# Supplementary material for: An EMT-based risk score thoroughly predicts the clinical prognosis, tumor immune microenvironment and molecular subtypes of bladder cancer
Source: Front Immunol. 2022 Sep 23;13:1000321. doi: 10.3389/fimmu.2022.1000321 (PMC9540509; doi:10.3389/fimmu.2022.1000321)
Supplement: Supplementary Table 1 — The clinical information of the TCGA-BLCA, Xiangya, GSE13507, and GSE48075 cohorts. [file Table_1.xlsx]

## Sheet: TCGA-BLCA
The clinical information of the TCGA-BLCA cohorts
Patient.ID	Survival.Months	Status.indicator	age	gender	grade	stage	T	M	N
TCGA-2F-A9KO	24.4667	1	63	MALE	High Grade	Stage IV	T3	M0	N1
TCGA-2F-A9KP	12.1333	1	66	MALE	High Grade	Stage IV	T3a	MX	N2
TCGA-2F-A9KQ	96.2	0	69	MALE	High Grade	Stage III	T3a	M0	N0
TCGA-2F-A9KR	106.1	1	59	FEMALE	High Grade	Stage III	T3a	M0	N0
TCGA-2F-A9KT	78.4	0	83	MALE	High Grade	Stage II	T2b	M0	N0
TCGA-2F-A9KW	8.46667	1	67	FEMALE	High Grade	Stage III	T3b	MX	N0
TCGA-4Z-AA7M	16.5	0	65	MALE	High Grade	Stage III	T3a	M0	N0
TCGA-4Z-AA7N	45.5667	1	65	MALE	High Grade	Stage III	T3a	M0	N0
TCGA-4Z-AA7O	17.0667	0	64	MALE	High Grade	Stage II	T2a	M0	N0
TCGA-4Z-AA7Q	17	1	79	MALE	High Grade	Stage III	T3a	M0	NX
TCGA-4Z-AA7R	17.4	1	73	MALE	High Grade	Stage IV	T4b	M0	N0
TCGA-4Z-AA7S	35.4667	1	66	MALE	High Grade	Stage III	T4a	M0	N0
TCGA-4Z-AA7W	28	0	55	MALE	High Grade	Stage II	T2a	M0	N0
TCGA-4Z-AA7Y	50.7333	0	60	MALE	High Grade	Stage II	T2a	M0	N0
TCGA-4Z-AA80	0.633333	1	73	MALE	High Grade	Stage II	T2a	M0	N0
TCGA-4Z-AA81	42.3333	1	80	MALE	High Grade	Stage II	T2b	M0	N0
TCGA-4Z-AA82	51.8667	1	59	MALE	High Grade	Stage IV	T2a	M0	N1
TCGA-4Z-AA83	67.4667	0	52	MALE	High Grade	Stage II	T2a	M0	N0
TCGA-4Z-AA84	15.3333	0	61	MALE	High Grade	Stage IV	T3a	M1	N2
TCGA-4Z-AA86	10.3667	1	66	MALE	High Grade	Stage IV	T3a	M0	N1
TCGA-4Z-AA87	48.4667	0	72	MALE	High Grade	Stage III	T4a	M0	N0
TCGA-4Z-AA89	34.3	0	60	MALE	High Grade	Stage IV	T4b	M0	N0
TCGA-5N-A9KI	2.53333	1	76	FEMALE	High Grade	Stage III	T4	MX	NX
TCGA-5N-A9KM	17.6667	1	73	FEMALE	High Grade	Stage III	T4a	MX	N0
TCGA-BL-A0C8	40.6333	0	73	MALE	High Grade	Stage I	T1	M0	NX
TCGA-BL-A13I	7.43333	1	57	FEMALE	High Grade	Stage III	T3	M0	N0
TCGA-BL-A13J	2.7	1	65	MALE	High Grade	Stage IV	T4	M0	N2
TCGA-BL-A3JM	6.83333	1	62	MALE	High Grade	Stage III	T3	M0	N0
TCGA-BL-A5ZZ	12.5667	0	80	FEMALE	High Grade	Stage III	T4a	MX	N0
TCGA-BT-A0S7	6.66667	1	75	MALE	High Grade	Stage III	T4a	MX	N0
TCGA-BT-A0YX	13.3333	1	70	FEMALE	High Grade	Stage III	T3b	M0	N0
TCGA-BT-A20J	19.3	1	75	MALE	High Grade	Stage II	T2b	MX	N0
TCGA-BT-A20N	26.5	1	72	MALE	High Grade	Stage III	T3a	MX	N0
TCGA-BT-A20O	12.3333	1	75	MALE	High Grade	Stage III	T3a	MX	N0
TCGA-BT-A20P	18.1333	1	81	FEMALE	High Grade	Stage III	T3a	M0	N0
TCGA-BT-A20Q	19.7667	1	73	MALE	High Grade	Stage IV	T3b	M0	N2
TCGA-BT-A20R	5.13333	1	79	FEMALE	High Grade	Stage IV	T3b	M0	N1
TCGA-BT-A20T	15.1	1	63	MALE	High Grade	Stage IV	T3b	M0	N1
TCGA-BT-A20U	15.1667	1	70	FEMALE	High Grade	Stage III	T3a	M0	N0
TCGA-BT-A20V	5.13333	1	59	FEMALE	High Grade	Stage IV	T4a	M0	N2
TCGA-BT-A20W	8.46667	1	71	MALE	High Grade	Stage II	T2b	M0	N0
TCGA-BT-A20X	8.36667	1	56	MALE	High Grade	Stage IV	T4a	M0	N2
TCGA-BT-A2LA	17.4	0	54	MALE	High Grade	Stage III	T3a	M0	N0
TCGA-BT-A2LB	16.4	1	73	FEMALE	High Grade	Stage III	T3a	M0	N0
TCGA-BT-A2LD	20.7667	1	78	FEMALE	High Grade	Stage IV	T3a	M0	N1
TCGA-BT-A3PH	4.73333	1	76	MALE	High Grade	Stage IV	T3b	MX	N2
TCGA-BT-A3PJ	26.3	0	76	MALE	High Grade	Stage III	T3b	M0	N0
TCGA-BT-A3PK	10.1	1	80	MALE	High Grade	Stage II	T2b	MX	N0
TCGA-BT-A42C	29.1	0	64	MALE	High Grade	Stage II	unknow	M0	N0
TCGA-BT-A42E	36.9333	0	74	MALE	High Grade	Stage III	T3a	M0	N0
TCGA-BT-A42F	28.8	0	64	MALE	High Grade	Stage IV	T4a	MX	N1
TCGA-C4-A0EZ	9.1	1	69	FEMALE	High Grade	Stage IV	T3a	M1	N1
TCGA-C4-A0F0	1.96667	0	60	MALE	High Grade	Stage II	T2b	M0	N0
TCGA-C4-A0F1	2.96667	0	71	MALE	High Grade	Stage III	T3b	M0	N0
TCGA-C4-A0F6	23.3333	0	82	FEMALE	High Grade	Stage III	T3b	M0	N0
TCGA-C4-A0F7	2.06667	1	77	MALE	High Grade	Stage IV	T4b	M0	N2
TCGA-CF-A1HR	12.9667	0	62	MALE	High Grade	Stage III	T3	M0	N0
TCGA-CF-A1HS	12.7333	0	75	FEMALE	High Grade	Stage III	T3	M0	N0
TCGA-CF-A27C	14.1667	0	52	MALE	High Grade	Stage III	T3	M0	N0
TCGA-CF-A3MF	12.7667	0	34	MALE	Low Grade	Stage III	T3	M0	N0
TCGA-CF-A3MG	12.3	0	48	MALE	Low Grade	Stage II	T2	M0	N0
TCGA-CF-A3MH	13.2667	0	75	MALE	Low Grade	Stage II	T2	M0	N0
TCGA-CF-A3MI	12.3333	0	62	MALE	Low Grade	Stage II	T2	M0	N0
TCGA-CF-A47S	11.1	0	41	MALE	Low Grade	Stage II	T2	M0	N0
TCGA-CF-A47T	12.8333	1	58	FEMALE	Low Grade	Stage II	T2	M0	N0
TCGA-CF-A47V	12.6333	0	52	MALE	High Grade	Stage II	T2	M0	N0
TCGA-CF-A47W	12.2667	0	42	MALE	Low Grade	Stage II	T2	M0	N0
TCGA-CF-A47X	12.8	0	60	MALE	Low Grade	Stage II	T2	M0	N0
TCGA-CF-A47Y	12.4333	0	55	MALE	Low Grade	Stage II	T2	M0	N0
TCGA-CF-A5U8	13.3	0	59	MALE	Low Grade	Stage II	T2	M0	N0
TCGA-CF-A5UA	12.1667	0	67	MALE	Low Grade	Stage II	T2	M0	N0
TCGA-CF-A7I0	12.2667	0	54	MALE	Low Grade	Stage II	T2	M0	N0
TCGA-CF-A8HX	11.5	0	55	FEMALE	High Grade	Stage II	T2	M0	N0
TCGA-CF-A8HY	11.5	0	59	MALE	High Grade	Stage II	T2	M0	N0
TCGA-CF-A9FF	12.0333	0	52	MALE	High Grade	Stage II	T2	M0	N0
TCGA-CF-A9FL	18.8333	1	85	MALE	High Grade	Stage III	T3b	M0	N0
TCGA-CF-A9FM	13.2667	0	50	MALE	High Grade	Stage I	T1	M0	N0
TCGA-CU-A0YN	13.1	1	60	MALE	High Grade	Stage III	T3a	M0	N0
TCGA-CU-A0YO	4.96667	1	84	MALE	High Grade	Stage IV	T3a	MX	N2
TCGA-CU-A0YR	15.3333	1	83	MALE	High Grade	Stage IV	T2	M0	N2
TCGA-CU-A3KJ	18.7333	0	75	MALE	High Grade	Stage III	T3b	M0	N0
TCGA-CU-A3QU	5.26667	0	58	MALE	High Grade	Stage IV	T2b	M0	N1
TCGA-CU-A3YL	30.2	0	67	MALE	High Grade	Stage III	T4a	M0	N0
TCGA-CU-A5W6	1.86667	1	70	MALE	High Grade	Stage III	T4a	M0	N0
TCGA-CU-A72E	13.7667	1	76	MALE	High Grade	Stage IV	T3b	M0	N2
TCGA-DK-A1A3	22.1667	1	60	MALE	High Grade	Stage IV	T3	M0	N2
TCGA-DK-A1A5	2.16667	1	79	MALE	High Grade	Stage II	T2b	M0	N0
TCGA-DK-A1A6	67.3333	0	53	MALE	High Grade	Stage IV	T2a	M0	N1
TCGA-DK-A1A7	18.6667	0	67	FEMALE	High Grade	Stage IV	T3	M0	N2
TCGA-DK-A1AA	19.2667	0	57	MALE	High Grade	Stage III	T3	M0	N0
TCGA-DK-A1AB	16.9333	1	74	FEMALE	High Grade	Stage IV	T4a	M0	N2
TCGA-DK-A1AC	132.7	0	72	MALE	High Grade	Stage III	T3b	M0	N0
TCGA-DK-A1AD	114	0	69	MALE	High Grade	Stage IV	T3b	M0	N2
TCGA-DK-A1AE	16.3667	0	84	MALE	High Grade	Stage III	T3	M0	N0
TCGA-DK-A1AF	17.8667	0	84	FEMALE	High Grade	Stage IV	T3	M0	N2
TCGA-DK-A1AG	15.8333	0	65	MALE	High Grade	Stage III	T3	M0	N0
TCGA-DK-A2HX	47.3333	1	80	FEMALE	High Grade	Stage IV	T3	M0	N2
TCGA-DK-A2I1	18.2	0	73	FEMALE	High Grade	Stage II	T2b	M0	N0
TCGA-DK-A2I2	7.9	1	63	FEMALE	High Grade	Stage IV	T3	M0	N3
TCGA-DK-A2I4	127.833	0	79	MALE	High Grade	Stage III	T3b	M0	N0
TCGA-DK-A2I6	88.5333	0	81	MALE	High Grade	Stage IV	T2b	M0	N1
TCGA-DK-A3IK	4.86667	1	87	MALE	High Grade	Stage IV	T3	M0	N2
TCGA-DK-A3IL	13.7667	1	79	FEMALE	High Grade	Stage IV	T3	M0	N2
TCGA-DK-A3IM	8.26667	1	76	MALE	High Grade	Stage III	T3	M0	N0
TCGA-DK-A3IN	8.33333	1	72	MALE	High Grade	Stage III	T4a	M0	N0
TCGA-DK-A3IQ	17.9667	1	74	MALE	High Grade	Stage III	T3	M0	N0
TCGA-DK-A3IS	50.9667	0	68	MALE	High Grade	Stage II	T2a	M0	N0
TCGA-DK-A3IT	21.6	0	62	MALE	High Grade	Stage III	T3	M0	N0
TCGA-DK-A3IU	23.5333	1	58	MALE	High Grade	Stage II	T2b	M0	N0
TCGA-DK-A3IV	9.8	1	60	MALE	High Grade	Stage II	unknow	M0	NX
TCGA-DK-A3WW	21.1	0	57	MALE	High Grade	Stage III	T3	M0	N0
TCGA-DK-A3WX	10.7	1	67	FEMALE	High Grade	Stage III	T3	M0	N0
TCGA-DK-A3WY	165.567	0	67	FEMALE	High Grade	Stage III	T3	M0	N0
TCGA-DK-A3X1	66.9667	0	78	FEMALE	High Grade	Stage III	T3	M0	N0
TCGA-DK-A3X2	18.2333	1	85	MALE	High Grade	Stage IV	T3	M0	N2
TCGA-DK-A6AV	65.0667	0	82	FEMALE	High Grade	Stage II	T2a	M0	N0
TCGA-DK-A6AW	54.0333	0	70	MALE	High Grade	Stage II	T2a	M0	N0
TCGA-DK-A6B0	77.6667	0	61	MALE	High Grade	Stage II	T2b	M0	N0
TCGA-DK-A6B1	68.3	0	67	MALE	High Grade	Stage II	T2a	M0	N0
TCGA-DK-A6B2	15.9	0	70	MALE	High Grade	Stage IV	T3	M0	N1
TCGA-DK-A6B5	51.4	0	45	MALE	High Grade	Stage IV	T4a	M0	N2
TCGA-DK-A6B6	37.1667	0	57	MALE	High Grade	Stage II	unknow	MX	NX
TCGA-DK-AA6L	38.7667	1	48	MALE	High Grade	Stage IV	T3	MX	N1
TCGA-DK-AA6M	52.7333	0	64	FEMALE	High Grade	Stage II	T2	M0	N0
TCGA-DK-AA6P	15.2333	0	72	FEMALE	High Grade	Stage II	unknow	M0	N0
TCGA-DK-AA6Q	13.7667	1	61	FEMALE	High Grade	Stage IV	T3	M0	N1
TCGA-DK-AA6R	168.033	0	68	MALE	High Grade	Stage IV	T4	M0	N1
TCGA-DK-AA6S	168.333	0	60	MALE	High Grade	Stage III	T3b	M0	N0
TCGA-DK-AA6T	19.0667	0	63	MALE	High Grade	Stage II	unknow	M0	N0
TCGA-DK-AA6U	19.2667	0	64	MALE	NA	Stage II	unknow	M0	N0
TCGA-DK-AA6W	13.8333	1	78	MALE	High Grade	Stage II	T2	M0	N0
TCGA-DK-AA6X	15.5667	0	63	MALE	High Grade	Stage II	unknow	M0	N0
TCGA-DK-AA71	13.8333	0	71	MALE	High Grade	Stage II	T2b	M0	N0
TCGA-DK-AA74	56.9333	0	75	MALE	High Grade	Stage III	T3	M0	N0
TCGA-DK-AA75	11.3333	1	82	MALE	High Grade	Stage III	T3	M0	N0
TCGA-DK-AA76	12.2	0	64	FEMALE	High Grade	Stage II	unknow	M0	N0
TCGA-DK-AA77	20.6	0	61	MALE	High Grade	Stage II	T2a	M0	N0
TCGA-E5-A2PC	44.2	0	61	FEMALE	High Grade	Stage IV	T2b	MX	N1
TCGA-E5-A4TZ	15.5667	1	64	MALE	High Grade	Stage IV	T4b	MX	N2
TCGA-E5-A4U1	39.3667	0	72	MALE	High Grade	Stage II	T2b	M0	N0
TCGA-E7-A3X6	30.1333	1	70	MALE	Low Grade	Stage II	T2	M0	NX
TCGA-E7-A3Y1	5.43333	0	57	MALE	Low Grade	Stage II	unknow	M0	N0
TCGA-E7-A4IJ	22.4667	1	56	MALE	High Grade	Stage II	T2b	M0	NX
TCGA-E7-A4XJ	2.26667	1	66	MALE	High Grade	Stage II	T2	M0	N0
TCGA-E7-A519	16.9333	0	72	MALE	High Grade	Stage II	T2b	M0	NX
TCGA-E7-A541	25.9333	1	66	MALE	High Grade	Stage II	T2b	MX	N0
TCGA-E7-A5KE	0.566667	0	78	FEMALE	High Grade	Stage II	T2a	M0	N0
TCGA-E7-A5KF	0.666667	0	67	MALE	Low Grade	Stage II	T2a	M0	N0
TCGA-E7-A677	27.3333	0	81	MALE	Low Grade	Stage II	T2b	M0	N0
TCGA-E7-A678	26.6	0	55	MALE	Low Grade	Stage III	T3	M0	N0
TCGA-E7-A6MD	4.3	0	66	MALE	High Grade	Stage IV	T4a	M0	N1
TCGA-E7-A6ME	24.3667	0	75	MALE	High Grade	Stage II	T2b	M0	NX
TCGA-E7-A6MF	25	0	37	MALE	Low Grade	Stage II	T2a	M0	NX
TCGA-E7-A7DU	0.933333	0	73	MALE	Low Grade	Stage III	T3	M0	N0
TCGA-E7-A7DV	1.23333	0	44	MALE	High Grade	Stage IV	T4	MX	N3
TCGA-E7-A7PW	13.8667	0	63	MALE	High Grade	Stage III	T3a	M0	NX
TCGA-E7-A7XN	14.2667	0	66	MALE	High Grade	Stage III	T3	M0	N0
TCGA-E7-A85H	13.1333	0	64	MALE	High Grade	Stage III	T3	M0	N0
TCGA-E7-A8O7	15.5333	0	52	MALE	Low Grade	Stage II	T2	M0	N0
TCGA-E7-A8O8	0.433333	0	59	MALE	High Grade	Stage II	T2	M0	N0
TCGA-E7-A97P	14.5667	1	73	MALE	High Grade	Stage II	T2	M0	NX
TCGA-E7-A97Q	8.2	1	60	FEMALE	High Grade	Stage IV	T4a	MX	N3
TCGA-FD-A3B3	32.4667	1	74	FEMALE	High Grade	Stage III	T3	MX	N0
TCGA-FD-A3B4	17	1	55	FEMALE	High Grade	Stage III	T4a	MX	N0
TCGA-FD-A3B5	9.06667	1	86	MALE	High Grade	Stage IV	T2b	MX	N1
TCGA-FD-A3B6	33.5	1	75	MALE	High Grade	Stage II	T2b	MX	N0
TCGA-FD-A3B7	4.06667	1	66	MALE	High Grade	Stage III	T3a	MX	N0
TCGA-FD-A3B8	12.8	0	56	MALE	High Grade	Stage II	T2b	MX	N0
TCGA-FD-A3N5	22.8333	1	69	MALE	High Grade	Stage II	T2b	MX	N0
TCGA-FD-A3N6	28.3667	0	43	FEMALE	High Grade	Stage II	T2b	MX	N0
TCGA-FD-A3NA	61.5	0	60	MALE	High Grade	Stage II	T2b	MX	N0
TCGA-FD-A3SJ	24.6333	1	59	MALE	High Grade	Stage IV	T2b	MX	N2
TCGA-FD-A3SL	23.7333	1	60	MALE	High Grade	Stage IV	T4a	M1	N2
TCGA-FD-A3SM	18.2333	1	70	MALE	High Grade	Stage IV	T3a	M1	N2
TCGA-FD-A3SN	29.5667	0	79	MALE	High Grade	Stage III	T3b	MX	N0
TCGA-FD-A3SO	5.6	1	68	MALE	High Grade	Stage IV	T3a	MX	N1
TCGA-FD-A3SP	26.1	0	60	MALE	High Grade	Stage III	T3b	MX	N0
TCGA-FD-A3SQ	47.4333	1	62	MALE	High Grade	Stage IV	T3a	MX	N2
TCGA-FD-A3SR	20.0667	1	68	MALE	High Grade	Stage IV	T4a	MX	N2
TCGA-FD-A3SS	13.0333	1	66	MALE	High Grade	Stage IV	T4	MX	N3
TCGA-FD-A43N	23.3	0	76	MALE	High Grade	Stage III	T3a	MX	N0
TCGA-FD-A43P	27.7333	0	74	MALE	High Grade	Stage II	T2a	MX	N0
TCGA-FD-A43S	15.1667	0	71	FEMALE	High Grade	Stage III	T3b	MX	N0
TCGA-FD-A43U	21.2	0	70	MALE	High Grade	Stage IV	T4a	MX	N2
TCGA-FD-A43X	3.66667	0	84	MALE	High Grade	Stage II	T2a	MX	N0
TCGA-FD-A43Y	15.8	1	65	MALE	High Grade	Stage III	T4	MX	N0
TCGA-FD-A5BR	27.1	0	57	MALE	High Grade	Stage II	T2b	MX	N0
TCGA-FD-A5BS	54.6333	0	68	MALE	High Grade	Stage III	T3b	MX	N0
TCGA-FD-A5BT	10.9333	1	84	MALE	High Grade	Stage III	T3b	MX	N0
TCGA-FD-A5BU	19.6	0	76	FEMALE	High Grade	Stage II	T2b	MX	N0
TCGA-FD-A5BV	5.43333	1	47	FEMALE	High Grade	Stage III	T3b	MX	N0
TCGA-FD-A5BX	5.76667	1	82	MALE	High Grade	Stage IV	T3b	MX	N1
TCGA-FD-A5BY	8.36667	0	63	FEMALE	High Grade	Stage III	T3a	MX	N0
TCGA-FD-A5BZ	27.8333	1	77	FEMALE	High Grade	Stage IV	T3a	MX	N1
TCGA-FD-A5C0	18.3333	1	61	MALE	High Grade	Stage IV	T3a	MX	N2
TCGA-FD-A5C1	59.7333	0	61	FEMALE	High Grade	Stage III	T3b	MX	N0
TCGA-FD-A62N	2.73333	0	69	MALE	High Grade	Stage III	T3b	MX	N0
TCGA-FD-A62O	7.2	1	74	MALE	High Grade	Stage IV	T3a	MX	N2
TCGA-FD-A62P	6.36667	1	76	MALE	High Grade	Stage II	T2b	MX	N0
TCGA-FD-A62S	13.5333	1	60	FEMALE	High Grade	Stage III	T3b	MX	N0
TCGA-FD-A6TA	63.7333	0	58	MALE	High Grade	Stage IV	T3b	MX	N2
TCGA-FD-A6TB	19.0667	0	82	MALE	High Grade	Stage III	T3a	MX	N0
TCGA-FD-A6TC	6.23333	0	79	FEMALE	High Grade	Stage III	T4a	MX	N0
TCGA-FD-A6TD	12.8667	1	77	MALE	High Grade	Stage III	T3a	MX	N0
TCGA-FD-A6TE	12.5333	0	54	MALE	High Grade	Stage IV	T3a	MX	N2
TCGA-FD-A6TF	2.3	1	80	FEMALE	High Grade	Stage IV	T3b	M1	N2
TCGA-FD-A6TG	3.1	1	73	MALE	High Grade	Stage IV	T3a	MX	N2
TCGA-FD-A6TH	4.36667	1	63	MALE	High Grade	Stage IV	T3	MX	N2
TCGA-FD-A6TI	9.8	1	73	MALE	High Grade	Stage IV	T4b	MX	N1
TCGA-FD-A6TK	11	0	60	MALE	High Grade	Stage III	T3a	MX	N0
TCGA-FJ-A3Z7	31.5	0	76	MALE	High Grade	Stage IV	T4a	MX	N2
TCGA-FJ-A3Z9	12.8333	1	72	MALE	High Grade	NA	TX	M0	N0
TCGA-FJ-A3ZE	10.8	1	65	MALE	High Grade	Stage IV	unknow	M1	N3
TCGA-FJ-A3ZF	17.4667	0	73	MALE	High Grade	Stage III	unknow	M0	N0
TCGA-FJ-A871	9.06667	1	49	MALE	High Grade	Stage III	T3b	MX	NX
TCGA-FT-A3EE	3.3	1	80	FEMALE	High Grade	Stage III	T4a	MX	N0
TCGA-FT-A61P	11.2333	0	76	MALE	High Grade	Stage IV	T3b	MX	N2
TCGA-G2-A2EC	23.2	1	58	FEMALE	High Grade	Stage II	unknow	M0	N0
TCGA-G2-A2EF	62.8	0	50	MALE	High Grade	Stage II	unknow	M0	N0
TCGA-G2-A2EJ	48.6667	0	56	FEMALE	High Grade	Stage II	unknow	M0	N0
TCGA-G2-A2EK	16.1667	0	57	MALE	High Grade	Stage II	unknow	M0	N0
TCGA-G2-A2EL	27.3	1	77	MALE	High Grade	Stage II	unknow	M0	N0
TCGA-G2-A2EO	60.1333	1	69	MALE	High Grade	Stage III	T3a	M0	N0
TCGA-G2-A2ES	33.4667	1	85	MALE	High Grade	Stage II	T3b	M0	N0
TCGA-G2-A3IB	7.33333	1	66	MALE	High Grade	Stage II	unknow	MX	NX
TCGA-G2-A3IE	20.4	1	51	MALE	High Grade	Stage II	unknow	MX	NX
TCGA-G2-A3VY	17.8667	0	66	MALE	High Grade	Stage II	unknow	unknow	unknow
TCGA-G2-AA3B	66.9333	0	75	FEMALE	High Grade	Stage II	T2	M0	N0
TCGA-G2-AA3C	7.03333	1	66	MALE	High Grade	Stage IV	T3b	M0	N1
TCGA-G2-AA3D	71.3	0	60	MALE	High Grade	Stage IV	T3	M0	N2
TCGA-G2-AA3F	29.7667	0	77	MALE	High Grade	Stage IV	T3	M0	N1
TCGA-GC-A3BM	21.7	1	70	MALE	High Grade	Stage II	T2b	M0	N0
TCGA-GC-A3I6	21	1	45	MALE	High Grade	Stage III	T3a	M0	N0
TCGA-GC-A3OO	16.0333	0	79	MALE	High Grade	Stage II	T2b	M0	N0
TCGA-GC-A3RB	19.4	0	54	MALE	High Grade	Stage III	T3b	M0	N0
TCGA-GC-A3RC	16.1333	0	59	MALE	High Grade	Stage II	T2b	M0	N0
TCGA-GC-A3RD	14.2667	0	83	FEMALE	High Grade	Stage III	T3a	M0	N0
TCGA-GC-A3WC	18	0	80	FEMALE	High Grade	Stage III	T3	MX	N0
TCGA-GC-A3YS	25.2667	0	61	MALE	High Grade	Stage IV	T3a	MX	N1
TCGA-GC-A4ZW	0.5	0	71	MALE	High Grade	Stage III	T3a	M0	N0
TCGA-GD-A2C5	27.0667	0	53	FEMALE	High Grade	Stage IV	T3a	MX	N2
TCGA-GD-A3OP	2.13333	0	84	FEMALE	High Grade	Stage IV	T4a	MX	N2
TCGA-GD-A3OQ	3.16667	0	48	MALE	High Grade	Stage IV	T4a	MX	N1
TCGA-GD-A3OS	21.2667	0	54	FEMALE	High Grade	Stage II	unknow	MX	NX
TCGA-GD-A6C6	2.23333	0	64	MALE	High Grade	Stage III	T3a	MX	N0
TCGA-GD-A76B	7.46667	1	86	FEMALE	High Grade	Stage II	T2b	MX	N0
TCGA-GU-A42P	11.0667	1	72	MALE	High Grade	Stage IV	T3a	M0	N1
TCGA-GU-A42Q	11.4667	1	67	MALE	High Grade	Stage III	T3b	M0	N0
TCGA-GU-A42R	19.2333	1	68	MALE	High Grade	Stage IV	T4a	MX	N2
TCGA-GU-A762	7.73333	1	87	MALE	High Grade	Stage IV	T4a	MX	N2
TCGA-GU-A763	33.2333	0	72	MALE	High Grade	Stage III	T4	M0	N0
TCGA-GU-A764	20.3333	0	66	MALE	High Grade	Stage II	T2b	MX	N0
TCGA-GU-A766	16	0	62	MALE	High Grade	Stage II	T2a	MX	N0
TCGA-GU-A767	4.8	1	81	MALE	High Grade	Stage IV	T3b	MX	N2
TCGA-GU-AATO	10.8	1	75	MALE	High Grade	Stage IV	T4a	MX	N2
TCGA-GU-AATP	33.4333	0	74	MALE	High Grade	Stage IV	T2	MX	N2
TCGA-GU-AATQ	7.1	1	68	MALE	High Grade	Stage III	T3b	MX	N0
TCGA-GV-A3JV	14.4667	1	66	MALE	High Grade	Stage IV	T3b	MX	N1
TCGA-GV-A3JW	21.6333	0	74	MALE	High Grade	Stage II	T2	MX	NX
TCGA-GV-A3JX	19.3667	0	59	MALE	High Grade	Stage III	T3b	MX	N0
TCGA-GV-A3JZ	20.1	0	55	MALE	High Grade	Stage IV	T4a	MX	N3
TCGA-GV-A3QF	20.5667	1	79	MALE	High Grade	Stage IV	T3b	MX	N2
TCGA-GV-A3QH	8.6	1	67	MALE	High Grade	Stage II	unknow	MX	NX
TCGA-GV-A3QI	37	0	47	MALE	High Grade	Stage III	T3b	MX	N0
TCGA-GV-A3QK	27.7333	0	56	FEMALE	High Grade	Stage IV	T4a	M0	N2
TCGA-GV-A40E	8.7	1	75	MALE	High Grade	Stage II	unknow	MX	NX
TCGA-GV-A40G	19.3333	0	77	MALE	High Grade	Stage II	T2a	MX	N0
TCGA-GV-A6ZA	23.0333	0	54	MALE	High Grade	Stage II	T2b	MX	N0
TCGA-H4-A2HO	1.53333	0	53	MALE	High Grade	Stage III	T4a	MX	N0
TCGA-H4-A2HQ	19.6667	0	64	FEMALE	High Grade	Stage IV	unknow	M1	NX
TCGA-HQ-A2OE	39.1333	0	69	MALE	NA	NA	T2a	MX	N2
TCGA-HQ-A2OF	64.9	0	52	FEMALE	High Grade	Stage III	T3b	M0	N0
TCGA-HQ-A5ND	9.13333	1	78	MALE	High Grade	Stage IV	T3b	M0	N1
TCGA-HQ-A5NE	12.3333	1	57	MALE	High Grade	Stage III	T3	M0	N0
TCGA-K4-A3WS	25.3667	0	66	MALE	High Grade	Stage III	T3a	MX	N0
TCGA-K4-A3WU	3.5	0	87	MALE	High Grade	Stage III	T4a	MX	N0
TCGA-K4-A3WV	21.5333	0	77	FEMALE	High Grade	Stage II	T2b	MX	N0
TCGA-K4-A4AB	2.8	1	76	MALE	High Grade	Stage III	T4a	MX	N0
TCGA-K4-A4AC	9.26667	1	83	MALE	High Grade	Stage II	T2b	MX	N0
TCGA-K4-A54R	28.0667	0	59	MALE	High Grade	Stage II	T2b	MX	N0
TCGA-K4-A5RH	9.2	0	69	MALE	High Grade	Stage III	T3a	MX	N0
TCGA-K4-A5RI	11.8667	1	67	FEMALE	High Grade	Stage III	T3a	MX	N0
TCGA-K4-A5RJ	17.9667	0	75	MALE	High Grade	Stage II	T2b	MX	N0
TCGA-K4-A6FZ	1.83333	0	75	FEMALE	High Grade	Stage III	T3a	MX	N0
TCGA-K4-A6MB	15.6333	0	64	MALE	High Grade	Stage IV	T3b	MX	N1
TCGA-K4-A83P	16.5	0	77	MALE	NA	Stage IV	T4a	MX	N1
TCGA-K4-AAQO	11.9667	0	56	MALE	High Grade	Stage III	T3a	MX	N0
TCGA-KQ-A41N	53.4667	0	73	MALE	High Grade	Stage III	T3b	M0	N0
TCGA-KQ-A41O	51.2667	0	84	MALE	High Grade	Stage IV	T3	M0	N1
TCGA-KQ-A41P	36.4667	0	76	MALE	High Grade	Stage IV	T3b	M1	N3
TCGA-KQ-A41Q	12.0333	0	89	MALE	High Grade	Stage III	T3b	MX	N0
TCGA-KQ-A41R	45	0	80	FEMALE	High Grade	Stage II	T2	MX	N0
TCGA-KQ-A41S	1.16667	0	87	FEMALE	High Grade	Stage III	T4a	MX	NX
TCGA-LC-A66R	15.5333	0	78	MALE	High Grade	Stage IV	T4a	MX	N2
TCGA-LT-A5Z6	15.8	0	56	MALE	High Grade	Stage II	unknow	MX	NX
TCGA-LT-A8JT	21.3667	0	69	FEMALE	High Grade	Stage II	T2a	M0	N0
TCGA-MV-A51V	13.6667	0	75	MALE	High Grade	Stage III	T3a	M0	N0
TCGA-PQ-A6FI	12.4	0	70	MALE	High Grade	Stage II	T2a	MX	N0
TCGA-PQ-A6FN	16.9	0	78	FEMALE	High Grade	Stage III	T3a	MX	N0
TCGA-R3-A69X	14.4333	0	70	MALE	High Grade	Stage III	T3a	M0	N0
TCGA-S5-A6DX	1.86667	1	83	MALE	High Grade	Stage IV	T4a	MX	N2
TCGA-S5-AA26	16.7667	0	46	MALE	High Grade	Stage III	T3a	MX	N0
TCGA-SY-A9G0	33.6	1	82	MALE	High Grade	Stage IV	T4	M0	N1
TCGA-SY-A9G5	39.5333	0	66	MALE	High Grade	Stage III	T4a	M0	N0
TCGA-UY-A78K	17.8667	1	60	MALE	High Grade	Stage IV	unknow	MX	N2
TCGA-UY-A78L	37.5667	0	62	MALE	High Grade	Stage IV	unknow	MX	N1
TCGA-UY-A78M	23	1	81	FEMALE	High Grade	Stage IV	T2	MX	N2
TCGA-UY-A78N	88.0333	1	80	MALE	High Grade	Stage IV	T2	MX	N1
TCGA-UY-A78O	77.0667	0	75	FEMALE	High Grade	Stage II	T2	MX	N0
TCGA-UY-A78P	79.3333	0	78	FEMALE	High Grade	Stage II	T2	MX	N0
TCGA-UY-A8OB	70.3	0	63	MALE	High Grade	Stage IV	T3a	MX	N1
TCGA-UY-A8OD	114.4	0	68	FEMALE	High Grade	Stage II	T2b	MX	N0
TCGA-UY-A9PA	35.7333	0	48	MALE	High Grade	Stage III	T3a	MX	N0
TCGA-UY-A9PB	29.9667	0	49	MALE	High Grade	Stage III	T3a	MX	N0
TCGA-UY-A9PD	18.0667	0	80	MALE	High Grade	Stage III	T3a	MX	N0
TCGA-UY-A9PE	6.3	0	86	MALE	High Grade	Stage IV	T2b	MX	N2
TCGA-UY-A9PF	3.9	0	77	MALE	High Grade	Stage IV	T3a	MX	N2
TCGA-UY-A9PH	52.0333	0	73	MALE	High Grade	Stage II	T2b	MX	N0
TCGA-XF-A8HB	45.6667	0	50	FEMALE	High Grade	Stage II	T2b	MX	N0
TCGA-XF-A8HC	6.66667	1	79	MALE	High Grade	Stage IV	T3a	MX	N2
TCGA-XF-A8HD	98.8	0	77	MALE	High Grade	Stage III	T3a	MX	N0
TCGA-XF-A8HE	127.233	0	47	MALE	High Grade	Stage III	T3b	MX	N0
TCGA-XF-A8HF	98.4667	1	80	MALE	High Grade	Stage III	T3a	M0	N0
TCGA-XF-A8HG	15.5667	1	69	MALE	High Grade	Stage III	T3b	MX	N0
TCGA-XF-A8HH	1.9	1	61	FEMALE	High Grade	Stage IV	T3b	M0	N2
TCGA-XF-A8HI	18.1333	1	57	FEMALE	High Grade	Stage IV	T2b	MX	N2
TCGA-XF-A9SH	65.7	1	65	FEMALE	High Grade	Stage II	T2b	M0	N0
TCGA-XF-A9SI	80.7667	0	73	FEMALE	High Grade	Stage II	T2b	MX	N0
TCGA-XF-A9SJ	3.26667	1	83	MALE	High Grade	Stage IV	T3b	MX	N2
TCGA-XF-A9SK	16.2	1	65	MALE	High Grade	Stage IV	T3b	MX	N1
TCGA-XF-A9SL	67.3333	1	69	MALE	High Grade	Stage IV	T3a	MX	N2
TCGA-XF-A9SM	34.9333	0	76	MALE	High Grade	Stage III	T3b	MX	N0
TCGA-XF-A9SP	15.1333	1	59	MALE	High Grade	Stage III	T3b	MX	N0
TCGA-XF-A9ST	4.26667	1	68	MALE	High Grade	Stage III	T3b	MX	N0
TCGA-XF-A9SU	6.06667	1	74	FEMALE	High Grade	Stage IV	T3b	MX	N1
TCGA-XF-A9SV	12.9333	1	82	MALE	High Grade	Stage IV	T4a	M1	N2
TCGA-XF-A9SW	12.0667	1	85	MALE	High Grade	Stage IV	T3b	MX	N2
TCGA-XF-A9SX	23.9667	1	63	FEMALE	High Grade	Stage IV	T3b	MX	N2
TCGA-XF-A9SY	21.3333	0	60	FEMALE	High Grade	Stage IV	T3b	MX	N2
TCGA-XF-A9SZ	28.6333	1	79	MALE	High Grade	Stage IV	T3b	MX	N2
TCGA-XF-A9T0	26.6333	0	68	MALE	High Grade	Stage III	T3b	MX	N0
TCGA-XF-A9T2	19.1667	1	54	MALE	High Grade	Stage III	T3b	MX	N0
TCGA-XF-A9T3	2.26667	0	69	FEMALE	High Grade	Stage IV	T3b	MX	N2
TCGA-XF-A9T4	16.5	1	48	MALE	High Grade	Stage IV	T2b	MX	N1
TCGA-XF-A9T5	67.5667	0	78	FEMALE	High Grade	Stage IV	T3a	MX	N1
TCGA-XF-A9T6	2.13333	0	88	FEMALE	High Grade	Stage III	T3b	MX	N0
TCGA-XF-A9T8	13.9333	1	64	MALE	High Grade	Stage III	T3b	MX	N0
TCGA-XF-AAME	94.2667	1	64	FEMALE	High Grade	Stage II	T2b	MX	N0
TCGA-XF-AAMG	112.133	0	49	MALE	High Grade	Stage III	T4a	MX	N0
TCGA-XF-AAMH	11.4667	1	80	MALE	High Grade	Stage IV	T3b	MX	N1
TCGA-XF-AAMJ	55.6667	1	70	MALE	High Grade	Stage III	T3b	M0	N0
TCGA-XF-AAML	7.73333	1	75	MALE	High Grade	Stage II	T2b	MX	N0
TCGA-XF-AAMQ	72.5667	0	59	FEMALE	High Grade	Stage II	T2a	MX	N0
TCGA-XF-AAMR	93	0	48	MALE	High Grade	Stage III	T3b	MX	N0
TCGA-XF-AAMT	3	1	75	FEMALE	High Grade	Stage IV	T3b	MX	N2
TCGA-XF-AAMW	8.43333	1	79	FEMALE	High Grade	Stage IV	T2b	unknow	N0
TCGA-XF-AAMX	6.86667	1	87	FEMALE	High Grade	Stage III	T3b	MX	N0
TCGA-XF-AAMY	100.367	0	78	MALE	High Grade	Stage III	T3b	MX	N0
TCGA-XF-AAMZ	44.9333	1	81	FEMALE	High Grade	Stage IV	T3a	MX	N2
TCGA-XF-AAN0	57.2667	1	68	MALE	High Grade	Stage IV	T4a	M0	N2
TCGA-XF-AAN1	31.3667	1	75	FEMALE	High Grade	Stage III	T4a	M0	N0
TCGA-XF-AAN2	62.3	1	73	MALE	High Grade	Stage II	T2b	MX	N0
TCGA-XF-AAN3	87.5	0	76	MALE	High Grade	Stage IV	T3b	MX	N2
TCGA-XF-AAN4	27.4333	1	77	FEMALE	High Grade	Stage III	T3b	MX	N0
TCGA-XF-AAN5	76.4333	0	61	FEMALE	High Grade	Stage III	T3b	MX	N0
TCGA-XF-AAN7	18.8333	1	60	MALE	High Grade	Stage IV	T3a	MX	N1
TCGA-XF-AAN8	3.93333	1	74	FEMALE	High Grade	Stage III	T3b	MX	N0
TCGA-YC-A89H	19.1	0	78	FEMALE	High Grade	Stage II	unknow	MX	unknow
TCGA-YC-A8S6	9.76667	0	71	MALE	High Grade	Stage II	T2a	MX	N0
TCGA-YC-A9TC	0.666667	1	71	MALE	High Grade	Stage IV	unknow	M1	unknow
TCGA-YF-AA3L	12.1333	0	47	FEMALE	High Grade	Stage II	T2b	MX	N0
TCGA-YF-AA3M	13.8333	0	57	MALE	High Grade	Stage II	T2a	MX	NX
TCGA-ZF-A9R0	22.6667	1	82	MALE	High Grade	Stage III	T3b	M0	NX
TCGA-ZF-A9R1	25.7667	0	81	MALE	High Grade	Stage IV	T3b	M0	N1
TCGA-ZF-A9R2	21.4	0	75	MALE	High Grade	Stage II	T2b	M0	N0
TCGA-ZF-A9R3	31.6333	1	53	FEMALE	High Grade	Stage II	T2	M0	NX
TCGA-ZF-A9R4	30.7	0	83	MALE	High Grade	Stage II	T2	M0	NX
TCGA-ZF-A9R5	36.3333	0	59	MALE	High Grade	Stage III	T3	M0	N0
TCGA-ZF-A9R7	22.1667	0	76	FEMALE	High Grade	Stage II	unknow	M0	NX
TCGA-ZF-A9R9	28.8	1	58	MALE	High Grade	Stage IV	T3b	MX	N2
TCGA-ZF-A9RC	95.6	0	77	MALE	High Grade	Stage III	T3a	MX	N0
TCGA-ZF-A9RD	13.6	1	75	FEMALE	High Grade	Stage IV	T3a	MX	N2
TCGA-ZF-A9RE	3.53333	1	78	FEMALE	High Grade	Stage II	unknow	MX	unknow
TCGA-ZF-A9RF	64.9667	0	74	MALE	High Grade	Stage II	T1	M0	NX
TCGA-ZF-A9RL	90.1	0	61	MALE	High Grade	Stage II	unknow	MX	unknow
TCGA-ZF-A9RM	48.5	0	70	MALE	High Grade	Stage II	T0	MX	N0
TCGA-ZF-A9RN	20.5	1	67	FEMALE	High Grade	Stage III	T3b	M0	NX
TCGA-ZF-AA4N	2.93333	1	74	MALE	High Grade	Stage II	unknow	unknow	unknow
TCGA-ZF-AA4R	34.5333	1	67	MALE	High Grade	Stage IV	T3a	MX	N1
TCGA-ZF-AA4T	19.9667	1	65	MALE	High Grade	Stage IV	T4	MX	N2
TCGA-ZF-AA4U	8.73333	1	70	MALE	High Grade	Stage III	T4a	MX	NX
TCGA-ZF-AA4V	60.2	0	66	MALE	High Grade	Stage III	T3b	M0	N0
TCGA-ZF-AA4W	61	0	56	MALE	High Grade	Stage III	T3b	MX	N0
TCGA-ZF-AA4X	68.1333	0	56	MALE	High Grade	Stage II	T2	M0	NX
TCGA-ZF-AA51	57.1333	0	69	FEMALE	High Grade	Stage II	T2	M0	NX
TCGA-ZF-AA52	35.9	1	70	MALE	High Grade	Stage III	T3a	MX	NX
TCGA-ZF-AA53	58.7	0	60	MALE	High Grade	Stage II	T2	M0	NX
TCGA-ZF-AA54	19.6667	1	71	MALE	High Grade	Stage III	T3	MX	NX
TCGA-ZF-AA56	8.63333	1	79	FEMALE	High Grade	Stage III	T4a	MX	N0
TCGA-ZF-AA58	54.9667	0	61	FEMALE	High Grade	Stage IV	T3a	MX	N2
TCGA-ZF-AA5H	29.9	0	60	FEMALE	High Grade	Stage IV	T3b	M0	N2
TCGA-ZF-AA5N	5.6	1	62	FEMALE	High Grade	Stage IV	T2	M1	NX
TCGA-ZF-AA5P	12.4	0	65	MALE	High Grade	Stage IV	T2b	M0	N2

## Sheet: Xiangya cohort
The clinical information of the Xiangya cohorts.
Patient.ID	Survival.Months	Survival.indicator	Status	age	gender	grade	stage	T	N	M
tpm_CA1277013	12.5667	1	Dead	58	F	H	4	4	0	0
tpm_CA1308866	50.6	0	Alive	50	M	H	2	2	1	0
tpm_CA1315330	31.5333	0	Alive	63	M	H	1	1	0	0
tpm_CA1366278	41.9333	0	Alive	53	M	H	1	1	0	0
tpm_CA1375590	40.4333	0	Alive	46	M	H	4	3	1	1
tpm_CA1382793	39.7333	0	Alive	72	F	L	1	1	0	0
tpm_CA1409255	34.9	0	Alive	69	F	H	3	3	0	0
tpm_CA1427893	32.3333	0	Alive	60	M	H	1	1	0	0
tpm_CA1430225	14.7667	1	Dead	57	M	H	3	3	0	0
tpm_CA1435228	32.5	0	Alive	70	M	L	2	2	0	0
tpm_CA1436303	29.2333	1	Dead	54	M	H	4	4	2	0
tpm_CA1442434	30.3667	0	Alive	61	M	H	2	2	0	0
tpm_CA1443189	30.4667	0	Alive	67	M	H	2	2	0	0
tpm_CA1443723	22.0667	1	Dead	62	M	H	3	4	1	0
tpm_CA1445125	30.1667	0	Alive	55	M	H	3	3	0	0
tpm_CA1455582	14.1	1	Dead	66	M	H	3	3	0	0
tpm_CA1456349	28.3667	0	Alive	66	M	H	1	1	0	0
tpm_CA1456774	29.2	0	Alive	45	M	H	3	4	0	0
tpm_CA1460006	28.5667	0	Alive	71	M	H	3	3	0	0
tpm_CA1461830	26.9	0	Alive	74	M	H	3	3	1	0
tpm_CA1463949	26.5667	1	Dead	63	M	H	3	4	0	0
tpm_CA1466950	25.5333	1	Dead	62	F	H	2	2	0	0
tpm_CA1473520	26.0333	0	Alive	55	M	L	1	1	0	0
tpm_CA1474704	29.3667	0	Alive	59	M	H	3	4	0	0
tpm_CA1474792	26.5667	0	Alive	70	M	H	3	4	1	0
tpm_CA1481528	24.5333	0	Alive	54	M	H	1	1	0	0
tpm_CA1481665	24.5333	0	Alive	69	M	H	2	2	0	0
tpm_CA1485034	28.6	0	Alive	73	M	H	2	2	0	0
tpm_CA1501158	21.9667	0	Alive	75	M	P	0	0	0	0
tpm_CA1502091	22.3667	1	Dead	77	M	H	3	3	1	0
tpm_CA1502698	22.9667	0	Alive	50	F	H	3	3	0	0
tpm_CA1503628	21.5	0	Alive	66	M	L	1	1	0	0
tpm_CA1505257	21.7667	0	Alive	77	F	H	3	3	0	0
tpm_CA1505875	21.5333	0	Alive	60	M	H	1	1	0	0
tpm_CA1506424	20.7333	0	Alive	70	M	H	2	2	0	0
tpm_CA1510351	4.9	1	Dead	60	M	H	3	3	0	0
tpm_CA1511992	32.4	0	Alive	80	M	H	3	3	0	0
tpm_CA1513247	20.2	0	Alive	66	M	H	2	2	0	0
tpm_CA1517987	19.7333	0	Alive	77	M	L	1	1	0	0
tpm_CA1520663	0	NA	NA	NA	NA	NA	NA	NA	NA	NA
tpm_CA1521373	18.8333	0	Alive	83	M	L	1	1	0	0
tpm_CA1522117	19.7333	0	Alive	73	M	L	1	1	0	0
tpm_CA1526051	18.3	0	Alive	70	M	H	2	2	0	0
tpm_CA1528542	18.5333	0	Alive	33	M	L	1	1	0	0
tpm_CA1532452	17.5333	0	Alive	45	M	H	4	4	0	0
tpm_CA1533024	17.4333	0	Alive	56	M	H	4	4	0	0
tpm_CA1534929	17.8	0	Alive	64	M	H	2	2	0	0
tpm_CA1554315	7.96667	1	Dead	65	F	H	4	4	1	1
tpm_CA1559012	9.96667	1	Dead	78	M	H	2	2	0	0
tpm_CA1568599	24.1667	0	Alive	67	F	L	1	1	0	0
tpm_CA1580755	5.3	1	Dead	71	M	H	3	4	0	0
tpm_CA1586396	7.83333	0	Alive	62	M	L	1	1	0	0
tpm_CA1586932	8	0	Alive	65	M	P	0	0	0	0
tpm_CA1587363	7.66667	0	Alive	51	M	H	1	1	0	0
tpm_CA1589480	6.8	0	Alive	71	M	L	0	a	0	0
tpm_CA1589810	8.06667	0	Alive	66	F	H	3	4	0	0
tpm_CA1590649	7.53333	0	Alive	64	F	L	2	2	0	0

## Sheet: GSE13507
The clinical information of the GSE13507 cohorts.
Sample name	SEX	AGE	invasiveness	Intravesical therapy	systemic chemo	TMN stage	Grade	Classifier.recurrence	Classifier.progression (non-muscle invasive)	Classifier.progression (muscle invasive)	classifier.cancer specific survival	classifier.overall survival	recurrence	progression	overall survival	cancer-specific survival	survivalMonth
BT001	M	78	1	2	1	T1N0M0	1	2	1				2	1	2	1	18.1667
BT002	F	54	1	1	1	TaN0M0	1	1	1				1	1	1	1	136.967
BT003	M	37	1	1	1	TaN0M0	1	2	1				1	1	1	1	136.367
BT004	M	72	1	2	1	T1N0M0	1	1	1				1	1	2	1	26.9
BT005	M	68	1	1	1	T1N0M0	1	2	2				1	1	2	1	87.0667
BT006	M	80	1	1	1	T1N0M0	1	1	2				1	1	2	1	15.3
BT007	M	67	1	2	1	T1N0M0	1	2	2				2	2	2	2	18.5333
BT008	M	58	2		2	T2N0M0	1			1	1	1		1	1	1	129.933
BT009	F	77	2		1	T3bN0M0	2			2	2	2		1	2	2	12.5667
BT010	M	64	2		2	T3aN0M0	1			2	1	1		1	1	1	128.967
BT011	M	63	1	1	1	TaN0M0	1	1	1				1	1	1	1	125.033
BT012	F	56	1	1	1	TaN0M0	1	1	1				1	1	1	1	125.267
BT013	M	69	1	1	1	T1N0M0	1	1	1				1	1	1	1	130.6
BT014	M	75	2		2	T4N0M0	1			2	2	2		1	2	2	1.03333
BT015	M	76	1	2	1	T1N0M0	1	1	1				1	1	1	1	129.667
BT016	M	61	2		2	T3aN2M1	1			1	2	2		1	2	2	16.6667
BT017	M	45	1	2	1	T1N0M0	1	2	1				2	1	1	1	127.633
BT018	M	58	1	1	1	TaN0M0	1	1	2				2	2	1	1	124.533
BT019	F	71	2		1	T4N2M1	2			2	2	2		1	2	2	3.13333
BT020	M	79	1	1	1	T1N0M0	1	1	1				1	1	2	1	65.9333
BT021	M	75	1	1	1	T1N0M0	1	1	1				1	1	2	1	3.23333
BT022	M	63	1	1	1	T1N0M0	1	2	1				1	1	1	1	120.6
BT023	F	68	1	2	1	T1N0M0	1	2	2				2	1	2	1	22.6667
BT024	M	56	2		2	T3aN0M0	2			2	1	1		2	1	1	120.5
BT025	M	82	1	1	1	T1N0M0	1	1	1				1	1	2	1	50.4333
BT026	M	38	2		2	T2N0M0	1			2	2	2		2	2	2	66.3
BT027	M	55	1	1	1	TaN0M0	1	2	1				1	1	1	1	120.167
BT028	M	53	1	2	1	T1N0M0	1	2	1				2	1	1	1	120.6
BT029	M	64	2		2	T3bN0M0	2			2	2	2		2	2	2	14.5667
BT030	M	68	2		2	T3aN0M0	2			1	1	1		1	1	1	115.833
BT031	M	65	1	1	1	TaN0M0	1	2	1				2	1	1	1	106.6
BT032	F	65	2		2	T2N0M0	2			1	1	1		1	1	1	121.2
BT033	M	74	1	1	1	T1N0M0	1	1	1				1	1	2	1	98
BT034	M	67	1	2	1	T1N0M0	1	2	2				2	2	2	2	67.0333
BT035	M	61	1	1	1	TaN0M0	1	1	1				1	1	1	1	99.7333
BT036	M	78	1	2	1	TaN0M0	1	1	2				2	2	2	1	50.3
BT037	M	52	1	1	1	T1N0M0	2	2	2				1	1	1	1	98.2333
BT038	M	65	1	2	1	T1N0M0	1	2	1				2	1	1	1	106.033
BT039	M	69	1	2	1	T1N0M0	1	1	1				1	1	1	1	95.3
BT040	M	64	1	1	1	TaN0M0	1	1	1				1	1	2	1	80.4333
BT041	M	69	1	2	2	T1N0M0	2	2	2				2	2	2	1	35.7
BT042	F	75	1	2	1	T1N0M0	2	2	2				2	1	2	1	51.7667
BT043	M	53	1	1	1	T1N0M0	1	2	1				1	1	1	1	92.8333
BT044	M	58	2		1	T2N0M0	1			1	1	1		1	1	1	90.7333
BT045	M	35	1	1	1	T1N0M0	1	1	1				1	1	1	1	90.4667
BT046	M	43	1	2	1	T1N0M0	1	1	1				1	1	1	1	86.0667
BT047	M	66	1	2	1	T1N0M0	1	2	2				2	2	2	1	134.967
BT048	M	83	1	1	1	T1N0M0	1	1	1				2	1	2	1	65.9333
BT049	M	73	2		1	T3bN0M0	2			2	2	2		2	2	2	25.8333
BT050	M	51	2		2	T3bN2M0	2			1	2	2		1	2	2	10.2667
BT051	F	88	1	2	1	T1N0M0	2	2	2				1	1	2	1	85.4333
BT052	M	77	1	1	1	T1N0M0	2	1	2				1	1	2	1	3.16667
BT053	M	79	1	2	1	T1N0M0	1	2	1				2	1	1	1	83.6333
BT054	M	79	1	1	1	T1N0M0	1	1	1				1	1	1	1	83.6333
BT055	M	63	1	2	1	T1N0M0	1	1	2				1	1	2	1	70.9333
BT056	M	62	2		1	T2N0M0	1			1	1	1		1	1	1	81.6333
BT057	M	67	1	1	1	T1N0M0	1	2	1				2	1	1	1	80.2
BT058	M	73	1	1	1	T1N0M0	2	2	2				2	2	1	1	78.8333
BT059	M	79	1	2	1	T1N0M0	2	2	2				1	1	1	1	78.7333
BT060	M	59	1	2	1	TaN0M0	1	2	2				2	2	2	1	70.7333
BT061	M	78	2		1	T2N1M1	2			2	2	2		1	2	2	8.7
BT062	M	59	1	2	1	T1N0M0	1	2	2				2	2	1	1	75.3333
BT063	F	38	1	2	1	T1N0M0	1	1	1				2	1	1	1	75.7
BT064	M	49	1	1	1	TaN0M0	1	1	1				1	1	1	1	75.1333
BT065	M	62	1	1	1	T1N0M0	1	2	2				2	1	1	1	75.1333
BT066	M	61	1	1	1	TaN0M0	1	1	1				1	1	1	1	74.1667
BT067	M	74	1	2	1	T1N0M0	2	2	2				2	1	2	1	16.2333
BT068	M	72	2		1	T3bN0M0	2			2	2	2		2	2	2	15.1
BT069	F	60	2		2	T2N0M0	1			2	2	2		2	2	2	11.2333
BT070	M	60	2		1	T2N0M0	2			1	1	1		1	1	1	69.4333
BT071	M	82	1	1	1	T1N0M0	2	2	2				2	1	2	1	25.0333
BT072	M	67	1	1	1	TaN0M0	1	1	2				1	1	1	1	67.0667
BT073	M	64	2		1	T2N0M0	2			1	1	1		1	1	1	65.2333
BT074	M	73	2		1	T4N0M0	2			1	2	2		1	2	2	11.9667
BT075	M	67	1	2	1	T1N0M0	1	1	2				1	1	1	1	62
BT076	M	77	1	1	1	T1N0M0	1	2	2				1	1	1	1	61.3333
BT077	M	66	1	1	1	T1N0M0	2	1	2				1	1	1	1	60.9
BT078	M	79	1	2	1	T1N0M0	1	2	2				1	1	1	1	60.2
BT079	M	48	1	2	1	T1N0M0	1	1	2				1	1	1	1	59.6
BT080	M	76	2		2	T4N0M0	2			2	2	2		2	2	2	10.4
BT081	M	66	1	1	1	T1N0M0	1	2	1				1	1	2	1	59.8667
BT082	M	67	1	2	1	T1N0M0	1	1	1				2	1	1	1	59
BT083	F	68	1	2	1	T1N0M0	1	2	2				2	1	1	1	58.7333
BT084	M	67	1	2	1	T1N0M0	1	1	1				1	1	2	1	46.1667
BT085	F	80	1	2	1	T1N0M0	1	1	1				1	1	1	1	58.4333
BT086	M	68	1	1	1	T1N0M0	1	2	2				1	1	1	1	58.0667
BT087	F	32	1	2	1	T1N0M0	1	2	1				2	1	1	1	57.6333
BT088	M	63	1	1	1	T1N0M0	1	1	1				1	1	2	1	36.3
BT089	F	80	2		1	T2N0M0	2			1	2	1		1	1	1	56.4667
BT090	M	67	2		1	T2N0M0	2			1	1	1		1	1	1	55.5
BT091	M	37	1	1	1	T1N0M0	1	1	1				1	1	1	1	52.9667
BT092	M	71	2		1	T3N1M0	2			2	2	2		2	2	2	11.5
BT093	M	60	2		1	T3N0M0	2			2	2	2		2	2	1	17.8667
BT094	M	74	1	2	1	T1N0M0	2	2	2				2	2	2	1	28.5333
BT095	M	80	1	1	1	T1N0M0	1	1	2				2	2	2	2	17.6333
BT096	M	85	2		1	T2N0M0	2			2	2	2		2	2	2	15.4
BT097	F	59	2		2	T3bN0M0	2			2	2	1		1	1	1	48.4333
BT098	F	65	2		2	T4N1M1	1			2	2	2		1	2	2	4.5
BT099	M	57	1	2	1	TaN0M0	1	1	1				2	1	1	1	47.5
BT100	M	73	2		1	T2N1M0	2			2	2	1		1	2	2	5.23333
BT101	M	66	2		2	T3bN0M0	2			1	1	1		1	1	1	45.6
BT102	M	66	2		1	T2N0M0	2			2	2	2		1	1	1	45.1333
BT103	M	64	1	2	1	TaN0M0	1	1	1				2	1	1	1	43.5
BT104	M	68	1	2	1	T1N0M0	2	1	2				1	1	1	1	44.1
BT105	F	59	2		1	T2N0M0	1			1	1	2		1	2	1	5.93333
BT106	M	66	1	1	1	T1N0M0	2	1	2				1	1	2	1	31.5333
BT107	F	63	1	2	1	T1N0M0	1	2	2				1	1	1	1	41.8
BT108	M	79	2		1	T2N2M0	2			1	2	2		1	2	2	6.5
BT109	M	44	1	2	1	T1N0M0	1	2	2				2	1	1	1	41.0667
BT110	M	66	2		1	T2bN0M0	2			1	1	1		1	1	1	39.7667
BT111	M	61	2		1	T2N0M0	1			2	1	1		1	1	1	38.9667
BT113	F	80	1	2	1	T1N0M0	1	2	2				1	1	2	1	31.9667
BT114	M	57	1	2	1	T1N0M0	1	1	1				1	1	1	1	37.3
BT115	M	55	2		2	T2aN0M0	1			1	1	1		1	1	1	36.8333
BT116	M	52	1	2	1	T1N0M0	1	1	1				1	1	1	1	36.5667
BT117	M	50	2		1	T2aN0M0	2			1	1	1		2	1	1	28.1
BT118	M	78	2		1	T2N0M0	2			2	2	2		2	2	2	3.93333
BT119	F	71	1	2	1	T1N0M0	1	1	2				1	1	2	1	23.5333
BT120	F	81	2		1	T3N0M0	2			2	2	2		2	2	2	15.1
BT121	M	43	1	2	1	TaN0M0	1	1	1				1	1	1	1	34.8667
BT122	M	80	2		1	T3N1M0	2			1	1	1		1	1	1	34.2333
BT123	M	47	1	1	1	TaN0M0	1	1	1				1	1	1	1	33.7
BT124	M	71	2		2	T4aN0M0	1			2	2	2		2	2	2	11.0667
BT125	F	73	2		1	T3N0M0	2			2	2	2		2	2	2	5.76667
BT126	M	87	2		1	T2N0M0	1			1	1	1		1	1	1	33.0667
BT127	M	67	1	2	1	TaN0M0	1	2	1				1	1	1	1	32.8667
BT128	M	82	2		1	T2N0M0	2			2	1	2		1	2	1	9.23333
BT129	F	78	2		1	T3N1M0	2			2	2	2		2	2	2	7.1
BT130	M	60	2		1	T2N0M0	1			1	1	2		1	2	1	17.1333
BT131	M	63	1	1	1	TaN0M0	1	2	2				1	1	2	1	23.5667
BT132	M	72	1	2	1	T1N0M0	1	2	2				2	1	1	1	30.7
BT133	M	68	1	2	1	T1N0M0	2	1	2				1	1	1	1	30.1
BT134	M	64	1	2	1	T1N0M0	1	2	2				2	1	1	1	29.7333
BT135	M	83	1	1	1	T1N0M0	1	1	1				1	1	2	1	15.4333
BT136	M	66	1	1	1	T1N0M0	1	1	2				1	1	1	1	29.3667
BT137	M	68	1	2	1	T1N0M0	1	1	1				1	1	2	1	17.6667
BT138	M	63	1	2	1	T1N0M0	1	1	1				1	1	1	1	28.4667
BT139	F	45	1	2	1	T1N0M0	1	2	2				2	1	1	1	23.9
BT140	M	84	1	2	1	T1N0M0	1	2	2				1	1	1	1	23.5667
BT141	M	72	1	2	1	T1N0M0	2	1	2				2	1	2	1	13.9333
BT142	F	72	2		1	TaN3M1	2			2	2	2		1	2	2	2.13333
BT143	M	66	2		1	T2N0M0	2			1	1	1		1	1	1	22.2667
BT144	M	74	2		2	T4N0M1	1			1	1	2		1	2	1	6.86667
BT145	M	63	1	1	1	T1N0M0	1	1	2				2	1	1	1	20.8333
BT146	M	58	1	2	1	T1N0M0	1	1	1				1	1	1	1	21.6333
BT147	M	70	1	1	1	TaN0M0	1	1	2				1	1	1	1	21.4
BT148	M	40	1	2	1	T1N0M0	1	1	2				1	1	1	1	57.8667
BT149	F	80	1	1	1	T1N0M0	2	2	2				1	1	1	1	21.2333
BT150	F	62	1	1	1	TaN0M0	1	2	2				1	1	1	1	21.2333
BT151	M	24	1	2	1	T1N0M0	1	1	1				1	1	1	1	20.4667
BT152	M	45	1	2	1	T1N0M0	2	1	2				1	1	1	1	20.4
BT153	F	67	1	2	1	TaN0M0	1	1	2				1	1	1	1	19
BT154	M	65	2		2	T2N0M0	2			1	1	1		2	1	1	79.3
BT155	F	59	2		2	T4N1M0	2			2	2	2		2	2	2	15.4667
BT156	M	64	2		2	T2N1M1	2			1	2	2		1	2	2	26.4333
BT157	M	70	2		2	T4N0M0	2			1	2	2		1	2	2	13.2667
BT158	M	66	2		2	T3NxM0	2			2	2	2		2	2	2	6.4
BT159	M	77	2		1	T4aN0M0	2			1	1	1		1	2	2	10.6667
BT160	M	67	2		2	T2N2M0	1			1	1	1		1	1	1	18.1333
BT161	M	51	2		2	T3aN0M0	1			1	1	1		1	1	1	15.3667
BT162	M	42	2		2	T4N2M0	2			1	2	1		1	1	1	11.8
BT163	M	72	2		1	T2N0M0	2			1	1	1		1	1	1	10.8667
BT164	F	70	2		1	T2N0M0	1			2	2	2		2	1	1	10.0333
BT165	M	54	1	1	1	T1N0M0	1	1	2				1	1	1	1	6.73333
BT166	M	62	2		1	T2aN0M0	2			1	1	1		1	1	1	5.3

## Sheet: GSE48075
The clinical information of the GSE48075 cohorts.
Patient.ID	Age	Gender	Cstage	Pstage	Histology	Grade	Status	Status.indicator	DSS.Status	DSS.Status.indicator	Survival.Months	PFS.Status	PFS.Status.indicator	PFS.Months	Data.Set
GSM1167334	74.6	NA	cT2N0M0	NA	NA	NA	Dead	1	Dead	1	37.2	NA	NA	NA	GSE48075
GSM1167335	44.2	NA	cT3bN0M0	NA	NA	NA	Alive	0	Alive	0	60	NA	NA	NA	GSE48075
GSM1167336	76.8	NA	cT3bN+M+	NA	NA	NA	Dead	1	Dead	1	2.9	NA	NA	NA	GSE48075
GSM1167339	83.1	NA	cT3bN0M0	NA	NA	NA	Dead	1	Dead	1	7.6	NA	NA	NA	GSE48075
GSM1167342	78.9	NA	pT3bN0M0	NA	NA	NA	Dead	1	Dead	1	20.4	NA	NA	NA	GSE48075
GSM1167344	54.8	NA	cT2N0M0	NA	NA	NA	Dead	1	Alive	0	68.1	NA	NA	NA	GSE48075
GSM1167346	76.7	NA	cT2N0M0	NA	NA	NA	Dead	1	Dead	1	7.9	NA	NA	NA	GSE48075
GSM1167347	53	NA	cT4bN0M+	NA	NA	NA	Dead	1	Dead	1	3.4	NA	NA	NA	GSE48075
GSM1167350	80.8	NA	cT2N0M0	NA	NA	NA	Dead	1	Dead	1	23	NA	NA	NA	GSE48075
GSM1167354	66.9	NA	cT2N0M0	NA	NA	NA	Dead	1	Alive	0	105.9	NA	NA	NA	GSE48075
GSM1167360	70.9	NA	cT4bN0M0	NA	NA	NA	Dead	1	Alive	0	10.5	NA	NA	NA	GSE48075
GSM1167361	63.1	NA	cT3bN0M0	NA	NA	NA	Alive	0	Alive	0	53.1	NA	NA	NA	GSE48075
GSM1167363	73.3	NA	cT3bN0M0	NA	NA	NA	Dead	1	Dead	1	14.2	NA	NA	NA	GSE48075
GSM1167372	69.1	NA	cT2N0M0	NA	NA	NA	Alive	0	Alive	0	42	NA	NA	NA	GSE48075
GSM1167373	65.4	NA	cT2N0M0	NA	NA	NA	Alive	0	Alive	0	47.8	NA	NA	NA	GSE48075
GSM1167375	52.5	NA	cT2N0M0	NA	NA	NA	Dead	1	Dead	1	42.8	NA	NA	NA	GSE48075
GSM1167376	73.6	NA	cT3bN0M0	NA	NA	NA	Dead	1	Dead	1	46.3	NA	NA	NA	GSE48075
GSM1167377	55.6	NA	cT4aN0M0	NA	NA	NA	Alive	0	Alive	0	51.5	NA	NA	NA	GSE48075
GSM1167378	72.1	NA	cT2N0M0	NA	NA	NA	Alive	0	Alive	0	41.1	NA	NA	NA	GSE48075
GSM1167379	89	NA	cT4bN0M0	NA	NA	NA	Dead	1	Dead	1	4.7	NA	NA	NA	GSE48075
GSM1167380	71.7	NA	cT3bN+M0	NA	NA	NA	Dead	1	Dead	1	36.3	NA	NA	NA	GSE48075
GSM1167381	84.3	NA	cT2N0M0	NA	NA	NA	Dead	1	Dead	1	8	NA	NA	NA	GSE48075
GSM1167383	63.3	NA	cT2N0M+	NA	NA	NA	Dead	1	Dead	1	9.3	NA	NA	NA	GSE48075
GSM1167384	68	NA	cT3bN+M0	NA	NA	NA	Dead	1	Dead	1	11.8	NA	NA	NA	GSE48075
GSM1167385	76.5	NA	cT3bN0M0	NA	NA	NA	Dead	1	Dead	1	16	NA	NA	NA	GSE48075
GSM1167387	67.7	NA	cT2N+M0	NA	NA	NA	Dead	1	Dead	1	5.9	NA	NA	NA	GSE48075
GSM1167388	66	NA	cT3aN0M0	NA	NA	NA	Dead	1	Dead	1	8.1	NA	NA	NA	GSE48075
GSM1167389	64.1	NA	cT3bN+M+	NA	NA	NA	Alive	0	Alive	0	1.7	NA	NA	NA	GSE48075
GSM1167390	66.3	NA	cT3bN0M0	NA	NA	NA	Dead	1	Dead	1	25.3	NA	NA	NA	GSE48075
GSM1167391	70.2	NA	cT2N+M0	NA	NA	NA	Dead	1	Dead	1	17.4	NA	NA	NA	GSE48075
GSM1167393	78.6	NA	cT3bN+M0	NA	NA	NA	Dead	1	Dead	1	3.4	NA	NA	NA	GSE48075
GSM1167396	80.4	NA	cT3bN+M0	NA	NA	NA	Dead	1	Dead	1	4.6	NA	NA	NA	GSE48075
GSM1167398	58.9	NA	cT2N+M+	NA	NA	NA	Dead	1	Dead	1	6.5	NA	NA	NA	GSE48075
GSM1167399	62.8	NA	cT2N0M0	NA	NA	NA	Alive	0	Alive	0	179.2	NA	NA	NA	GSE48075
GSM1167400	60.2	NA	cT2N0M0	NA	NA	NA	Dead	1	Alive	0	86.7	NA	NA	NA	GSE48075
GSM1167401	67.6	NA	cT2N0M0	NA	NA	NA	Dead	1	Dead	1	8	NA	NA	NA	GSE48075
GSM1167402	77.4	NA	cT3bN0M0	NA	NA	NA	Dead	1	Alive	0	110.2	NA	NA	NA	GSE48075
GSM1167403	54	NA	cT2N0M0	NA	NA	NA	Dead	1	Alive	0	61	NA	NA	NA	GSE48075
GSM1167404	73.7	NA	cT3aN0M0	NA	NA	NA	Dead	1	Alive	0	82.4	NA	NA	NA	GSE48075
GSM1167406	88.9	NA	cT3bN0M0	NA	NA	NA	Dead	1	Alive	0	4.9	NA	NA	NA	GSE48075
GSM1167410	83.1	NA	cT2N0M0	NA	NA	NA	Dead	1	Alive	0	28.7	NA	NA	NA	GSE48075
GSM1167414	79.1	NA	cT2N0M0	NA	NA	NA	Alive	0	Alive	0	109.3	NA	NA	NA	GSE48075
GSM1167416	85.8	NA	cT3bN0M0	NA	NA	NA	Alive	0	Alive	0	9	NA	NA	NA	GSE48075
GSM1167419	57.5	NA	cT2N0M0	NA	NA	NA	Alive	0	Alive	0	66.5	NA	NA	NA	GSE48075
GSM1167420	71.4	NA	cT2N0M0	NA	NA	NA	Alive	0	Alive	0	64.2	NA	NA	NA	GSE48075
GSM1167422	67.7	NA	cT2N0M0	NA	NA	NA	Alive	0	Alive	0	57.3	NA	NA	NA	GSE48075
GSM1167424	71.4	NA	cT2N0M0	NA	NA	NA	Alive	0	Alive	0	39.5	NA	NA	NA	GSE48075
GSM1167428	65	NA	cT2N0M0	NA	NA	NA	Dead	1	Dead	1	65.6	NA	NA	NA	GSE48075
GSM1167429	65.7	NA	cT3bN0M0	NA	NA	NA	Alive	0	Alive	0	37.7	NA	NA	NA	GSE48075
GSM1167433	67.9	NA	cT4aN0M0	NA	NA	NA	Alive	0	Alive	0	72.4	NA	NA	NA	GSE48075
GSM1167434	60.7	NA	cT2N0M0	NA	NA	NA	Dead	1	Dead	1	14.9	NA	NA	NA	GSE48075
GSM1167435	86.2	NA	cT3bN0M0	NA	NA	NA	Dead	1	Dead	1	18.2	NA	NA	NA	GSE48075
GSM1167436	83.2	NA	cT2N0M0	NA	NA	NA	Alive	0	Alive	0	47.7	NA	NA	NA	GSE48075
GSM1167437	52.4	NA	cT2N0M0	NA	NA	NA	Alive	0	Alive	0	52.2	NA	NA	NA	GSE48075
GSM1167439	68.8	NA	cT2N0M0	NA	NA	NA	Dead	1	Dead	1	34.6	NA	NA	NA	GSE48075
GSM1167441	68.6	NA	cT3aN0M0	NA	NA	NA	Dead	1	Dead	1	4.3	NA	NA	NA	GSE48075
GSM1167443	68.9	NA	cT2N0M0	NA	NA	NA	Dead	1	Alive	0	7.4	NA	NA	NA	GSE48075
GSM1167444	69.1	NA	cT2N0M0	NA	NA	NA	Alive	0	Alive	0	71.4	NA	NA	NA	GSE48075
GSM1167445	69.2	NA	cT2N0M0	NA	NA	NA	Dead	1	Dead	1	6.2	NA	NA	NA	GSE48075
GSM1167449	53.6	NA	cT4aN0M0	NA	NA	NA	Alive	0	Alive	0	36.2	NA	NA	NA	GSE48075
GSM1167451	51.3	NA	cT2N0M0	NA	NA	NA	Alive	0	Alive	0	27.8	NA	NA	NA	GSE48075
GSM1167453	65.6	NA	cT4bN0M0	NA	NA	NA	Dead	1	Dead	1	18.7	NA	NA	NA	GSE48075
GSM1167454	72.4	NA	cT2N0M0	NA	NA	NA	Alive	0	Alive	0	43.2	NA	NA	NA	GSE48075
GSM1167455	42.7	NA	cT2N0M0	NA	NA	NA	Alive	0	Alive	0	140.7	NA	NA	NA	GSE48075
GSM1167457	63.3	NA	cT4aN+M+	NA	NA	NA	Alive	0	Alive	0	44.6	NA	NA	NA	GSE48075
GSM1167458	65.4	NA	cT2N0M0	NA	NA	NA	Alive	0	Alive	0	38.7	NA	NA	NA	GSE48075
GSM1167461	82.1	NA	cT3bN0M+	NA	NA	NA	Dead	1	Dead	1	1.5	NA	NA	NA	GSE48075
GSM1167462	64.8	NA	cT2N+M0	NA	NA	NA	Dead	1	Dead	1	1.6	NA	NA	NA	GSE48075
GSM1167465	72.1	NA	cTis/cT2N0M0	NA	NA	NA	Dead	1	Dead	1	8.7	NA	NA	NA	GSE48075
GSM1167466	62.4	NA	cT2N0M0	NA	NA	NA	Alive	0	Alive	0	30.4	NA	NA	NA	GSE48075
GSM1167468	73.5	NA	cT2N0M0	NA	NA	NA	Alive	0	Alive	0	61.1	NA	NA	NA	GSE48075
GSM1167469	57.5	NA	cT2N0M0	NA	NA	NA	Alive	0	Alive	0	39	NA	NA	NA	GSE48075
GSM1167473	75.8	NA	cT2N0M0	NA	NA	NA	Dead	1	Dead	1	1	NA	NA	NA	GSE48075
