# Supplementary material for: An EMT-based risk score thoroughly predicts the clinical prognosis, tumor immune microenvironment and molecular subtypes of bladder cancer
Source: Front Immunol. 2022 Sep 23;13:1000321. doi: 10.3389/fimmu.2022.1000321 (PMC9540509; doi:10.3389/fimmu.2022.1000321)
Supplement: Supplementary Table 5 — Gene signatures that are closely associated with molecular subtypes of BLCA. [file Table_5.xlsx]

## Sheet: BLCA associated signatures
Signature	Description	Reference	Genes
Urothelial_differentiation	Urothelial_differentiation	PMID: 31563503	TMEM163, FMO9P, EPB41, IDH1, GCLC, POF1B, TBC1D1, TRAK1, BAMBI, PLCE1, SCNN1B, BHMT, DHRS2, CYB5A, PPARG, SLC9A2, TOP2B, TMEM97, NTAN1, SEMA5A, KRT20, MYCL, UPK1A, TOX3, RNF128, DAB1, ZNF436, LYPD6, ACOX1, KSR2, DMGDH, GRHL3, NIPAL1, RALGAPA2, SCNN1G, SNX
Ta_pathway	Ta_pathway	PMID: 31563503	PLCD3, BTBD16, ANKRD20A5P, CTB-174D11.3 , PROM2, SPOCD1, IGBP1, ST3GAL5, DGKA, AQP3, MAP3K5, FABP4, HNMT, MGST2, KCNQ1, IRS1, HSD17B2, ALDH1L1, SMAD3, MST1R, TCN1, CYP3A5, CTSE, HOXD1, PLCH2, SLC24A1, UGT1A1 , ID3, ABCC3, PDLIM1, AGR2, NSG1, ANXA10, MR1,
Luminal_differentiation	Luminal_differentiation	PMID: 32165065, PMID: 30224344	FGFR3,GATA3,FOXA1,UPK2,PPARG,KRT20,SNX31,UPK1A
Basal_differentiation	Basal_differentiation	PMID: 31563503	LYNX1, SCEL, CTB-113P19.4 , S100A8, SLPI, S100A9, PI3, CEACAM6, VSNL1, SERPINB2, CSTA, FGFBP1, SPRR1B, DSG3, KRT1, S100A7, CLCA2, LGALS7 , SPRR2B, KRT6A, KRT6B, SFN, SERPINB3, KRT16, SERPINB3 , SERPINB13, SERPINB4, KRT4, SPRR1A, KRT6A , ABCA12, SPRR3, TME
EMT_differentiation	EMT_differentiation	PMID: 32165065, PMID: 30224344	ZEB1,ZEB2,NOTCH2,TGFB1,CDH1,SNAI2,VIM,TWIST1,SNAI1
Immune_differentiation	Immune_differentiation	PMID: 32165065, PMID: 30224344	CTLA4,CD274,PDCD1LG2,CD47,PDCD1,IDO1,MPEG1,COL17A1,CXCL11,L1CAM,SAA1
Smooth_muscle	Smooth_muscle	PMID: 31563503	NEXN, PRUNE2, PDE5A, NEGR1, ITIH5, MSRB3, MOXD1, FGF7 , FILIP1L, PTGFR, FGF7, C1S, RHOJ, TAGLN, FILIP1, ADAMTS9-AS2, LRRN4CL, NR2F1-AS1, RBPMS, PTRF, LOC100127983, PDE1A, AC131025.8 , MEIS1, PELO, MYLK, ACTA2-AS1, OTTHUMG00000168867 , MYH11, PDLIM7, CSGAL
Myofibroblasts	Myofibroblasts	PMID: 31563503	FCER1G, FILIP1L, FGD6, C1S, ITGB2, SAMSN1, POSTN, COL1A1, BTBD19, PTRF, MSN, SPARC, CALU, DPYSL2, CTSB, PALLD, ANXA6, STOM, MMP2, LGALS1, BGN, IFITM2, VIM, COL6A3, TGFBI, CLIC4, IFITM1 , TNC, LAPTM5, CD14, LUM, AEBP1, COL3A1, DCN, NID1, SEC14L1, LAMA4, AR
Interferon_response	Interferon_response	PMID: 31563503	CTSB, UBE2L6, OPTN, MX1, CFB, PLSCR1, ICAM1, FCGR2A, IFIT5, CYBB, ALOX5AP, IFI44L, IFIT3, TLR2, OASL, IL15, XAF1, SP110, IFI35, NCF2, FCGR2C, CEBPB, RSAD2, IFI44, OTTHUMG00000003319 , LAP3, DDX60, IFIH1, HERC6, SAMD9, HERC5, CLEC4A, PARP9, DTX3L, SAMD9L,
Mitochondria	Mitochondria	PMID: 31563503	ALG14, SAR1B, PSMD10, TIMM10, PPA2, HNRNPC, ERH, DAD1, C1D, ATP6V0B, HINT1, DYNLL1, RAN, RPS15A, PSMB1, COX6A1, HSBP1, SERP1, EIF2S1, CAPZA2, COX7A2L, PSMA5, PSMA2, UBE2D2, VBP1, SUPT4H1, UBE2N, ZNHIT1, UQCRQ, NME1, COX7A2, COPS5, CNIH1, PSMA1, NDUFS3, NE
Keratinization	Keratinization	PMID: 31563503	VSNL1, KRT14, TGM1, SERPINB4, GSDMC, KRT6A, LGALS7, SFN, SPRR2A, BG205162, C12orf54, SPRR2D, HOXD11, KRT6C, KRT5, DSG3, KRT6B, HOXD10, IL20RB, RHCG, AHNAK2, SPRR2F, FGFBP1
Neuroendocrine_differentiation	Neuroendocrine_differentiation	PMID: 31563503	ZDHHC15, FAM184A, CACNA1A , EML5, SNAP25, CACNA2D2, DCX, PSIP1, ST18, RGS7, INSM1, SLC4A8, CAMK2B, ASCL1, RTN1, SCN3A, ADAM22, FAM105A, DPY19L2P2, ASRGL1, SLC1A2, MAP6, NRXN1, TTLL7, CNKSR2, RAB39B, KCNC1, GKAP1, TMEM170B, PPM1E, ELAVL4, STXBP5L, GPR137C,
