# Supplementary material for: An EMT-based risk score thoroughly predicts the clinical prognosis, tumor immune microenvironment and molecular subtypes of bladder cancer
Source: Front Immunol. 2022 Sep 23;13:1000321. doi: 10.3389/fimmu.2022.1000321 (PMC9540509; doi:10.3389/fimmu.2022.1000321)
Supplement: Supplementary Table 6 — GO, KEGG and HALLMARK pathways results of the difference between EMT cluster 1 and cluster 2; EMT Cluster1 vs EMT Cluster2. [file Table_6.xlsx]

## Sheet: GO
GO results of the difference between EMT cluster 1 and cluster 2; EMT Cluster1 vs EMT Cluster2.
ID	Description	setSize	enrichmentScore	NES	pvalue	p.adjust	qvalues	rank	leading_edge	core_enrichment
GO_ACTIN_BINDING	GO_ACTIN_BINDING	413	-0.500514	-1.79842	1e-10	4.15e-09	2.69e-09	3856	tags=40%, list=20%, signal=33%	TNNT2/SNTA1/SHROOM3/MYH15/MYO1D/MYO10/ABLIM2/SNTB2/SNTB1/CAP1/SLC6A2/LIMA1/SPTAN1/FSCN1/YWHAH/PANX1/MYO7B/MYO1B/TMSB4X/DST/SSH1/COBL/ACTN3/RAI14/SHROOM4/CTNNAL1/S100A4/CACNB2/FHOD1/ABLIM3/TLN2/DSTN/ADD2/FMNL2/MYH9/MICAL1/ABL2/RDX/MYO1E/CCDC88A/CNN2/STK38L/MYL4/ARPC1B/MYO16/ABL1/TPM4/ENAH/PDLIM5/UTRN/MACF1/MYL2/GMFG/PLS3/NOD2/SNCA/CAPG/VCL/EVL/MYO5A/MYH10/SYN1/CORO1C/ESPNL/CORO6/NOS3/TLN1/COTL1/EN…
GO_ACTIN_CYTOSKELETON	GO_ACTIN_CYTOSKELETON	490	-0.504319	-1.82143	1e-10	4.15e-09	2.69e-09	3826	tags=39%, list=20%, signal=32%	FLOT1/BAG3/SHROOM3/MYO1D/MYO10/ABLIM2/ACTA1/DDX58/RTKN/CAP1/SMTNL2/LIMA1/KLHL14/SPTAN1/FSCN1/GNG12/MYO7B/MYL6/ACTB/IFIT5/CDC42BPA/MYO1B/MYL12A/COBL/ACTN3/SHROOM4/FHOD1/ABLIM3/TLN2/AFAP1L1/PKD2/DSTN/SNX9/FBLIM1/ADD2/MYH9/MICAL1/ABL2/ASAP1/FGR/ABCB4/KALRN/RDX/BCAR1/MYO1E/DAPK3/LPP/CNN2/STK38L/C10orf90/MYL4/LPXN/ARPC1B/MYO16/AHNAK/ABL1/AKAP13/TPM4/PDLIM5/LURAP1/UTRN/MACF1/MYL2/RAC2/ADAM8/CTTNBP2/GMF…
GO_ACTIN_FILAMENT_ORGANIZATION	GO_ACTIN_FILAMENT_ORGANIZATION	368	-0.518595	-1.85617	1e-10	4.15e-09	2.69e-09	3702	tags=37%, list=19%, signal=31%	ACTA1/CDC42EP2/CAP1/LIMA1/RHOB/FCHSD2/SPTAN1/FSCN1/ARRB1/MYO1B/TMSB4X/ARHGAP18/COBL/CCR7/SHROOM4/SERPINF2/RHOG/FHOD1/SRF/DSTN/LIMK1/SNX9/RHOBTB3/ADD2/PLEKHG2/RHOBTB1/MICAL1/RDX/BCAR1/KANK3/RGCC/ARHGAP25/ARPC1B/ARHGEF15/RHOD/ABL1/TPM4/ENAH/ARHGEF10/RND3/RAC2/ESAM/ARHGAP28/GMFG/PLS3/NEDD9/PAK3/NPHS1/CAPG/RHOC/EVL/CORO1C/ESPNL/CORO6/CDC42EP3/TMEFF2/COTL1/CASS4/FAM171A1/DBN1/MYOM1/FAM107A/LPAR1/CDC42…
GO_ADAPTIVE_IMMUNE_RESPONSE	GO_ADAPTIVE_IMMUNE_RESPONSE	395	-0.650482	-2.33638	1e-10	4.15e-09	2.69e-09	3173	tags=50%, list=16%, signal=43%	IRF1/FGL1/CD40/BTN3A2/BTN3A3/CD244/TMEM98/CLCF1/IL4R/CTSS/CD1C/BTN3A1/B2M/ADA/TFEB/RELB/FCGRT/IL18BP/UNC13D/RORA/PKN1/PRKCQ/CRP/CLEC6A/CD40LG/CD274/RNF19B/TAP1/IL12B/CD8B/IL18RAP/TLR4/RAB27A/CD1D/HMHB1/IL6ST/IL1RL1/PIK3CG/CCR6/TBX21/CLEC4C/FOXP3/IGLL1/HLA-F/ZNF683/ZAP70/IL27RA/IL27/SMAD7/LYN/AICDA/HLA-DMA/EOMES/PRDM1/CD3G/CD226/FCRL4/FCAMR/IFNG/CD8A/TGFB1/HLX/SLAMF7/SLA2/CD6/HLA-DOB/LOXL3/CD247/A…
GO_ADAPTIVE_IMMUNE_RESPONSE_BASED_ON_SOMATIC_RECOMBINATION_OF_IMMUNE_RECEPTORS_BUILT_FROM_IMMUNOGLOBULIN_SUPERFAMILY_DOMAINS	GO_ADAPTIVE_IMMUNE_RESPONSE_BASED_ON_SOMATIC_RECOMBINATION_OF_IMMUNE_RECEPTORS_BUILT_FROM_IMMUNOGLOBULIN_SUPERFAMILY_DOMAINS	243	-0.63289	-2.22212	1e-10	4.15e-09	2.69e-09	3116	tags=47%, list=16%, signal=40%	CD40/BTN3A2/BTN3A3/TMEM98/CLCF1/IL4R/CD1C/B2M/ADA/RELB/FCGRT/IL18BP/UNC13D/RORA/PKN1/PRKCQ/CRP/CD40LG/CD274/IL12B/IL18RAP/TLR4/RAB27A/CD1D/IL1RL1/CCR6/TBX21/FOXP3/IGLL1/HLA-F/IL27RA/IL27/SMAD7/AICDA/CD226/CD8A/TGFB1/HLX/SLA2/LOXL3/GZMM/TNFAIP3/JAK3/ANXA1/POU2F2/CD27/EBI3/SPN/GAPT/RSAD2/RFTN1/IL31RA/LTA/MEF2C/IL12RB1/C6/LEF1/CD80/KLHL6/CLC/P2RX7/TNFRSF1B/CD28/WAS/IL1R1/IL33/IRF4/CD74/LY9/LILRB1/CD…
GO_AMEBOIDAL_TYPE_CELL_MIGRATION	GO_AMEBOIDAL_TYPE_CELL_MIGRATION	376	-0.557646	-1.9974	1e-10	4.15e-09	2.69e-09	3237	tags=40%, list=17%, signal=34%	LGMN/STAT5A/HYAL2/PITX2/GJA1/HBEGF/MYH9/ROBO1/SOX8/CD40/SEMA3B/BCAR1/RET/ARID5B/TDGF1/ITGA2/SOX17/RGCC/KITLG/SEMA6D/ADAM9/BMPER/MIXL1/ABL1/PTPRG/FLT4/CDH13/SOX18/PKN1/SPRED1/ACVR1/MACF1/MAP3K3/SOX9/GNA12/EDN1/MAP4K4/JUN/FGF18/PAK3/EVL/HTR2B/SEMA3G/CORO1C/SRPX2/ADTRP/NOS3/CCR6/ARSB/ARHGAP4/ANXA3/ETS1/SEMA7A/AGT/NR4A1/ITGB1/CLEC14A/BMP4/SEMA6B/TGFBR1/PTP4A3/TGFBR2/ANGPT1/ILK/AMOTL2/STC1/TBXA2R/IFNG…
GO_ANTIGEN_PROCESSING_AND_PRESENTATION	GO_ANTIGEN_PROCESSING_AND_PRESENTATION	222	-0.568079	-1.97998	1e-10	4.15e-09	2.69e-09	3484	tags=32%, list=18%, signal=26%	ACE/CCR7/OSBPL1A/TAP2/CD1E/HLA-E/PSMA8/LGMN/CLEC4M/CTSS/CD1C/B2M/RAB34/RELB/FCGRT/IFI30/CTSF/RAB33A/AP1S2/NOD2/TAP1/SEC23A/CD36/RAB27A/CD1D/SEC24D/RAB32/HLA-F/HLA-DMA/CD8A/NCF4/HLA-DOB/ITGAV/LAG3/PSMB9/CLEC4A/HLA-DQB2/KIF26A/RFTN1/CTSL/ITGB5/WAS/CD74/NCF1/HLA-DQA2/HLA-DOA/HLA-DMB/RAB3C/HLA-DRB5/SLC11A1/NCF2/HLA-DRA/HLA-DRB1/FCGR2B/HLA-DQB1/HLA-DPB1/TREM2/HLA-DPA1/ICAM1/FCGR1B/FGL2/FCGR1A/HLA-DQA1…
GO_ANTIGEN_RECEPTOR_MEDIATED_SIGNALING_PATHWAY	GO_ANTIGEN_RECEPTOR_MEDIATED_SIGNALING_PATHWAY	231	-0.607621	-2.12238	1e-10	4.15e-09	2.69e-09	3277	tags=37%, list=17%, signal=31%	PSMA8/PDE4D/CYLD/BTN3A2/BTN3A3/BCAR1/RUNX1/BTN3A1/DUSP3/ADA/LPXN/ABL1/PRKCQ/PLCL2/PAX5/PAK3/CD276/TESPA1/LCK/NFATC2/PTPRJ/FOXP3/IGLL1/ZAP70/LYN/STAP1/PRNP/PRAM1/CD3G/CD226/SLA2/CD247/PSMB9/PRKCB/THEMIS/HLA-DQB2/CD3D/PIK3CD/GBP1/GRAP2/UBASH3A/CTLA4/RFTN1/TRAT1/MEF2C/CD79B/CD38/LAT2/GCSAML/PTPN22/KLHL6/FYN/CD28/WAS/LCP2/CMTM3/CD300A/CD3E/CD19/HLA-DQA2/CD4/LAX1/BLK/FCRL3/ITK/BTK/CD22/HLA-DRB5/THEMIS…
GO_BASEMENT_MEMBRANE	GO_BASEMENT_MEMBRANE	93	-0.698647	-2.23421	1e-10	4.15e-09	2.69e-09	2786	tags=54%, list=14%, signal=46%	ANXA2/VWA1/EGFL6/LAMC1/LAMC3/APLP1/COL4A4/ACAN/LAMB1/MATN2/LAMC2/TMEFF2/FGF9/ADAMTS1/COL7A1/LAMA3/COL23A1/LAMB2/HSPG2/HMCN2/PTN/COL4A1/LOXL1/COL4A2/NID1/TIMP3/TIMP1/LAMA2/THBS4/EFEMP2/LAMA4/LOXL2/COL18A1/HMCN1/LAMA1/NID2/COL15A1/NTN1/SPARC/SMOC2/TGFBI/SERPINF1/COL8A2/COL8A1/FBN1/TNC/FN1/THBS2/COL5A1/CCDC80
GO_BONE_DEVELOPMENT	GO_BONE_DEVELOPMENT	211	-0.642077	-2.22993	1e-10	4.15e-09	2.69e-09	2786	tags=42%, list=14%, signal=37%	ANXA2/AKAP13/VWA1/MSX1/SP5/CYP26B1/CHSY1/NPR2/ALPL/NPPC/SOX9/NOTCH2/BMPR1B/PLS3/FGF18/CSGALNACT1/LEP/MATN2/RARB/BMP4/PIP4K2A/AXIN2/GLI3/TGFBR2/STC1/COL7A1/ENG/LTBP3/TIFAB/SH2B3/OSR2/ACP5/FLI1/TEK/P3H1/SERPINH1/COL13A1/BMP6/HAS2/MATN3/MYOC/MEF2C/RGN/SH3PXD2B/RUNX2/RAB23/FAT4/LILRB1/MMP16/SCARA3/PAPSS2/MMP14/XYLT1/SHOX2/RANBP3L/MMP13/DCHS1/LTF/PTPRC/GPR68/PDGFC/TYROBP/THPO/CDX1/VIT/COL14A1/LRRC17/C…
GO_B_CELL_ACTIVATION	GO_B_CELL_ACTIVATION	238	-0.595345	-2.08407	1e-10	4.15e-09	2.69e-09	3202	tags=39%, list=16%, signal=33%	IRS2/CYLD/CD40/LYL1/CLCF1/ADA/BST2/CDH17/ABL1/PKN1/PLCL2/CD40LG/NOTCH2/NOD2/TLR4/BST1/NFATC2/CCR6/TBX21/PTPRJ/FOXP3/IGLL1/ZAP70/ITGB1/IL27RA/LYN/AICDA/TGFB1/SLA2/TBC1D10C/MFNG/TNFAIP3/PRKCB/TNFRSF4/JAK3/CXCR5/POU2F2/HDAC9/CD27/SH3KBP1/PIK3CD/CTLA4/GAPT/ITGA4/FLT3/ITM2A/MEF2C/CD79B/CD38/LAT2/LEF1/DOCK10/CD28/CD74/IL11/CD300A/CD70/CD180/CD19/TNFSF13B/LAX1/FCRL1/FCRL3/SAMSN1/BTK/DOCK11/CD22/MMP14/TN…
GO_CANONICAL_WNT_SIGNALING_PATHWAY	GO_CANONICAL_WNT_SIGNALING_PATHWAY	322	-0.530322	-1.88754	1e-10	4.15e-09	2.69e-09	2228	tags=20%, list=11%, signal=18%	FGF9/GPRC5B/PTK7/AXIN2/GLI3/ILK/NKD2/SNAI2/FZD7/WWTR1/PSMB9/IGFBP4/FZD8/FZD1/LATS2/PYGO1/NOTUM/NKD1/GLI1/WNT7A/SFRP5/WNT11/LEF1/WNT9B/CDK14/EGR1/TCF7L1/DAAM2/IGFBP6/MITF/RECK/SOST/LRRK2/RBMS3/DAB2/PLEKHA4/DIXDC1/NID1/WNT5B/DKK3/CAV1/NOG/ZBED2/SHISA6/PRICKLE1/APOE/DKK2/TBX18/RSPO1/TNN/CDH2/SULF2/DACT3/BICC1/DACT1/FGF10/WNT2/ROR2/SFRP1/CTHRC1/RSPO3/COL1A1/RSPO2/GREM1/SFRP4/SFRP2
GO_CARBOHYDRATE_BINDING	GO_CARBOHYDRATE_BINDING	259	-0.569896	-2.01195	1e-10	4.15e-09	2.69e-09	2905	tags=35%, list=15%, signal=30%	PRG4/FCN2/KLRB1/MAG/CLECL1/P4HA2/CLEC6A/LGALS2/NPTX2/PLOD1/ACAN/CLEC9A/CLEC4C/KLRC2/CLEC14A/CLEC2L/SELL/CLEC2B/EVA1C/ENPP3/CLEC3B/CD72/ENG/PLOD2/CD69/CD34/SBSPON/CLEC4A/PAM/GALNT9/GALNT16/SIGLEC11/P3H1/SUSD2/ASGR2/KLRD1/SELE/SELP/LAYN/ENPP2/GALNT8/GALNT10/CLC/CLEC17A/CLEC7A/CD93/SIGLEC8/CD33/SIGLEC12/CHI3L2/CLEC5A/GALNT5/CD22/VTN/CLEC10A/FCN1/FCER2/SIGLEC9/HLA-DRA/HLA-DRB1/P3H3/CLEC3A/SLC2A5/SIGL…
GO_CARTILAGE_DEVELOPMENT	GO_CARTILAGE_DEVELOPMENT	199	-0.674077	-2.33657	1e-10	4.15e-09	2.69e-09	2786	tags=48%, list=14%, signal=41%	ANXA2/VWA1/MSX1/SOX5/CHSY1/NPPC/SOX9/BMPR1B/EDN1/FRZB/ACAN/FGF18/CSGALNACT1/LEP/ADAMTS7/MATN2/RARB/FGF9/BMP4/TGFBR1/AXIN2/GLI3/TGFBR2/STC1/COL7A1/TGFB1/SNAI2/LTBP3/CD44/NKX3-2/OSR2/SERPINH1/ACVRL1/RUNX3/BMP6/WNT7A/MATN3/MEF2C/WNT11/ZBTB16/FGF2/RUNX2/PTHLH/SNAI1/MAF/CYTL1/SCARA3/BMP1/PTH1R/SHOX2/WNT5B/TIMP1/MMP13/EVC/TRPS1/GDF6/NOG/ECM1/ZEB1/GDF5/LOXL2/CHST11/VIT/COL14A1/FGFR1/COL12A1/GLI2/ANXA6/H…
GO_CELLULAR_RESPONSE_TO_BIOTIC_STIMULUS	GO_CELLULAR_RESPONSE_TO_BIOTIC_STIMULUS	231	-0.631069	-2.20428	1e-10	4.15e-09	2.69e-09	2827	tags=38%, list=15%, signal=33%	ADAM9/TFPI/ABL1/LITAF/LDOC1/CEBPB/CXCL3/CD274/NOD2/IL12B/CSF2/CD36/TLR4/NUGGC/CAPN2/NOS3/HAMP/VDR/PTAFR/CXCL6/LYN/AICDA/STAP1/TBXA2R/TGFB1/CD6/CX3CL1/TLR6/TNIP3/TNFAIP3/IL24/ANKRD1/BMP6/PPARGC1A/CCL3/MEF2C/IGFBPL1/PTPN22/PLSCR4/CD80/CXCL2/CLEC7A/TNFRSF1B/SCIMP/LILRA2/TLR1/LILRB1/CXCL11/CD180/NLRP7/CD86/CCR5/BTK/CXCL10/CEBPE/LY86/NLRP3/LBP/CSF3/PDE4B/CXCL5/LY96/SIRPA/FCGR2B/CCL5/HAVCR2/TREM2/IRF8/…
GO_CELL_ADHESION_MEDIATED_BY_INTEGRIN	GO_CELL_ADHESION_MEDIATED_BY_INTEGRIN	66	-0.741295	-2.297	1e-10	4.15e-09	2.69e-09	2993	tags=58%, list=15%, signal=49%	RET/PIEZO1/ADA/ITGA2/LPXN/ADAM9/PODXL/PIK3CG/ITGB1/LYN/SNAI2/ITGAV/P2RY12/TGFB2/ITGA4/ITGB5/FERMT3/CD3E/FOXC2/VTN/ITGB3/JAM3/CCL5/PLAU/ICAM1/SERPINE1/NCKAP1L/DPP4/CXCL13/ITGB2/ITGA5/CYP1B1/COL16A1/ITGBL1/FBN1/ITGA11/CCL21/SFRP2
GO_CELL_ADHESION_MOLECULE_BINDING	GO_CELL_ADHESION_MOLECULE_BINDING	465	-0.540554	-1.95272	1e-10	4.15e-09	2.69e-09	4056	tags=36%, list=21%, signal=29%	EGFR/HSPA5/PICALM/CAPZB/TBC1D2/NPNT/PTPRB/STX5/HDLBP/BAIAP2/CD81/IL1B/BAG3/ESYT2/CD151/P2RX4/PFKP/ICAM2/LIMA1/SPTAN1/PTPRO/FSCN1/NLGN4X/MYO1B/ARHGAP18/DST/ACTN3/ITGB6/BMPR2/CTNNAL1/PVR/KDR/LTBP4/SNX9/HSPA1A/PLIN3/FMNL2/MYH9/NUMBL/ASAP1/RDX/TRPC4/ERC1/ADAM23/CNN2/ICAM5/ITGA2/CPE/EHD1/S1PR2/NLGN1/ADAM9/CDH17/AHNAK/ANXA2/CDH13/PDLIM5/UTRN/EGFL6/ACVR1/MACF1/ADAM8/STAT1/CD40LG/CAPG/VCL/CD1D/NLGN2/LAMB…
GO_CELL_CELL_ADHESION_VIA_PLASMA_MEMBRANE_ADHESION_MOLECULES	GO_CELL_CELL_ADHESION_VIA_PLASMA_MEMBRANE_ADHESION_MOLECULES	265	-0.559085	-1.97785	1e-10	4.15e-09	2.69e-09	3482	tags=41%, list=18%, signal=34%	PKD1/PCDHA6/CLDN6/PVR/IGSF9B/DSC2/PCDHGA10/PCDHB4/PCDHB3/PCDHA3/LGALS7B/DSC3/ROBO1/PCDH8/CDH22/CADM1/RET/PCDHA11/PCDHB7/MAG/NLGN1/IL1RAPL1/CDH17/PCDH17/CDH13/DSG3/PCDHGB4/ACVR1/ESAM/ROBO4/FAT3/PCDHGA3/PCDHB5/DSCAM/CNTN4/LRRC4C/ITGB1/CLDN9/SELL/FXYD5/PCDHGB5/TGFBR2/PCDHGB7/CBLN1/GPC4/CD6/CDH5/CLDN11/CX3CL1/PCDHGA9/PCDH12/PTPRT/CLDN19/PCDHGC3/SELE/TGFB2/CD177/TRO/SELP/ITGAL/VSTM2L/PCDH9/PCDH18/CLDN…
GO_CELL_CHEMOTAXIS	GO_CELL_CHEMOTAXIS	287	-0.658392	-2.33138	1e-10	4.15e-09	2.69e-09	2970	tags=47%, list=15%, signal=40%	CCL16/DOCK4/CCL3L3/CCL25/ARRB2/CCL1/AZU1/CCL22/HSD3B7/PRKCQ/RAC2/ACKR3/ADAM8/XCR1/CXCL3/CXCL14/EDN1/CXCR6/FGF18/HRH1/TNFSF14/VEGFB/S100A8/CXCL16/ACKR2/PIK3CG/BST1/GPSM3/CCR6/NR4A1/CXCL6/LPAR1/LYN/ITGA9/SAA2/PREX1/STAP1/CNR2/VAV1/PLA2G7/CX3CL1/PARVA/PRKD1/CXCR5/ANXA1/VEGFC/CYP7B1/NRP1/CXCR1/PIK3CD/S1PR1/CORO1A/CCL14/TGFB2/DUSP1/PDGFB/CSF3R/CCL3/LEF1/DYSF/CXCL2/PADI2/FGF2/CCR8/CCL4/BIN2/CD74/F7/PTN…
GO_CELL_GROWTH	GO_CELL_GROWTH	458	-0.504534	-1.82055	1e-10	4.15e-09	2.69e-09	3269	tags=29%, list=17%, signal=25%	LIMK1/LTBP4/HSPA1A/CDKN2A/HYAL2/NRCAM/S100A9/APP/GJA1/HBEGF/SEMA3B/SEMA5B/BCAR1/SH3BP4/SYT4/GATA4/SOX17/BST2/MAG/SEMA6D/ABL1/AKAP13/MSX1/PDLIM5/WFDC1/PRKCQ/MACF1/MYL2/ROS1/SOX9/EDN1/LGI1/FRZB/VCL/S100A8/SEMA3G/CXCL16/CPNE5/TNR/HAMP/PTPRJ/DSCAM/ARHGAP4/SEMA7A/DBN1/FAM107A/BDKRB1/AGT/RERG/ITGB1/MUC12/AVPR1A/TMC8/SEMA6B/APBB2/TGFBR1/TGFBR2/ILK/CACNG7/TGFB1/NPR1/SORBS2/OSTN/SYT3/IGFBP4/HCLS1/NRP1/DCB…
GO_CELL_MATRIX_ADHESION	GO_CELL_MATRIX_ADHESION	217	-0.634815	-2.20933	1e-10	4.15e-09	2.69e-09	3516	tags=48%, list=18%, signal=40%	ACTN3/ITGB6/PKD1/CCR7/OTOA/HPSE/KDR/AJAP1/SRF/COL17A1/CDKN2A/THBS3/GPM6B/DAPK3/DUSP3/ITGA2/CCL25/ADAM9/RHOD/ABL1/CDH13/UTRN/MACF1/NINJ1/MAP4K4/CD36/PEAK1/VCL/CORO1C/BST1/PTPRJ/FAM107A/ITGB1/CDK6/MSLN/ILK/PHLDB2/ZYX/CX3CL1/CD44/CORO2B/CD34/ITGAV/DLC1/ADAMTS9/TEK/NRP1/COL13A1/ACVRL1/ITGA4/MYOC/ITGB5/MMP12/ITGAL/COL19A1/PECAM1/FMN1/EPHA3/S100A10/SGCE/CD3E/ITGA1/VTN/CSF1/ACTN1/LRP1/MMP14/ITGB3/APOD/L…
GO_CELL_SUBSTRATE_ADHESION	GO_CELL_SUBSTRATE_ADHESION	334	-0.617877	-2.19906	1e-10	4.15e-09	2.69e-09	3361	tags=46%, list=17%, signal=39%	ACTN3/ITGB6/PKD1/CCR7/OTOA/HPSE/KDR/AJAP1/SRF/COL17A1/CDKN2A/THBS3/EPHB1/EGFLAM/RSU1/GPM6B/FBLN1/DAPK3/DUSP3/ITGA2/CCL25/ADAM9/RHOD/ABL1/UNC13D/CDH13/UTRN/EGFL6/MACF1/RAC2/NINJ1/LAMC1/LAMC3/MAP4K4/NEDD9/CD36/PEAK1/VCL/LAMB1/CORO1C/BST1/CASS4/PTPRJ/FAM107A/ITGB1/CDK6/PREX1/MSLN/ANGPT1/ILK/VWF/PHLDB2/ZYX/SORBS3/FZD7/CX3CL1/PARVA/CD44/CORO2B/PARVB/CD34/ITGAV/DLC1/ADAMTS9/TEK/NRP1/COL13A1/GBP1/ACVRL1…
GO_CELL_SUBSTRATE_JUNCTION	GO_CELL_SUBSTRATE_JUNCTION	406	-0.603351	-2.16535	1e-10	4.15e-09	2.69e-09	3855	tags=42%, list=20%, signal=35%	NFASC/CSRP2/LIMS1/CD81/FLOT1/SDCBP/ARL2/CD151/SNTB2/SNTB1/CAP1/LIMA1/FES/RHOB/ACTB/DST/ACTN3/ITGB6/SHROOM4/PVR/RHOG/TLN2/COL17A1/LIMK1/HSPA1A/MPZL1/FBLIM1/GJA1/MYH9/JAK1/REXO2/RSU1/ABCB4/RDX/BCAR1/B2M/LPP/CNN2/ITGA2/LPXN/FHL2/ARPC1B/ADAM9/AHNAK/TPM4/ENAH/CDH13/FBLN7/FZD2/CD59/LAP3/RND3/RAC2/GNA12/MAP4K4/NEDD9/NPHS1/PEAK1/VCL/EVL/CORO1C/IL1RL1/CAPN2/PPFIBP1/TLN1/SLC9A3R2/CASS4/TSPAN9/FAM107A/ITGB1…
GO_CHONDROCYTE_DIFFERENTIATION	GO_CHONDROCYTE_DIFFERENTIATION	116	-0.71096	-2.34939	1e-10	4.15e-09	2.69e-09	2786	tags=57%, list=14%, signal=49%	ANXA2/VWA1/SOX5/CHSY1/NPPC/SOX9/BMPR1B/ACAN/FGF18/ADAMTS7/MATN2/RARB/FGF9/BMP4/TGFBR1/AXIN2/GLI3/TGFBR2/COL7A1/TGFB1/SNAI2/LTBP3/NKX3-2/OSR2/SERPINH1/ACVRL1/RUNX3/BMP6/WNT7A/MATN3/MEF2C/ZBTB16/RUNX2/PTHLH/MAF/CYTL1/SCARA3/PTH1R/SHOX2/WNT5B/TRPS1/GDF6/ECM1/GDF5/LOXL2/CHST11/VIT/COL14A1/FGFR1/COL12A1/GLI2/ANXA6/HMGA2/SULF2/PKDCC/TGFBI/COL6A1/EFEMP1/ADAMTS12/COL6A2/COL6A3/SULF1/COL11A1/GREM1/COMP/SF…
GO_COAGULATION	GO_COAGULATION	322	-0.529936	-1.88616	1e-10	4.15e-09	2.69e-09	3399	tags=37%, list=17%, signal=31%	SERPINF2/HPSE/SRF/TFPI2/F8/SERPINB2/VKORC1/F5/IRF1/MYH9/MICAL1/CD40/ITPR1/FBLN1/GATA4/ITPR2/ITGA2/EHD1/ARRB2/TFPI/ANXA2/GNA14/CD59/PRKCQ/HBD/PLAT/CD40LG/GNA12/EDN1/TREML1/CD36/TLR4/RAB27A/VCL/LCK/ADTRP/NOS3/PIK3CG/TLN1/GP5/LYN/TSPAN32/F2RL3/ILK/PDGFA/VWF/GATA1/TBXA2R/STXBP1/VAV1/TRPC3/NFE2/SH2B3/CD34/PRKCB/P2RY12/ANXA5/PRKCG/F3/F10/CD177/ENTPD1/PROS1/PDGFB/PIK3R6/SELP/CSRP1/FYN/MMRN1/P2RX7/WAS/DG…
GO_COLLAGEN_BINDING	GO_COLLAGEN_BINDING	67	-0.796923	-2.46633	1e-10	4.15e-09	2.69e-09	2200	tags=70%, list=11%, signal=62%	ITGB1/SMAD7/ITGA9/PDGFA/VWF/CD44/PCOLCE2/P3H1/SERPINH1/CTSB/SPOCK2/PDGFB/CTSL/MMP12/CCBE1/ITGA1/NID1/MMP13/SPARCL1/ABI3BP/ECM2/ANTXR1/COL14A1/NID2/THBS1/COL5A3/MRC2/C1QTNF1/SPARC/SPOCK1/LOX/PCOLCE/TGFBI/DDR2/MMP9/PODN/COL6A1/CTSK/LUM/COL6A2/ITGA11/ASPN/FN1/DCN/AEBP1/COMP/LRRC15
GO_COLLAGEN_CATABOLIC_PROCESS	GO_COLLAGEN_CATABOLIC_PROCESS	45	-0.813503	-2.37624	1e-10	4.15e-09	2.69e-09	1666	tags=58%, list=9%, signal=53%	ADAMTS3/COL13A1/CTSB/CTSL/MMP12/MMP1/COL19A1/MMP17/MMP8/MMP19/MMP16/MMP14/MMP23B/MMP13/KLK6/MMP7/COL15A1/ADAMTS14/MRC2/MMP9/MMP3/MMP2/CTSK/MMP11/ADAMTS2/FAP
GO_COLLAGEN_CONTAINING_EXTRACELLULAR_MATRIX	GO_COLLAGEN_CONTAINING_EXTRACELLULAR_MATRIX	401	-0.730661	-2.62461	1e-10	4.15e-09	2.69e-09	2588	tags=54%, list=13%, signal=47%	LAMC1/LAMC3/APLP1/COL4A4/CDON/ACAN/EGFL7/LAMB1/S100A8/SRPX2/MATN2/LAMC2/TMEFF2/TNR/COL21A1/ITIH5/ADAMTS8/SEMA7A/FGF9/AGT/CLEC14A/NAV2/CLEC3B/ELANE/SERPINB9/ADAMTS1/VWF/COL7A1/SDC3/TGFB1/CTSZ/CBLN1/GPC4/LTBP3/LAMA3/ADAMTS9/SBSPON/ANXA1/EMILIN2/P3H1/SERPINH1/ADAMTS3/COL13A1/ANXA5/ADAMTS5/TGFB2/F3/CTSB/MATN3/COL23A1/PDGFB/CTSL/MYOC/LTBP1/LAMB2/MMRN1/CSPG4/CLC/COL19A1/HSPG2/HMCN2/F7/PTN/MMP8/MXRA7/S1…
GO_COLLAGEN_FIBRIL_ORGANIZATION	GO_COLLAGEN_FIBRIL_ORGANIZATION	52	-0.816824	-2.44331	1e-10	4.15e-09	2.69e-09	1915	tags=71%, list=10%, signal=64%	PLOD1/ACAN/P3H4/TGFBR1/PLOD2/LOXL3/SERPINH1/ADAMTS3/TGFB2/LOXL4/FOXC2/TNXB/LOXL2/COL14A1/CYP1B1/COL5A3/COL12A1/ADAMTS14/LOX/PXDN/FMOD/DDR2/COL5A2/LUM/COL1A2/MMP11/ADAMTS2/EMILIN1/COL5A1/COL1A1/COL3A1/AEBP1/COL11A1/GREM1/DPT/COMP/SFRP2
GO_COLLAGEN_METABOLIC_PROCESS	GO_COLLAGEN_METABOLIC_PROCESS	102	-0.718273	-2.32613	1e-10	4.15e-09	2.69e-09	2895	tags=59%, list=15%, signal=50%	ITGA2/RGCC/MMP25/ARRB2/NPPC/PLOD1/P3H4/ITGB1/BMP4/CIITA/ENG/TGFB1/PLOD2/TRAM2/CYGB/P3H1/SERPINH1/ADAMTS3/COL13A1/TNS2/CTSB/CTSL/MMP12/MMP1/COL19A1/P2RX7/MMP17/MMP8/F2R/MMP19/MMP16/SERPINB7/MMP14/MMP23B/TNXB/P3H3/MMP13/KLK6/MMP7/VIM/CREB3L1/COL15A1/ADAMTS14/MRC2/IL6/RCN3/PDGFRB/TGFB3/MMP9/MMP3/MMP2/MFAP4/CTSK/COL1A2/MMP11/ADAMTS2/EMILIN1/COL5A1/COL1A1/FAP
GO_COLLAGEN_TRIMER	GO_COLLAGEN_TRIMER	87	-0.750432	-2.37841	1e-10	4.15e-09	2.69e-09	1735	tags=49%, list=9%, signal=45%	EMILIN2/COL13A1/COL23A1/C1QTNF2/COL19A1/C1QTNF6/COL4A1/CCBE1/SCARA3/COL4A2/FCN1/COL6A6/COL18A1/MARCO/MSR1/COL14A1/COL15A1/C1QC/COL5A3/COL12A1/C1QA/C1QB/C1QTNF1/LOX/COL8A2/COL16A1/COL8A1/ADIPOQ/COL6A1/COL5A2/LUM/COL6A2/COL1A2/COL6A3/EMILIN1/CTHRC1/COLEC12/DCN/COL5A1/COL1A1/COL3A1/COL11A1/COL10A1
GO_CONNECTIVE_TISSUE_DEVELOPMENT	GO_CONNECTIVE_TISSUE_DEVELOPMENT	259	-0.64296	-2.2699	1e-10	4.15e-09	2.69e-09	2786	tags=44%, list=14%, signal=38%	ANXA2/VWA1/MSX1/OXCT1/SOX5/CHSY1/NPPC/SOX9/BMPR1B/EDN1/FRZB/ACAN/FGF18/CSGALNACT1/LEP/ADAMTS7/MATN2/RARB/SLC39A13/FGF9/TNMD/BMP4/TGFBR1/AXIN2/GLI3/TGFBR2/STC1/COL7A1/TGFB1/SNAI2/LTBP3/FOXD1/CD44/CD34/NKX3-2/OSR2/SERPINH1/ACVRL1/RUNX3/BMP6/WNT7A/PPARGC1A/MATN3/PDGFB/MEF2C/WNT11/SH3PXD2B/ZBTB16/FGF2/EGR1/RUNX2/PTHLH/SNAI1/MAF/CYTL1/SCARA3/SERPINB7/BMP1/FOXC2/CSF1/PTH1R/SHOX2/WNT5B/EBF2/TIMP1/MMP13/…
GO_CONTRACTILE_FIBER	GO_CONTRACTILE_FIBER	233	-0.585598	-2.04827	1e-10	4.15e-09	2.69e-09	2880	tags=37%, list=15%, signal=32%	MYL4/FHL2/AHNAK/ATP2B4/TPM4/ANKRD2/PDLIM5/MYL2/MYL7/KCNE1/KLHL41/VCL/CORO1C/KCNA5/HABP4/MYOM1/NOS1/SVIL/ILK/MYH3/PARVA/SORBS2/PARVB/FBXL22/SMPX/FHOD3/FHL3/ANKRD1/MYOZ3/MYOM3/SYNPO/PPP1R12B/MYOZ2/SLC8A1/CFL2/SYNE1/CSRP1/DMD/SCN3B/PECAM1/IDO1/RYR2/IGFN1/PDLIM2/TMOD1/ARHGEF25/ACTN1/MYH4/BIN1/PDE4B/PDLIM4/PDLIM7/TRIM63/ACTN2/MYH2/FBXO32/CACNA1C/ABCC9/TPM1/FLNA/PALLD/FERMT2/ANK2/MYH8/SYNC/MYL3/MYH1/NE…
GO_CYTOKINE_ACTIVITY	GO_CYTOKINE_ACTIVITY	216	-0.602131	-2.09469	1e-10	4.15e-09	2.69e-09	3411	tags=46%, list=18%, signal=38%	IL13/TNFSF11/TNFSF10/THNSL2/TNFSF9/IFNL1/INHBB/CLCF1/C1QTNF4/CCL16/CCL3L3/CCL25/KITLG/CCL1/CCL22/GDF3/CD40LG/CXCL3/CXCL14/EDN1/IL12B/CSF2/TNFSF14/CXCL16/IL34/IL17B/TNFRSF11B/IL27/CXCL6/BMP4/FASLG/IFNG/TGFB1/CX3CL1/CMTM5/NRG1/IL24/EBI3/LIF/CCL14/TGFB2/BMP6/WNT7A/LTA/CCL3/TNFSF12/LTB/CXCL2/VSTM1/FGF2/CCL4/IL33/IL11/CMTM3/CD70/CXCL11/TNFSF13B/CCL8/BMP1/OSM/CXCL10/CSF1/SPP1/SECTM1/TNFSF8/CCL24/CSF3/C…
GO_CYTOKINE_BINDING	GO_CYTOKINE_BINDING	128	-0.712749	-2.38435	1e-10	4.15e-09	2.69e-09	2683	tags=58%, list=14%, signal=50%	ACVR1/ACKR3/XCR1/CXCR6/IL12B/IL3RA/CD36/WFIKKN2/IL6ST/IL1RL1/ACKR2/NRROS/CCR6/ITGB1/IL27RA/TGFBR1/ELANE/TGFBR2/ENG/IL22RA2/IL5RA/LTBP3/ITGAV/CXCR5/NRP1/CXCR1/EBI3/GBP1/ACVRL1/IL2RB/CRLF2/IL31RA/ITGA4/CSF3R/LTBP1/GHR/IL12RB1/TNFRSF1B/CCR8/IL1R1/CD74/CXCR3/IL2RG/CD93/NLRP7/CD4/CCR1/CXCR4/CCR5/CCR4/CSF2RA/ITGB3/OSMR/CCR2/NBL1/IL10RA/ACKR1/A2M/NOG/CD109/GDF5/GREM2/IL2RA/VASN/CHRD/THBS1/LRRC32/CSF1R/P…
GO_CYTOKINE_RECEPTOR_BINDING	GO_CYTOKINE_RECEPTOR_BINDING	273	-0.551398	-1.95051	1e-10	4.15e-09	2.69e-09	2970	tags=33%, list=15%, signal=29%	CCL16/CCL3L3/CCL25/KITLG/CCL1/CCL22/SPRED1/GDF3/STAT1/CD40LG/CXCL3/CXCL14/TRAF1/IL12B/CSF2/TNFSF14/VEGFB/IL6ST/CXCL16/IL34/IL27/SMAD7/CXCL6/BMP4/STAP1/TGFBR1/TGFBR2/FASLG/PRL/IFNG/ENG/TGFB1/CDH5/CX3CL1/SH2B3/VEGFC/EBI3/LIF/CCL14/TGFB2/BMP6/LTA/CCL3/TNFSF12/IL12RB1/LTB/CXCL2/NGF/CCL4/IL11/CD70/CD300LF/CXCL11/TNFSF13B/CCL8/OSM/CXCL10/CSF1/ITGB3/TNFSF8/NTRK1/CCL24/CCR2/CSF3/CXCL5/CCL23/CCL5/GDF6/ECM…
GO_CYTOKINE_SECRETION	GO_CYTOKINE_SECRETION	228	-0.628622	-2.19523	1e-10	4.15e-09	2.69e-09	3906	tags=53%, list=20%, signal=43%	FOXP1/BTN2A2/IL1B/SERPINB1/NLRC4/PML/GSDMD/CD200R1/DDX58/IL1RAP/PANX1/TMSB4X/RASGRP1/ITGB6/CCR7/ALOX15B/ABCA1/ORM1/AIM2/MAPK11/MCOLN2/IL1R2/HYAL2/IFIH1/BTN3A2/CD244/FGR/TRIM6/IL4R/FFAR4/C1QTNF4/CADM1/BTN3A1/TLR2/RGCC/CLECL1/CCL1/ABL1/SOCS1/CRP/CLEC6A/CD274/NOTCH2/NOD2/CD36/TLR4/HMHB1/HTR2B/CLEC9A/IL1RL1/LEP/NLRP2/FOXP3/AGT/IL27RA/LYN/C1QTNF3/ANGPT1/TLR10/IFNG/CX3CL1/TLR6/CD34/ITGAV/NLRP12/TNFAIP3…
GO_ENDOCYTIC_VESICLE	GO_ENDOCYTIC_VESICLE	290	-0.559537	-1.97855	1e-10	4.15e-09	2.69e-09	3696	tags=38%, list=19%, signal=31%	RAP1A/CDC42EP2/SRGAP2/GRIA1/ATP6V0D1/RAB20/ABCA1/TAP2/ATP6V0A4/SCARF1/HLA-E/RAB9B/HVCN1/HYAL2/HBEGF/RAPGEF1/SLC18A3/DLG4/LAMP2/FFAR4/MYO1E/B2M/RAB34/CLTB/TLR2/ARRB2/WLS/FZD2/RAB39A/RAC2/ADAM8/TAP1/CD36/EVL/GPR161/CACNG4/NOS3/RAB32/ANXA3/HLA-F/GNLY/LPAR1/STAB2/ELANE/ZYX/PLD4/NCF4/STXBP1/ATP6V0D2/TLR6/ITGAV/FMNL1/SMO/SH3KBP1/HLA-DQB2/CORO1A/RAB7B/CTLA4/WNT7A/GSN/MPO/DRD2/ITGB5/TLR7/DYSF/HP/WAS/SCIM…
GO_ENDOCYTIC_VESICLE_MEMBRANE	GO_ENDOCYTIC_VESICLE_MEMBRANE	155	-0.622512	-2.11487	1e-10	4.15e-09	2.69e-09	3572	tags=44%, list=18%, signal=36%	GRIA1/ATP6V0D1/RAB20/TAP2/ATP6V0A4/SCARF1/HLA-E/RAB9B/HVCN1/HBEGF/RAPGEF1/SLC18A3/DLG4/LAMP2/B2M/RAB34/TLR2/WLS/FZD2/RAB39A/RAC2/TAP1/CD36/GPR161/CACNG4/NOS3/RAB32/ANXA3/HLA-F/STAB2/ATP6V0D2/TLR6/SMO/HLA-DQB2/CORO1A/RAB7B/WNT7A/CD74/RAB23/TLR1/HLA-DQA2/TYRP1/LRP1/HLA-DRB5/SLC11A1/WNT5B/CAV1/HLA-DRA/HLA-DRB1/HLA-DQB1/CACNG8/STAB1/HLA-DPB1/SGIP1/HLA-DPA1/RAB31/FCGR1B/GRIA3/FCGR1A/APOE/HLA-DQA1/MARC…
GO_ENDOPLASMIC_RETICULUM_LUMEN	GO_ENDOPLASMIC_RETICULUM_LUMEN	299	-0.638995	-2.26487	1e-10	4.15e-09	2.69e-09	3368	tags=44%, list=17%, signal=37%	COL25A1/CTSC/COL17A1/COL22A1/MTTP/F8/TMEM132A/FKBP14/F5/APP/STC2/CKAP4/COL4A6/GOLM1/B2M/COLGALT1/COL24A1/TSPAN5/VWA1/CFP/P4HA2/LAMC1/EDN1/CRTAP/COL4A4/IL12B/CHGB/LAMB1/ADAMTS7/COL21A1/ARSB/IL27/BMP4/MSLN/BACE1/PDGFA/COL7A1/GPX7/CTSZ/SRL/PTGS2/FKBP7/IGFBP4/CALU/P3H1/SERPINH1/COL13A1/GIP/EBI3/NOTUM/ADAMTS5/F10/WNT7A/MATN3/COL23A1/PDGFB/FLT3/LTBP1/ARSJ/LAMB2/COL19A1/PRSS23/F7/COL4A1/CLU/CD4/ADAMTSL4…
GO_ENDOTHELIAL_CELL_MIGRATION	GO_ENDOTHELIAL_CELL_MIGRATION	192	-0.60596	-2.09899	1e-10	4.15e-09	2.69e-09	3956	tags=51%, list=20%, signal=41%	GPX1/NR2F2/PRSS3/FOXP1/SP100/CARD10/DLL4/HIF1A/PRCP/P2RX4/RHOB/TMSB4X/BMPR2/KDR/SRF/LGMN/STAT5A/MYH9/ROBO1/CD40/BCAR1/TDGF1/RGCC/BMPER/ABL1/FLT4/CDH13/SOX18/SPRED1/MAP3K3/EDN1/FGF18/SRPX2/ADTRP/NOS3/ANXA3/ETS1/AGT/NR4A1/ITGB1/CLEC14A/BMP4/TGFBR1/PTP4A3/ANGPT1/STC1/TBXA2R/TGFB1/AMOTL1/PLK2/HMOX1/PRKD1/VASH1/ADAMTS9/PTGS2/ANXA1/HDAC9/VEGFC/TEK/NRP1/ACVRL1/WNT7A/PDGFB/MEF2C/TNFSF12/PLXND1/FGF2/PECAM…
GO_ENDOTHELIAL_CELL_PROLIFERATION	GO_ENDOTHELIAL_CELL_PROLIFERATION	135	-0.662484	-2.2212	1e-10	4.15e-09	2.69e-09	2878	tags=44%, list=15%, signal=37%	RGCC/BMPER/FLT4/CDH13/STAT1/JUN/VEGFB/HTR2B/EGFL7/LEP/NR4A1/TNMD/BMP4/TGFBR1/PPP1R16B/PRL/CAV2/HMOX1/PRKD1/CD34/VASH1/VEGFC/TEK/NRP1/ACVRL1/F3/BMP6/PDGFB/ITGA4/MEF2C/TNFSF12/DYSF/FGF2/EGR3/AKT3/MMP14/ITGB3/CCL24/CAV1/APLNR/ECM1/CCL2/THBS4/SCG2/LOXL2/APOE/IL10/NGFR/CCL26/THBS1/FGFR1/NRP2/SPARC/APELA/AGTR1/CXCL12/CCL11/WNT2/SULF1
GO_EPITHELIAL_CELL_PROLIFERATION	GO_EPITHELIAL_CELL_PROLIFERATION	375	-0.517398	-1.85368	1e-10	4.15e-09	2.69e-09	2799	tags=32%, list=14%, signal=28%	BMPER/FLT4/CDH13/WFDC1/STAT1/CEBPB/EREG/SOX9/LAMC1/NOTCH2/NOD2/JUN/KLK8/TLR4/VEGFB/HTR2B/EGFL7/LAMB1/LEP/VDR/FST/FGF9/NR4A1/TNMD/BMP4/CDK6/TGFBR1/PPP1R16B/PRL/TGFB1/CAV2/HMOX1/SNAI2/FZD7/PRKD1/CD34/TNFAIP3/VASH1/OSR2/OR51E2/CDKN2B/IGFBP4/VEGFC/SOX11/TEK/CYP7B1/NRP1/SMO/ACVRL1/RUNX3/TGFB2/F3/BMP6/GLI1/HAS2/WNT7A/PDGFB/ITGA4/MEF2C/PGR/TNFSF12/RGN/MMP12/NR4A3/DYSF/FGF2/PTN/NUPR1/FOXP2/EGR3/AKT3/KLF9…
GO_ERK1_AND_ERK2_CASCADE	GO_ERK1_AND_ERK2_CASCADE	289	-0.57843	-2.04544	1e-10	4.15e-09	2.69e-09	3191	tags=41%, list=16%, signal=35%	EPHB1/APP/RAPGEF1/GNAI2/FBLN1/FFAR4/CCL16/DUSP3/NLRP6/CCL3L3/GATA4/CCL25/SPRY1/ARRB2/CCL1/CCL22/BMPER/ABL1/FLT4/SPRED1/ACKR3/ROS1/SOX9/NOTCH2/NOD2/JUN/FGF18/CD36/TLR4/HTR2B/GPR55/SEMA7A/GPER1/AGT/LYN/BMP4/RAMP3/CHRNA9/ANGPT1/PDGFA/EPHB2/TGFB1/LMO3/CX3CL1/TBC1D10C/CD44/ITGAV/NLRP12/RRAS/TEK/NRP1/GBP1/LIF/CCL14/DUSP1/PDGFB/CCL3/DRD2/PTPN22/DUSP26/FGF2/CCL4/SCIMP/CD74/NECAB2/SLAMF1/F2R/CD4/CCR1/CCL8…
GO_EXTERNAL_SIDE_OF_PLASMA_MEMBRANE	GO_EXTERNAL_SIDE_OF_PLASMA_MEMBRANE	311	-0.636059	-2.26316	1e-10	4.15e-09	2.69e-09	3508	tags=57%, list=18%, signal=47%	ITGB6/CX3CR1/ACE/SLC7A5/CCR7/ABCA1/IL13/GFRA3/RTN4RL2/CD1E/HLA-E/HYAL2/NRCAM/IL12RB2/CD40/BTN3A2/BTN3A3/CD244/SLC22A11/ECE1/CD1C/BTN3A1/IL13RA1/ADA/ITGA2/NLGN1/RAET1L/ADAM9/FCGRT/CDH13/CD59/ACKR3/CD40LG/XCR1/CD163L1/CD274/KCNJ3/CXCR6/IL12B/IL3RA/CD36/CD276/TLR4/CD1D/IL6ST/IL1RL1/CAPN2/EPHA5/ACKR2/CCR6/IGLL1/SEMA7A/HLA-F/ITGB1/IL27RA/CLEC14A/SELL/ENPP3/PRNP/STAB2/ENPEP/CD3G/CD226/TGFBR2/FASLG/ENG/…
GO_EXTRACELLULAR_MATRIX_DISASSEMBLY	GO_EXTRACELLULAR_MATRIX_DISASSEMBLY	76	-0.743266	-2.32484	1e-10	4.15e-09	2.69e-09	2648	tags=59%, list=14%, signal=51%	ADAM8/LAMC1/CAPN2/TLL2/ETS1/LCP1/ELANE/TGFB1/CD44/SCUBE3/ADAMTS5/CTSL/KLK7/MMP12/SH3PXD2B/MMP1/MMP8/MMP19/MMP16/BMP1/LRP1/MMP14/TIMP1/MMP13/A2M/TLL1/MMP7/KLK5/DPP4/ADAMTS4/HTRA1/PDPN/IL6/TPSAB1/KLK4/DDR2/CMA1/MMP9/MMP3/TIMP2/MMP2/CTSK/CTSG/MMP11/FAP
GO_EXTRACELLULAR_MATRIX_STRUCTURAL_CONSTITUENT	GO_EXTRACELLULAR_MATRIX_STRUCTURAL_CONSTITUENT	162	-0.767369	-2.62002	1e-10	4.15e-09	2.69e-09	1532	tags=54%, list=8%, signal=50%	LAMA3/SBSPON/EMILIN2/COL13A1/MATN3/COL23A1/LTBP1/LAMB2/MMRN1/COL19A1/HSPG2/HMCN2/COL4A1/CD4/VTN/EDIL3/IGFBP7/COL4A2/NID1/TNXB/MFAP2/MFGE8/COL6A6/LAMA2/ECM1/EFEMP2/LAMA4/FGL2/ABI3BP/COL18A1/HMCN1/LTBP2/FBLN5/LAMA1/COL14A1/NID2/THBS1/COL15A1/COL5A3/COL12A1/SRPX/ELN/MGP/SPARC/MXRA5/PCOLCE/TGFBI/PXDN/FMOD/COL8A2/COL16A1/BGN/PODN/COL8A1/ADIPOQ/PRELP/COL6A1/EFEMP1/FBLN2/MFAP4/SPON1/COL5A2/FBN1/VCAN/TNC…
GO_EXTRACELLULAR_STRUCTURE_ORGANIZATION	GO_EXTRACELLULAR_STRUCTURE_ORGANIZATION	360	-0.723981	-2.58857	1e-10	4.15e-09	2.69e-09	2603	tags=55%, list=13%, signal=48%	SOX9/LAMC1/LAMC3/PLOD1/COL4A4/ACAN/NPHS1/P3H4/LAMB1/CSGALNACT1/SH3PXD2A/CAPN2/ADTRP/TLL2/LAMC2/TNR/ETS1/AGT/TNFRSF11B/ITGB1/ITGA9/APBB2/TGFBR1/LCP1/ELANE/PDGFA/VWF/COL7A1/PHLDB2/ENG/TGFB1/CAV2/PLOD2/LOXL3/IBSP/CD44/LAMA3/ITGAV/ADAMTS9/ICAM3/SCUBE3/SERPINH1/ADAMTS3/COL13A1/ADAMTS5/TGFB2/HAS2/MATN3/COL23A1/SPOCK2/PDGFB/CTSL/KLK7/ITGA4/ITGB5/PHLDB1/MMP12/ITGAL/SH3PXD2B/MMP1/LAMB2/FGF2/COL19A1/LOXL4/…
GO_GLYCOSAMINOGLYCAN_BINDING	GO_GLYCOSAMINOGLYCAN_BINDING	218	-0.68181	-2.37253	1e-10	4.15e-09	2.69e-09	2556	tags=50%, list=13%, signal=44%	APLP1/NOD2/ACAN/LXN/VEGFB/LAMC2/ADAMTS8/FGF9/SELL/CXCL6/BMP4/EVA1C/NAV2/CLEC3B/PRNP/STAB2/ELANE/ADAMTS1/TGFBR2/ENG/CD44/LIPG/LPL/PCOLCE2/NRP1/CFH/ADAMTS3/COL13A1/ANXA5/ADAMTS5/SPOCK2/MPO/SUSD5/SELP/LAYN/FGF2/COL19A1/SLIT3/PTN/CXCL11/SAA1/SOST/CEMIP/ADAMTS15/CCL8/CXCL10/VTN/SERPINA5/HAPLN3/LYVE1/NLRP3/TNXB/CCL23/STAB1/TREM2/LTF/GPNMB/PTPRC/FGF1/THBS4/GREM2/FSTL1/ABI3BP/APOE/MMP7/SERPINE2/ECM2/CHRD…
GO_GRANULOCYTE_MIGRATION	GO_GRANULOCYTE_MIGRATION	134	-0.67878	-2.2763	1e-10	4.15e-09	2.69e-09	2970	tags=54%, list=15%, signal=46%	CCL16/CCL3L3/CCL25/CCL1/CCL22/RAC2/ADAM8/CXCL3/EDN1/HRH1/S100A8/PIK3CG/BST1/CXCL6/ITGA9/PREX1/CD99L2/VAV1/CX3CL1/ANXA1/CXCR1/PIK3CD/CCL14/TGFB2/CD177/CSF3R/CCL3/CD99/XG/DYSF/CXCL2/PECAM1/CCL4/IL1R1/CD74/CD300A/CXCL11/SAA1/ITGA1/CCL8/CXCL10/CSF1/MPP1/C5AR2/CCL24/LBP/PDE4B/CXCL5/CCL23/JAM3/CCL5/CCL2/THBS4/SCG2/CMKLR1/CCL13/C5AR1/CCL7/NCKAP1L/CCL26/FCER1G/SLAMF8/CXCL13/ITGB2/CXCL9/THBS1/C3AR1/CCL19/…
GO_GROWTH_FACTOR_BINDING	GO_GROWTH_FACTOR_BINDING	130	-0.638689	-2.14219	1e-10	4.15e-09	2.69e-09	2494	tags=47%, list=13%, signal=41%	CD36/WFIKKN2/IL6ST/SRPX2/NRROS/TGFBR1/TGFBR2/PDGFA/ENG/NKD2/LTBP3/ITGAV/IGFBP4/TEK/NRP1/ACVRL1/IL2RB/CRLF2/HTRA4/DUSP1/PDGFB/LTBP1/IGFBPL1/GHR/IL1R1/NTRK2/PTN/IGFBP6/IL2RG/CD93/COL4A1/NLRP7/NTRK3/IGFBP7/ITGB3/NTRK1/OSMR/IL10RA/A2M/CD109/IL2RA/VASN/NGFR/LTBP2/CXCL13/PDGFRA/THBS1/LRRC32/HTRA1/FGFR1/NRP2/PDGFRB/TGFB3/IGFBP5/PXDN/COL6A1/COL1A2/COL5A1/COL1A1/COL3A1/HTRA3
GO_G_PROTEIN_COUPLED_RECEPTOR_BINDING	GO_G_PROTEIN_COUPLED_RECEPTOR_BINDING	270	-0.556395	-1.96732	1e-10	4.15e-09	2.69e-09	2979	tags=34%, list=15%, signal=30%	PSAP/CCL16/CCL3L3/CCL25/S1PR2/ARRB2/CCL1/CCL22/GNA14/WLS/GNAL/STAT1/GNA12/CXCL3/CXCL14/EDN1/APLP1/CXCL16/MRAP/PROK2/GNAZ/TUB/AGT/GPRC5B/CXCL6/BDKRB2/AVPR1A/PRNP/POMC/FZD7/CX3CL1/DNM1/RTP5/FZD1/S1PR1/CCL14/WNT7A/OXT/MYOC/CCL3/WNT11/CXCL2/FYN/WNT9B/CCL4/REEP1/NECAB2/PALM/CXCL11/SAA1/REEP2/CCL8/CXCL10/GNAO1/CCL24/FCN1/CCR2/WNT5B/CXCL5/ADORA1/CNRIP1/CCL23/CCL5/UCHL1/CCL2/SHANK1/PNOC/CCL13/FLNA/ADRA2A…
GO_HEPARIN_BINDING	GO_HEPARIN_BINDING	161	-0.699816	-2.38826	1e-10	4.15e-09	2.69e-09	2470	tags=52%, list=13%, signal=45%	LXN/VEGFB/LAMC2/ADAMTS8/FGF9/SELL/CXCL6/BMP4/EVA1C/NAV2/CLEC3B/PRNP/ELANE/ADAMTS1/LIPG/LPL/PCOLCE2/NRP1/CFH/ADAMTS3/COL13A1/ANXA5/ADAMTS5/MPO/SELP/FGF2/COL19A1/SLIT3/PTN/CXCL11/SAA1/SOST/ADAMTS15/CCL8/CXCL10/VTN/SERPINA5/TNXB/CCL23/LTF/GPNMB/PTPRC/FGF1/THBS4/GREM2/FSTL1/ABI3BP/APOE/MMP7/SERPINE2/ECM2/CHRD/CCL7/LTBP2/CXCL13/RSPO1/THBS1/PLA2G2D/COL5A3/FGFR1/CRISPLD2/SOD3/NRP2/SMOC2/PCOLCE/SLIT2/COL…
GO_HUMORAL_IMMUNE_RESPONSE	GO_HUMORAL_IMMUNE_RESPONSE	237	-0.572005	-2.00097	1e-10	4.15e-09	2.69e-09	2882	tags=37%, list=15%, signal=32%	FCN2/RGCC/TFEB/AZU1/CFP/CD59/CRP/CXCL3/NOTCH2/PAX5/S100A8/BST1/CCR6/CFD/IGLL1/CFB/GNLY/CXCL6/ELANE/IFNG/RNASE3/POU2F2/POU2AF1/CFH/EBI3/PROS1/LTA/KLK7/MEF2C/ST6GAL1/C6/CXCL2/SH2D1A/CD28/PDCD1/CPN2/CXCL11/CD19/C2/CLU/TREM1/CXCL10/VTN/CFI/SLC11A1/C5AR2/FCN1/CCR2/FCER2/CXCL5/FCGR2B/HLA-DQB1/GPR183/TREM2/A2M/LTF/PTPRC/CCL2/BPI/RNASE6/LYZ/CCL13/CR2/C5AR1/KLK5/PLA2G2A/MS4A1/CR1/C3/CXCL13/CXCL9/C3AR1/SER…
GO_IMMUNE_RECEPTOR_ACTIVITY	GO_IMMUNE_RECEPTOR_ACTIVITY	126	-0.675748	-2.25355	1e-10	4.15e-09	2.69e-09	3804	tags=66%, list=20%, signal=53%	KIR2DL4/FZD4/LIFR/CD200R1/LEPR/IL1RAP/IL13RA2/CX3CR1/CCR7/KIR3DL1/GFRA3/IL1R2/IL17REL/IL12RB2/IL4R/IL13RA1/IL17RD/ACKR3/XCR1/CXCR6/IL12B/IL3RA/IL18RAP/IL6ST/IL1RL1/ACKR2/CCR6/IL27RA/IL15RA/IL22RA2/GFRA2/IL5RA/HLA-DOB/CD44/CXCR5/GFRA1/CXCR1/HLA-DQB2/EBI3/F3/IL2RB/CRLF2/IL31RA/FLT3/CSF3R/GHR/IL12RB1/GPR17/CCR8/IL1R1/CD74/CXCR3/IL2RG/LILRB1/HLA-DQA2/CD4/HLA-DOA/CSF2RB/CCR1/CXCR4/CCR5/CCR4/CSF2RA/OSM…
GO_IMMUNE_RESPONSE_REGULATING_CELL_SURFACE_RECEPTOR_SIGNALING_PATHWAY	GO_IMMUNE_RESPONSE_REGULATING_CELL_SURFACE_RECEPTOR_SIGNALING_PATHWAY	380	-0.569257	-2.0412	1e-10	4.15e-09	2.69e-09	3277	tags=35%, list=17%, signal=30%	PSMA8/LIMK1/PDE4D/CYLD/RAPGEF1/CD40/BTN3A2/BTN3A3/FGR/BCAR1/RUNX1/BTN3A1/DUSP3/ADA/LPXN/ARPC1B/RELB/ABL1/PRKCQ/PLCL2/CLEC6A/PAX5/JUN/PAK3/CD276/TESPA1/LCK/NFATC2/PTPRJ/CLEC4C/FOXP3/IGLL1/ZAP70/MUC12/LYN/ELMO1/STAP1/PRNP/PRAM1/CD3G/CD226/FCER1A/SLA2/VAV1/CD247/BTLA/PSMB9/PRKCB/CLEC4A/ICAM3/THEMIS/HLA-DQB2/CD3D/PIK3CD/GBP1/GRAP2/UBASH3A/CTLA4/RFTN1/TRAT1/NCR3/MEF2C/CD79B/CD38/LAT2/GCSAML/LILRA4/PTP…
GO_INTEGRIN_BINDING	GO_INTEGRIN_BINDING	128	-0.700403	-2.34305	1e-10	4.15e-09	2.69e-09	2920	tags=55%, list=15%, signal=47%	ICAM5/ITGA2/S1PR2/ADAM9/CDH17/UTRN/EGFL6/CD40LG/LAMB1/TLN1/IGF2/ADAMTS8/SEMA7A/ITGB1/LYN/LCP1/CD226/ILK/VWF/CX3CL1/IBSP/LAMA3/ITGAV/NRG1/ICAM3/ADAMTS5/CD177/ITGB5/LAMB2/FGF2/PTN/FERMT3/S1PR3/TSPAN4/VTN/EDIL3/SPP1/ACTN1/MMP14/ITGB3/FCER2/TNXB/JAM3/ACTN2/MFGE8/GPNMB/ICAM1/FGF1/THBS4/ECM2/FBLN5/ITGB2/VCAM1/ITGA5/THBS1/TNN/THY1/TGFBI/COL16A1/IGF1/CXCL12/TIMP2/ITGBL1/FBN1/FN1/EMILIN1/COL5A1/COL3A1/FAP…
GO_INTERLEUKIN_6_PRODUCTION	GO_INTERLEUKIN_6_PRODUCTION	144	-0.630085	-2.12437	1e-10	4.15e-09	2.69e-09	3688	tags=50%, list=19%, signal=41%	CD200R1/DDX58/IL1RAP/ARRB1/MAPKAPK2/INPP5D/ORM1/HYAL2/IFIH1/APP/C1QTNF4/NLRC3/TLR2/ARRB2/CEBPB/EREG/NOD2/CD36/IL18RAP/TLR4/LEP/CAPN2/FOXP3/PTAFR/IL27RA/IRAK3/C1QTNF3/CX3CL1/TLR6/AFAP1L2/NLRP12/TNFAIP3/LPL/TMEM106A/RAB7B/KLF2/TLR7/PTPN22/CD200/P2RX7/CLEC7A/IL33/SCIMP/CD74/MMP8/LILRA2/TLR1/SLAMF1/F2R/C5AR2/LBP/SYT11/SIRPA/HAVCR2/TREM2/LILRA5/BPI/AIF1/LILRB2/IL10/NCKAP1L/TYROBP/FCER1G/PAEP/HGF/ADCYA…
GO_LEUKOCYTE_CELL_CELL_ADHESION	GO_LEUKOCYTE_CELL_CELL_ADHESION	327	-0.626145	-2.23151	1e-10	4.15e-09	2.69e-09	3289	tags=48%, list=17%, signal=40%	HLA-E/TNFSF9/IFNL1/CLEC4M/ADD2/S100A9/CYLD/IRF1/FGL1/IL4R/RUNX1/DUSP3/ADA/CCL25/CLECL1/STK10/SOCS1/PDE5A/PRKCQ/RAC2/ADAM8/CEBPB/CD40LG/CD274/NOD2/SIRPG/IL12B/PAK3/CD276/TNFSF14/CD1D/TESPA1/LCK/S100A8/IL6ST/LEP/ADTRP/TBX21/FOXP3/IGF2/ETS1/ZAP70/PTAFR/ITGB1/SMAD7/SELL/LYN/BMP4/SIRPB1/PRNP/ELANE/GLI3/TGFBR2/IFNG/HLX/CD6/VAV1/LOXL3/CD44/BTLA/LAG3/JAK3/ANXA1/RASAL3/TIGIT/ICOS/CD27/EBI3/SPN/CORO1A/GCNT…
GO_LEUKOCYTE_CHEMOTAXIS	GO_LEUKOCYTE_CHEMOTAXIS	213	-0.663965	-2.30561	1e-10	4.15e-09	2.69e-09	2970	tags=49%, list=15%, signal=42%	CCL16/CCL3L3/CCL25/CCL1/AZU1/CCL22/HSD3B7/RAC2/ADAM8/CXCL3/CXCL14/EDN1/HRH1/TNFSF14/VEGFB/S100A8/CXCL16/PIK3CG/BST1/GPSM3/CCR6/CXCL6/LYN/ITGA9/PREX1/STAP1/CNR2/VAV1/PLA2G7/CX3CL1/CXCR5/ANXA1/VEGFC/CYP7B1/CXCR1/PIK3CD/S1PR1/CORO1A/CCL14/TGFB2/DUSP1/PDGFB/CSF3R/CCL3/DYSF/CXCL2/PADI2/CCL4/CD74/F7/PTN/CXCR3/CXCL11/SAA1/CCR1/CXCR4/CH25H/ITGA1/CCL8/CCR5/CXCL10/CSF1/MPP1/C5AR2/CCL24/LBP/CCR2/NBL1/PDE4B/…
GO_LEUKOCYTE_MIGRATION	GO_LEUKOCYTE_MIGRATION	426	-0.629006	-2.26425	1e-10	4.15e-09	2.69e-09	3558	tags=51%, list=18%, signal=43%	DBH/SPNS2/INPP5D/CX3CR1/SLC7A10/PDGFD/SLC7A5/CCR7/GPR15/TNFSF11/RHOG/ATP1B2/GLG1/LRCH1/PDE4D/MCOLN2/LGMN/ADD2/S100A9/APP/MYH9/CD244/TNFRSF18/RET/CCL16/CCL3L3/SLC16A3/ADA/ITGA2/CCL25/MAG/KITLG/CCL1/AZU1/STK10/CCL22/HSD3B7/RAC2/ADAM8/ESAM/VPREB3/CXCL3/CXCL14/EDN1/SIRPG/HRH1/TNFSF14/VEGFB/LCK/S100A8/CXCL16/LEP/ADTRP/PIK3CG/BST1/GPSM3/CCR6/PLVAP/TBX21/IGLL1/BDKRB1/ZAP70/PTAFR/ITGB1/IL27RA/SELL/CXCL6/…
GO_LEUKOCYTE_PROLIFERATION	GO_LEUKOCYTE_PROLIFERATION	293	-0.605732	-2.14028	1e-10	4.15e-09	2.69e-09	2883	tags=43%, list=15%, signal=37%	ADA/BST2/KITLG/CLECL1/ABL1/LMO1/PKN1/PDE5A/PRKCQ/RAC2/PLCL2/CEBPB/CD40LG/CD274/IL12B/CD276/TLR4/TNFSF14/CD1D/IL6ST/IL34/LEP/PIK3CG/BST1/NFATC2/FOXP3/IGF2/ZAP70/IL27/LYN/BMP4/ENPP3/PRNP/TGFBR2/IL5RA/CD6/CX3CL1/NPR3/TNFAIP3/TNFRSF4/JAK3/ANXA1/RASAL3/SOX11/EBI3/SPN/CORO1A/CTLA4/GAPT/SPTA1/FLT3/MEF2C/CD38/IL12RB1/LEF1/PTPN22/CD80/FYN/CLC/P2RX7/TNFRSF1B/IDO1/CD28/IL33/CD74/MSN/LILRB1/LST1/CD300A/CD70/…
GO_LYMPHOCYTE_ACTIVATION_INVOLVED_IN_IMMUNE_RESPONSE	GO_LYMPHOCYTE_ACTIVATION_INVOLVED_IN_IMMUNE_RESPONSE	177	-0.601327	-2.0667	1e-10	4.15e-09	2.69e-09	3116	tags=41%, list=16%, signal=34%	CD40/CD244/TMEM98/CLCF1/IL4R/CD1C/ADA/CDH17/RELB/ABL1/UNC13D/RORA/PLCL2/CD40LG/NOTCH2/IL12B/TLR4/RAB27A/CCR6/TBX21/FOXP3/HLA-F/ZNF683/IL27RA/IL27/SMAD7/AICDA/EOMES/LCP1/IFNG/APBB1IP/TGFB1/HLX/LOXL3/MFNG/JAK3/ANXA1/SPN/CORO1A/GAPT/ITM2A/IL12RB1/ITGAL/LEF1/CD80/DOCK10/CD28/IRF4/LY9/LILRB1/CD180/CD19/CD86/HLA-DMB/DOCK11/SLC11A1/SLAMF6/NLRP3/FCGR2B/GPR183/HAVCR2/ICAM1/PTPRC/CLEC4D/FGL2/CLEC4E/IL10/FC…
GO_LYMPHOCYTE_DIFFERENTIATION	GO_LYMPHOCYTE_DIFFERENTIATION	347	-0.589582	-2.10794	1e-10	4.15e-09	2.69e-09	3541	tags=44%, list=18%, signal=36%	RASGRP1/INPP5D/DLL1/PAX1/CCR7/CAMK4/LRRC8A/DNAJB9/TCF7/SRF/TNFSF9/IFNL1/CYLD/IRF1/LYL1/TMEM98/CLCF1/IL4R/TNFRSF18/RUNX1/ADA/CDH17/RELB/ABL1/SOCS1/RORA/CYP26B1/PLCL2/ADAM8/CD40LG/NOTCH2/IL12B/CD1D/TESPA1/LCK/LEP/NFATC2/CCR6/TOX/TBX21/PTPRJ/FOXP3/ZNF683/ZAP70/ITGB1/IL27/SMAD7/BMP4/AICDA/EOMES/CDK6/PREX1/PRDM1/CD3G/GLI3/TGFBR2/IFNG/CD8A/HLX/VAV1/LOXL3/FZD7/MFNG/LAG3/JAK3/ANXA1/POU2F2/HDAC9/FZD8/THEM…
GO_LYMPHOCYTE_MEDIATED_IMMUNITY	GO_LYMPHOCYTE_MEDIATED_IMMUNITY	243	-0.59012	-2.07195	1e-10	4.15e-09	2.69e-09	3116	tags=42%, list=16%, signal=36%	CD40/BTN3A2/BTN3A3/CLCF1/IL4R/CADM1/CD1C/B2M/CLNK/ARRB2/FCGRT/UNC13D/CRP/NCR1/CD40LG/IL12B/IL18RAP/RAB27A/CD1D/LEP/CCR6/TBX21/FOXP3/KLRC2/IGLL1/HLA-F/IL27RA/SMAD7/AICDA/CD226/SERPINB9/CD8A/TGFB1/SLAMF7/SLA2/VAV1/GZMM/LAG3/POU2F2/CD27/CORO1A/KLRD1/GAPT/RSAD2/RFTN1/IL31RA/LTA/CRTAM/NCR3/PIK3R6/IL12RB1/C6/CLC/P2RX7/TNFRSF1B/SH2D1A/CD28/WAS/IL1R1/CD74/LILRB1/CD70/CD19/C2/CLU/PRF1/MYO1G/BTK/CFI/SLC11A…
GO_LYMPHOCYTE_MIGRATION	GO_LYMPHOCYTE_MIGRATION	110	-0.696844	-2.28138	1e-10	4.15e-09	2.69e-09	2993	tags=57%, list=15%, signal=49%	RET/CCL16/CCL3L3/CCL25/CCL1/STK10/CCL22/HSD3B7/ADAM8/CXCL14/TNFSF14/CXCL16/ADTRP/PIK3CG/CCR6/TBX21/ZAP70/IL27RA/CD99L2/CX3CL1/CYP7B1/PIK3CD/SPN/S1PR1/CCL14/ITGA4/CCL3/GCSAML/ITGAL/CD99/XG/PADI2/CD200/CCL4/MSN/CXCR3/CXCL11/JAM2/SAA1/CH25H/MYO1G/CCL8/CXCL10/APOD/CCL24/CCR2/CCL23/CCL5/GPR183/ICAM1/ECM1/CCL2/AIF1/CCL13/CCL7/CCL26/CXCL13/GAS6/CCL19/CCL18/CXCL12/CCL11/CCL21
GO_MACROPHAGE_ACTIVATION	GO_MACROPHAGE_ACTIVATION	88	-0.695166	-2.20477	1e-10	4.15e-09	2.69e-09	3411	tags=61%, list=18%, signal=51%	IL13/PJA2/CTSC/APP/IL4R/TLR2/AZU1/RORA/JUN/CSF2/SNCA/TLR4/IL1RL1/STAP1/SUCNR1/IFNG/CX3CL1/TLR6/TMEM106A/IL31RA/CCL3/TLR7/DYSF/CD200/IL33/CD74/MMP8/TLR1/CD93/CLU/LRRK2/SLC11A1/CST7/LBP/SYT11/FCGR2B/HAVCR2/TREM2/PTPRC/BPI/ITGAM/AIF1/LRFN5/FPR2/C5AR1/IL10/TYROBP/ITGB2/THBS1/TLR8/SPHK1/C1QA/IL6/VSIG4
GO_MEMBRANE_REGION	GO_MEMBRANE_REGION	322	-0.548929	-1.95376	1e-10	4.15e-09	2.69e-09	3218	tags=38%, list=17%, signal=32%	HYAL2/ADD2/EPHB1/APP/GJA1/GPM6B/GNAI2/LAMP2/KCND2/ABCB4/TRPC4/DAPK3/RET/TDGF1/TLR2/BST2/MAG/UNC5B/TFPI/AHNAK/ANXA2/ATP2B4/CDH13/NTSR1/SPRED1/PODXL/KCNE1/CD36/LCK/CORO1C/CAPN2/ADTRP/NOS3/TNR/KCNA5/PLVAP/ZAP70/ITGB1/LYN/NOS1/TGFBR1/BACE1/PRNP/CD226/TGFBR2/ANGPT1/FXYD1/FASLG/CD8A/CAV2/HMOX1/TLR6/BIRC3/MME/DLC1/PTGS2/TEK/P2RY12/FAS/SMO/SERPINH1/S1PR1/SELE/CD177/HAS2/RFTN1/LAT2/STOM/AKAP6/DMD/DYSF/FYN…
GO_MESENCHYMAL_CELL_DIFFERENTIATION	GO_MESENCHYMAL_CELL_DIFFERENTIATION	205	-0.583259	-2.0248	1e-10	4.15e-09	2.69e-09	2878	tags=39%, list=15%, signal=33%	RGCC/KITLG/SPRY1/SEMA6D/MSX1/ACVR1/STAT1/SOX9/EDN1/FRZB/HTR2B/SEMA3G/CORO1C/AKNAD1/SEMA7A/SMAD7/BMP4/EOMES/SEMA6B/TGFBR1/AXIN2/LDLRAD4/TGFBR2/PHLDB2/ENG/TGFB1/SNAI2/LOXL3/WWTR1/GBX2/NRG1/SOX11/NRP1/SMO/GSC/TGFB2/HAS2/MEF2C/PHLDB1/WNT11/LEF1/SEMA3A/OLFM1/EPHA3/HEYL/SNAI1/SEMA3D/TCF21/DAB2/GDNF/TBX5/FOXC2/RANBP3L/TMEM100/NOG/GLIPR2/VASN/LOXL2/ZEB2/TGFB1I1/EDNRA/HGF/PDPN/FGFR1/HMGA2/NRP2/IL6/DACT3/T…
GO_MESENCHYME_DEVELOPMENT	GO_MESENCHYME_DEVELOPMENT	265	-0.581608	-2.05753	1e-10	4.15e-09	2.69e-09	2901	tags=38%, list=15%, signal=33%	GATA4/RGCC/KITLG/SPRY1/SEMA6D/MSX1/ACVR1/STAT1/SOX9/EDN1/FRZB/HTR2B/SEMA3G/CORO1C/NOS3/AKNAD1/SEMA7A/FGF9/TEAD2/SMAD7/BMP4/EOMES/SEMA6B/TGFBR1/PTK7/AXIN2/LDLRAD4/TGFBR2/MEOX1/PHLDB2/ENG/TGFB1/BASP1/SNAI2/LOXL3/FOXD1/WWTR1/GBX2/NRG1/SOX11/NRP1/SMO/ACVRL1/GSC/TGFB2/HAS2/MEF2C/PHLDB1/WNT11/LEF1/SEMA3A/TBX20/OLFM1/EPHA3/HEYL/SNAI1/FOXF1/SEMA3D/TCF21/DAB2/GDNF/TBX5/FOXC2/RANBP3L/TMEM100/DCHS1/NOG/GLIP…
GO_MONONUCLEAR_CELL_MIGRATION	GO_MONONUCLEAR_CELL_MIGRATION	84	-0.706496	-2.23227	1e-10	4.15e-09	2.69e-09	1903	tags=48%, list=10%, signal=43%	PLA2G7/CX3CL1/ANXA1/CCL14/DUSP1/PDGFB/CCL3/PECAM1/CCL4/CCR1/CCL8/CXCL10/CSF1/CCL24/CCR2/NBL1/SIRPA/CCL23/CCL5/CCL2/AIF1/SERPINE1/CMKLR1/CCL13/FPR2/C5AR1/CCL7/CCL26/SLAMF8/THBS1/C3AR1/IL6/CCL19/CCL18/SLIT2/CXCL12/RARRES2/CCL11/CCL21/GREM1
GO_MORPHOGENESIS_OF_A_BRANCHING_STRUCTURE	GO_MORPHOGENESIS_OF_A_BRANCHING_STRUCTURE	199	-0.578465	-2.00514	1e-10	4.15e-09	2.69e-09	2275	tags=39%, list=12%, signal=35%	SOX8/HOXA11/MAGED1/TDGF1/HOXD11/SPRY1/ABL1/HOXD13/ACVR1/SOX9/EDN1/ETV5/VDR/AGT/BMP4/PRDM1/GLI3/TGFBR2/ILK/LHX1/PDGFA/ENG/CTSZ/SNAI2/FOXD1/GBX2/NRP1/SMO/COL13A1/SOCS3/DRD2/NFATC4/PGR/LEF1/SEMA3A/TBX20/PLXND1/WNT9B/FGF2/COL19A1/FAT4/FOXF1/COL4A1/ERMN/LRRK2/TCF21/GDNF/FOXC2/CSF1/MMP14/CLIC4/SHOX2/EYA1/DCHS1/NOG/FGF1/IL10/EDNRA/HGF/LAMA1/FGFR1/GLI2/TGM2/SLIT2/COL16A1/FGF10/WT1/CCL11/WNT2/TNC/SFRP1/RS…
GO_MUSCLE_CELL_DIFFERENTIATION	GO_MUSCLE_CELL_DIFFERENTIATION	333	-0.565043	-2.01068	1e-10	4.15e-09	2.69e-09	2901	tags=35%, list=15%, signal=30%	GATA4/EHD1/FHL2/ARRB2/ABL1/AKAP13/MSX1/ANKRD2/PDLIM5/RORA/CYP26B1/ACVR1/MYL2/PTGFRN/EREG/SOX9/EDN1/CDON/KLHL41/NPHS1/TNFSF14/MYH10/WFIKKN2/CAPN2/RARB/HAMP/NFATC2/OLFM2/IGF2/FGF9/GPER1/MYOM1/AGT/ITGB1/BMP4/NOS1/AVPR1A/MYH3/ENG/TGFB1/CAV2/FZD7/SGCB/SORBS2/NRG1/TMEM204/HDAC9/SMO/FHOD3/ANKRD1/MYOM3/PDGFB/SOD2/MYOZ2/MEF2C/NFATC4/SLC8A1/CFL2/SYNE1/CSRP1/NFATC1/AKAP6/DMD/DYSF/SYPL2/FOXF1/TMOD1/BVES/EHD2…
GO_MUSCLE_CELL_PROLIFERATION	GO_MUSCLE_CELL_PROLIFERATION	185	-0.592762	-2.0423	1e-10	4.15e-09	2.69e-09	2637	tags=38%, list=14%, signal=33%	STAT1/EREG/NPPC/EDN1/RBP4/IL12B/JUN/CALCRL/FGF9/GPER1/AGT/PTAFR/BMP4/TGFBR1/ELANE/ADAMTS1/TGFBR2/ANGPT1/ILK/IFNG/HMOX1/CX3CL1/NPR1/NPR3/TNFAIP3/VIPR2/PTGS2/HTR1B/S1PR1/TGFB2/GLI1/PPARGC1A/PDGFB/SOD2/MEF2C/NR4A3/TBX20/FGF2/PTGIR/TENM4/TBX5/FOXC2/PDE1A/P2RY6/APOD/KCNK2/MYOCD/CCL5/RBPMS2/NOG/TPM1/ZFPM2/AIF1/GATA6/IL10/PRKG1/THBS1/FGFR1/TGM2/ELN/IL6/PDGFRB/TGFB3/IGFBP5/MMP9/IGF1/WNT2/ADIPOQ/MMP2/OGN/…
GO_MUSCLE_CONTRACTION	GO_MUSCLE_CONTRACTION	345	-0.599256	-2.14249	1e-10	4.15e-09	2.69e-09	3056	tags=42%, list=16%, signal=36%	HTR7/SCN4B/DAPK3/DOCK4/ADA/GATA4/ITGA2/MYL4/CLIC2/ATP2B4/TPM4/HTR1D/ANKRD2/UTRN/PDE5A/MYL2/KCNJ3/EDN1/MYL7/KCNE1/KLHL41/CHRM3/VCL/VEGFB/HTR2B/PROK2/PIK3CG/TLN1/KCNA5/GJC1/CALCRL/SSTR2/GPER1/MYOM1/AGT/PTAFR/SMAD7/BDKRB2/NOS1/TACR2/MYBPH/NMUR1/MYH3/FXYD1/STC1/SLC8A3/TBXA2R/STAC2/SMTN/STAC/SORBS3/TIFAB/SMPX/PTGS2/MYOM3/SSPN/OXT/GRIP2/DRD2/PPP1R12B/SLC8A1/CD38/ITGB5/TBX20/DMD/DYSF/SCN3B/KCNJ5/ADRA1D/…
GO_MUSCLE_ORGAN_DEVELOPMENT	GO_MUSCLE_ORGAN_DEVELOPMENT	370	-0.573247	-2.05137	1e-10	4.15e-09	2.69e-09	2768	tags=34%, list=14%, signal=30%	MSX1/FZD2/ANKRD2/HIVEP3/UTRN/CYP26B1/NEURL1/MYL2/POU6F1/EDN1/RBP4/PAX5/CDON/KLHL41/NPHS1/TLL2/HAMP/FGF9/MYOM1/SMAD7/BMP4/EOMES/TGFBR1/TEAD4/SVIL/TGFBR2/MYH3/ENG/TGFB1/BASP1/CAV2/HLX/SMTN/TIFAB/FZD7/SGCB/NRG1/HDAC9/SOX11/FZD1/SMO/LIF/S1PR1/GSC/VAMP5/FHL3/TGFB2/ANKRD1/GLI1/MYOM3/MYOZ2/MEF2C/HLF/LEF1/CFL2/TBX20/AKAP6/DMD/FGF2/COL19A1/EGR1/ADARB1/RYR2/HEYL/ASB2/NUPR1/SGCE/BVES/FOXP2/S100B/MRAS/TCF21/…
GO_MUSCLE_SYSTEM_PROCESS	GO_MUSCLE_SYSTEM_PROCESS	430	-0.595925	-2.14659	1e-10	4.15e-09	2.69e-09	2901	tags=39%, list=15%, signal=34%	GATA4/ITGA2/MYL4/CLIC2/SLN/ATP2B4/AKAP13/TPM4/HTR1D/ANKRD2/PDLIM5/UTRN/PDE5A/MYL2/KCNJ3/EDN1/MYL7/KCNE1/KLHL41/CHRM3/VCL/VEGFB/HTR2B/IL6ST/PROK2/LEP/NOS3/PIK3CG/TLN1/KCNA5/HAMP/GJC1/CALCRL/SSTR2/GPER1/MYOM1/AGT/PTAFR/SMAD7/BDKRB2/NOS1/TACR2/MYBPH/NMUR1/MYH3/FXYD1/STC1/SLC8A3/TBXA2R/STAC2/HMOX1/SMTN/STAC/SORBS3/TIFAB/TRPC3/SORBS2/SMPX/PTGS2/PPARGC1A/MYOM3/SSPN/GSN/OXT/MYOC/GRIP2/DRD2/PPP1R12B/MYOZ…
GO_MUSCLE_TISSUE_DEVELOPMENT	GO_MUSCLE_TISSUE_DEVELOPMENT	373	-0.543056	-1.94544	1e-10	4.15e-09	2.69e-09	2901	tags=34%, list=15%, signal=29%	GATA4/FHL2/ARRB2/AKAP13/ANKRD2/PDLIM5/HIVEP3/CYP26B1/ACVR1/NEURL1/MYL2/SOX9/EDN1/RBP4/PAX5/CDON/KLHL41/NPHS1/MYH10/TLL2/RARB/HAMP/GJC1/FGF9/MYOM1/AGT/ITGB1/SMAD7/BMP4/EOMES/TGFBR1/SVIL/TGFBR2/ENG/TGFB1/CAV2/HLX/FZD7/SGCB/SORBS2/NRG1/ADAMTS9/HDAC9/SOX11/SMO/FHOD3/S1PR1/VAMP5/TGFB2/ANKRD1/GLI1/PPARGC1A/MYOM3/MYOZ2/MEF2C/SLC8A1/HLF/LEF1/CFL2/CSRP1/TBX20/AKAP6/FGF2/COL19A1/EGR1/RYR2/HEYL/ASB2/NUPR1/B…
GO_MYELOID_LEUKOCYTE_MIGRATION	GO_MYELOID_LEUKOCYTE_MIGRATION	198	-0.661816	-2.28989	1e-10	4.15e-09	2.69e-09	2970	tags=49%, list=15%, signal=42%	CCL16/CCL3L3/CCL25/CCL1/AZU1/CCL22/RAC2/ADAM8/CXCL3/EDN1/HRH1/VEGFB/S100A8/PIK3CG/BST1/CXCL6/LYN/ITGA9/PREX1/STAP1/CD99L2/VAV1/PLA2G7/CX3CL1/ANXA1/VEGFC/P2RY12/CXCR1/PIK3CD/CCL14/TGFB2/CD177/DUSP1/PDGFB/CSF3R/CCL3/CD99/XG/DYSF/CXCL2/CD200/PECAM1/CCL4/IL1R1/CD74/CD300A/CXCL11/SAA1/CCR1/ITGA1/CCL8/CXCL10/CSF1/MPP1/MMP14/C5AR2/CCL24/LBP/CCR2/NBL1/PDE4B/CXCL5/SIRPA/CCL23/JAM3/CCL5/TREM2/CCL2/THBS4/AI…
GO_NCRNA_METABOLIC_PROCESS	GO_NCRNA_METABOLIC_PROCESS	419	0.400413	1.86651	1e-10	4.15e-09	2.69e-09	8414	tags=63%, list=43%, signal=37%	FBLL1/TDRD12/MARS2/DDX47/ADAT2/TRMT10A/FDXACB1/AARSD1/TSEN2/NSUN6/CTU1/FKBP6/SARS2/ADAT3/PSTK/PIH1D2/BTBD18/TRMT13/OSGEPL1/BCDIN3D/SEPSECS/PTCD1/DUS4L/POP1/EXD1/TRMT10C/RPS6/TRMT10B/TFB1M/PARS2/RPP21/TRMT11/RPP40/TRPT1/TRMU/THUMPD2/TYW1B/YBEY/TYW5/ZCCHC4/NSUN3/SMAD3/GTPBP3/METTL3/PWP2/DUS1L/PLD6/QTRT1/ANKRD16/PUSL1/MAPT/UTP15/TRMT1/MRPL1/NARS2/ELAC1/CHD7/METTL15/KRR1/RPUSD2/LCMT2/NAF1/RNF113B/RPS…
GO_NCRNA_PROCESSING	GO_NCRNA_PROCESSING	346	0.445359	2.04802	1e-10	4.15e-09	2.69e-09	8330	tags=64%, list=43%, signal=37%	FBLL1/DDX47/ADAT2/TRMT10A/FDXACB1/TSEN2/NSUN6/CTU1/ADAT3/PIH1D2/TRMT13/OSGEPL1/BCDIN3D/PTCD1/DUS4L/POP1/TRMT10C/RPS6/TRMT10B/TFB1M/RPP21/TRMT11/RPP40/TRPT1/TRMU/THUMPD2/TYW1B/YBEY/TYW5/ZCCHC4/NSUN3/SMAD3/GTPBP3/METTL3/PWP2/DUS1L/QTRT1/ANKRD16/PUSL1/UTP15/TRMT1/MRPL1/ELAC1/CHD7/METTL15/KRR1/RPUSD2/LCMT2/NAF1/RNF113B/RPS7/INTS3/SRFBP1/MTFMT/TFB2M/TARBP1/TRIT1/POLR3K/LIN28A/EXOSC5/TSEN54/SUV39H1/TRM…
GO_NEGATIVE_REGULATION_OF_CANONICAL_WNT_SIGNALING_PATHWAY	GO_NEGATIVE_REGULATION_OF_CANONICAL_WNT_SIGNALING_PATHWAY	174	-0.613727	-2.1045	1e-10	4.15e-09	2.69e-09	2061	tags=22%, list=11%, signal=20%	AXIN2/GLI3/NKD2/SNAI2/WWTR1/PSMB9/IGFBP4/FZD1/LATS2/NOTUM/NKD1/GLI1/SFRP5/WNT11/EGR1/IGFBP6/SOST/RBMS3/DAB2/WNT5B/DKK3/CAV1/NOG/SHISA6/PRICKLE1/APOE/DKK2/TBX18/TNN/CDH2/DACT3/BICC1/DACT1/ROR2/SFRP1/CTHRC1/GREM1/SFRP4/SFRP2
GO_NEGATIVE_REGULATION_OF_CELL_ACTIVATION	GO_NEGATIVE_REGULATION_OF_CELL_ACTIVATION	192	-0.621761	-2.15372	1e-10	4.15e-09	2.69e-09	3173	tags=50%, list=16%, signal=42%	IRF1/FGL1/FGR/IL4R/RUNX1/DUSP3/CLNK/SOCS1/PKN1/PDE5A/CEBPB/CD274/NOS3/TBX21/FOXP3/HLA-F/GPER1/SMAD7/LYN/BMP4/ENPP3/PRNP/TSPAN32/GLI3/PDGFA/CNR2/HLX/SLA2/HMOX1/LOXL3/CX3CL1/TBC1D10C/SH2B3/LAG3/TNFAIP3/JAK3/ANXA1/TIGIT/CYGB/SOX11/SPN/MILR1/RUNX3/CTLA4/IL31RA/PDGFB/PTPN22/DTX1/CD80/CD200/TNFAIP8L2/IDO1/CD74/FOXF1/LILRB1/LST1/CD300A/CD300LF/LAX1/CD86/SAMSN1/BTK/TNFRSF13B/ADAMTS18/CST7/CCR2/SYT11/FCGR…
GO_NEGATIVE_REGULATION_OF_CELL_ADHESION	GO_NEGATIVE_REGULATION_OF_CELL_ADHESION	266	-0.576384	-2.03875	1e-10	4.15e-09	2.69e-09	3264	tags=42%, list=17%, signal=35%	IFNL1/CDKN2A/AKNA/IRF1/FGL1/RDX/IL4R/FBLN1/RUNX1/DUSP3/CDSN/CCL25/RGCC/LPXN/ABL1/CDH13/B4GALNT2/SOCS1/PDE5A/PODXL/CEBPB/CD274/MAP4K4/CORO1C/ADTRP/TNR/TBX21/FOXP3/DSCAM/FAM107A/SMAD7/BMP4/FXYD5/PRNP/GLI3/ANGPT1/PHLDB2/TGFB1/HLX/SNAI2/LOXL3/FZD7/CX3CL1/SH2B3/CORO2B/DLC1/LAG3/JAK3/ANXA1/TIGIT/GBP1/SPN/ACVRL1/RUNX3/BMP6/CTLA4/DUSP1/MYOC/MMP12/PTPN22/DTX1/CD80/PLXND1/TNFAIP8L2/IDO1/CD74/LILRB1/CD300A/…
GO_NEGATIVE_REGULATION_OF_CELL_MOTILITY	GO_NEGATIVE_REGULATION_OF_CELL_MOTILITY	261	-0.598965	-2.11558	1e-10	4.15e-09	2.69e-09	2476	tags=36%, list=13%, signal=32%	VCL/EVL/CORO1C/ADTRP/TMEFF2/PTPRJ/ARHGAP4/IL27RA/SMAD7/STAP1/LDLRAD4/ILK/STC1/PHLDB2/TBXA2R/ENG/TGFB1/HMOX1/CX3CL1/DLC1/VASH1/NRG1/ADAMTS9/RRAS/IL24/PTPRT/CYGB/ACVRL1/PPARGC1A/DUSP1/DRD2/MEF2C/RGN/WNT11/SEMA3A/IFITM1/PADI2/FGF2/CD200/ADARB1/WAS/CLDN5/IL33/CD74/PTN/TIE1/STARD13/CD300A/ADORA3/MITF/RECK/TBX5/LRP1/CLIC4/APOD/C5AR2/NBL1/ADORA1/TIMP1/MYOCD/NOG/CCL2/TPM1/AIF1/SERPINE1/APOE/CHRD/SLAMF8/P…
GO_NEGATIVE_REGULATION_OF_CYTOKINE_PRODUCTION	GO_NEGATIVE_REGULATION_OF_CYTOKINE_PRODUCTION	262	-0.582844	-2.05885	1e-10	4.15e-09	2.69e-09	2518	tags=35%, list=13%, signal=31%	IL12B/TLR4/HERC5/IL1RL1/NLRC5/TBX21/FOXP3/HLA-F/IL27RA/SMAD7/IRAK3/C1QTNF3/PRNP/ELANE/ANGPT1/IFNG/TGFB1/POMC/HMOX1/CX3CL1/ADCY7/TLR6/CD34/NLRP12/LAG3/TNFAIP3/ACP5/TNFRSF4/JAK3/ANXA1/HDAC9/CLEC4A/TIGIT/GBP1/MEFV/TGFB2/KLF2/WNT11/LILRA4/LEF1/PTPN22/CD200/ABCD2/IDO1/IL33/MMP8/LILRB1/SLAMF1/NLRP7/CD33/BTK/SLC11A1/APOD/C5AR2/NLRP3/LBP/SYT11/SIRPA/FCGR2B/HAVCR2/TREM2/SRGN/LTF/LILRA5/GPNMB/PTPRC/BPI/GAT…
GO_NEGATIVE_REGULATION_OF_DEFENSE_RESPONSE	GO_NEGATIVE_REGULATION_OF_DEFENSE_RESPONSE	198	-0.593683	-2.05415	1e-10	4.15e-09	2.69e-09	3069	tags=38%, list=16%, signal=33%	FFAR4/IFI16/NLRC3/NLRP6/METRNL/ADA/ARRB2/RORA/WFDC1/IL12B/NLRC5/FOXP3/ETS1/CALCRL/HLA-F/GPER1/ENPP3/IRAK3/C1QTNF3/ELANE/SERPINB9/SAMHD1/CNR2/IL22RA2/FNDC4/CDH5/CX3CL1/ADCY7/NLRP12/TNFAIP3/ACP5/SIGLEC11/TEK/MEFV/SOCS3/DRD2/MMP12/GPR17/CD200/TNFRSF1B/ABCD2/TNFAIP8L2/FOXF1/LILRB1/NLRP7/SAA1/APOD/CST7/NLRP3/SYT11/ADORA1/SIRPA/FCGR2B/HAVCR2/NT5E/A2M/PTPRC/SIGLEC10/IL2RA/FGL2/LRFN5/FPR2/APOE/IL10/SLAMF…
GO_NEGATIVE_REGULATION_OF_IMMUNE_SYSTEM_PROCESS	GO_NEGATIVE_REGULATION_OF_IMMUNE_SYSTEM_PROCESS	429	-0.58347	-2.10125	1e-10	4.15e-09	2.69e-09	3088	tags=40%, list=16%, signal=34%	FGR/IL4R/IFI16/RUNX1/NLRC3/DUSP3/NLRP6/ADA/CLNK/CCL25/KLF13/BST2/LPXN/KITLG/ARRB2/MIXL1/SOCS1/CD59/PKN1/PDE5A/PLCL2/CEBPB/SOX9/CD274/IL12B/TLR4/GPR55/IL1RL1/ADTRP/NLRC5/TBX21/PTPRJ/FOXP3/HLA-F/GPER1/IL27RA/SMAD7/LYN/BMP4/ENPP3/CDK6/STAP1/IRAK3/PRNP/TSPAN32/SERPINB9/GLI3/ANGPT1/SAMHD1/TSC22D3/CNR2/TGFB1/HLX/SLA2/HMOX1/HLA-DOB/LOXL3/CX3CL1/TBC1D10C/TLR6/LAG3/TNFAIP3/JAK3/ANXA1/TIGIT/GPR171/SOX11/GB…
GO_NEGATIVE_REGULATION_OF_INFLAMMATORY_RESPONSE	GO_NEGATIVE_REGULATION_OF_INFLAMMATORY_RESPONSE	132	-0.637409	-2.13721	1e-10	4.15e-09	2.69e-09	3069	tags=44%, list=16%, signal=37%	FFAR4/NLRC3/NLRP6/METRNL/ADA/RORA/WFDC1/IL12B/FOXP3/ETS1/CALCRL/GPER1/ENPP3/C1QTNF3/ELANE/CNR2/IL22RA2/FNDC4/CDH5/CX3CL1/ADCY7/NLRP12/TNFAIP3/ACP5/TEK/MEFV/SOCS3/GPR17/CD200/TNFRSF1B/ABCD2/TNFAIP8L2/FOXF1/NLRP7/SAA1/APOD/CST7/NLRP3/SYT11/ADORA1/SIRPA/FCGR2B/NT5E/PTPRC/SIGLEC10/IL2RA/LRFN5/FPR2/APOE/IL10/SLAMF8/HGF/ADCYAP1/SERPINF1/IGF1/ADIPOQ/TNFAIP6/PTGIS
GO_NEGATIVE_REGULATION_OF_LOCOMOTION	GO_NEGATIVE_REGULATION_OF_LOCOMOTION	307	-0.569464	-2.02333	1e-10	4.15e-09	2.69e-09	2476	tags=32%, list=13%, signal=29%	VCL/EVL/SEMA3G/CORO1C/ADTRP/TMEFF2/PTPRJ/ARHGAP4/SEMA7A/IL27RA/SMAD7/STAP1/SEMA6B/ELANE/LDLRAD4/ILK/STC1/PHLDB2/TBXA2R/ENG/TGFB1/HMOX1/CX3CL1/DLC1/VASH1/NRG1/ADAMTS9/RRAS/IL24/PTPRT/CYGB/NRP1/ACVRL1/PPARGC1A/DUSP1/DRD2/MEF2C/RGN/WNT11/SEMA3A/IFITM1/PADI2/FGF2/CD200/ADARB1/WAS/CLDN5/IL33/CD74/PTN/TIE1/STARD13/CD300A/SEMA3D/ADORA3/MITF/RECK/TBX5/LRP1/CLIC4/APOD/C5AR2/NBL1/ADORA1/TIMP1/MYOCD/NOG/CCL…
GO_NEGATIVE_REGULATION_OF_RESPONSE_TO_EXTERNAL_STIMULUS	GO_NEGATIVE_REGULATION_OF_RESPONSE_TO_EXTERNAL_STIMULUS	354	-0.574711	-2.05617	1e-10	4.15e-09	2.69e-09	3236	tags=38%, list=17%, signal=33%	SERPINB2/IL1R2/GJA1/ROBO1/SEMA3B/FFAR4/IFI16/NLRC3/DUSP3/NLRP6/METRNL/ADA/SEMA6D/ARRB2/TFPI/ANXA2/RORA/WFDC1/PLAT/EDN1/IL12B/KLK8/SEMA3G/LEP/ADTRP/NOS3/NLRC5/TNR/FOXP3/ETS1/CALCRL/SEMA7A/HLA-F/GPER1/ENPP3/STAP1/SEMA6B/IRAK3/C1QTNF3/BACE1/ELANE/SERPINB9/PDGFA/PHLDB2/SAMHD1/CNR2/IL22RA2/SNAI2/FNDC4/CDH5/CX3CL1/ADCY7/SH2B3/CD34/NLRP12/TNFAIP3/ACP5/SIGLEC11/TEK/NRP1/MEFV/ANXA5/SOCS3/DUSP1/PROS1/PDGFB…
GO_NEGATIVE_REGULATION_OF_TRANSPORT	GO_NEGATIVE_REGULATION_OF_TRANSPORT	467	-0.512314	-1.85136	1e-10	4.15e-09	2.69e-09	3233	tags=33%, list=17%, signal=28%	HSPA1A/IL1R2/KCNE5/IRS2/GJA1/TRH/AVPR2/GPM6B/INHBB/GNAI2/DLG4/KALRN/FFAR4/PEA15/SYT4/TLR2/ADA/SH3GL3/BST2/RGCC/CLIC2/SLN/IL1RAPL1/BEST3/NTSR1/CRHR1/APOC1/EDN1/KCNE1/CD36/SNCA/ACAA2/APOC2/LEP/ARHGAP1/ADTRP/HECW1/NOS3/HAMP/STXBP6/FOXP3/HLA-F/IL27RA/NOS1/TACR2/C1QTNF3/ANGPT1/STC1/EPHB2/HMOX1/TIFAB/CX3CL1/PRKD1/TLR6/CD34/ITGAV/NLRP12/TNFAIP3/NRG1/OSTN/PRKCB/TNFRSF4/PTGS2/ANXA1/HDAC9/P2RY12/HTR1B/GBP1…
GO_NEGATIVE_REGULATION_OF_WNT_SIGNALING_PATHWAY	GO_NEGATIVE_REGULATION_OF_WNT_SIGNALING_PATHWAY	206	-0.597589	-2.07323	1e-10	4.15e-09	2.69e-09	2061	tags=23%, list=11%, signal=21%	AXIN2/GLI3/NKD2/SNAI2/WWTR1/PSMB9/IGFBP4/FZD1/LATS2/NOTUM/GSC/NKD1/GLI1/NFATC4/SFRP5/WNT11/NFATC1/EGR1/TRABD2B/IGFBP6/SOST/RBMS3/NXN/DAB2/LRP1/WNT5B/DKK3/CAV1/NOG/HIC1/SHISA6/PRICKLE1/APOE/DKK2/TBX18/TNN/CDH2/DACT3/BICC1/ALPK2/DACT1/ROR2/SFRP1/CTHRC1/APCDD1L/GREM1/SFRP4/SFRP2
GO_NEUTROPHIL_MIGRATION	GO_NEUTROPHIL_MIGRATION	113	-0.702967	-2.31282	1e-10	4.15e-09	2.69e-09	2970	tags=60%, list=15%, signal=51%	PDE4D/MCOLN2/S100A9/CCL16/CCL3L3/CCL25/CCL1/CCL22/RAC2/ADAM8/CXCL3/EDN1/S100A8/PIK3CG/BST1/CXCL6/ITGA9/PREX1/CD99L2/VAV1/CX3CL1/CXCR1/PIK3CD/CCL14/TGFB2/CD177/CSF3R/CCL3/CD99/XG/DYSF/CXCL2/PECAM1/CCL4/IL1R1/CD74/CXCL11/SAA1/ITGA1/CCL8/CXCL10/MPP1/C5AR2/CCL24/LBP/PDE4B/CXCL5/CCL23/JAM3/CCL5/CCL2/THBS4/CCL13/C5AR1/CCL7/NCKAP1L/CCL26/FCER1G/SLAMF8/CXCL13/ITGB2/CXCL9/C3AR1/CCL19/CCL18/SLIT2/CCL11/CCL…
GO_ORGAN_GROWTH	GO_ORGAN_GROWTH	177	-0.618596	-2.12605	1e-10	4.15e-09	2.69e-09	2815	tags=39%, list=14%, signal=34%	WWC2/ANXA2/AKAP13/VWA1/PDLIM5/WWC3/NPPC/SOX9/EDN1/RBP4/LEP/MATN2/RARB/HAMP/FGF9/AGT/TGFBR1/MAEL/TGFBR2/STC1/COL7A1/BASP1/HLX/SORBS2/OSTN/LATS2/SMO/S1PR1/TGFB2/GLI1/MATN3/MEF2C/TBX20/AKAP6/FGF2/TENM4/SCARA3/TBX5/FOXC2/SASH3/KCNK2/HEG1/MMP13/EVC/NOG/ECM1/RGS2/ZFPM2/GATA6/VIT/PI16/COL14A1/FGFR1/COL12A1/ANXA6/PDGFRB/RGS4/DDR2/IGF1/FGF10/WT1/WNT2/COL6A1/BNC2/COL6A2/COL6A3/RSPO2/FGF7/COMP
GO_OSSIFICATION	GO_OSSIFICATION	371	-0.596372	-2.1341	1e-10	4.15e-09	2.69e-09	2897	tags=38%, list=15%, signal=33%	SP7/FHL2/IGSF10/RASSF2/TPM4/SNX10/KLF10/CHSY1/NPR2/ACVR1/ALPL/CEBPB/NPPC/SOX9/BMPR1B/FGF18/CSGALNACT1/IL6ST/LEP/IGF2/SEMA7A/FGF9/BMP4/CDK6/CLEC3B/AXIN2/RORB/GLI3/ILK/STC1/GATA1/TGFB1/SNAI2/LTBP3/IBSP/PRKD1/WWTR1/OSTN/OSR2/ACP5/PTGS2/SOX11/TEK/FZD1/SMO/COL13A1/ASGR2/S1PR1/TGFB2/BMP6/GLI1/OXT/MYOC/CCL3/MEF2C/SLC8A1/WNT11/LEF1/SH3PXD2B/IFITM1/ZBTB16/P2RX7/DHH/RUNX2/PTHLH/ANKH/PTN/SNAI1/FAT4/SOST/MMP…
GO_OSTEOBLAST_DIFFERENTIATION	GO_OSTEOBLAST_DIFFERENTIATION	202	-0.597237	-2.07237	1e-10	4.15e-09	2.69e-09	2953	tags=39%, list=15%, signal=34%	FBN2/SP7/FHL2/RASSF2/TPM4/ACVR1/ALPL/CEBPB/NPPC/BMPR1B/IL6ST/IGF2/SEMA7A/FGF9/BMP4/CDK6/AXIN2/RORB/GLI3/ILK/SNAI2/IBSP/PRKD1/WWTR1/OSTN/SOX11/FZD1/SMO/BMP6/GLI1/MYOC/CCL3/MEF2C/WNT11/LEF1/SH3PXD2B/IFITM1/DHH/RUNX2/PTHLH/SNAI1/CLEC5A/SPP1/PTH1R/SHOX2/RANBP3L/PDLIM7/LTF/GPNMB/NOG/CHRD/HGF/CREB3L1/GLIS1/TNN/MRC2/GLI2/TMEM119/IL6/GDF10/PENK/LOX/IGFBP5/DDR2/FAM20C/TWIST1/IGF1/COL6A1/HAND2/VCAN/TWIST2/…
GO_PEPTIDYL_TYROSINE_MODIFICATION	GO_PEPTIDYL_TYROSINE_MODIFICATION	362	-0.557783	-1.99557	1e-10	4.15e-09	2.69e-09	3484	tags=40%, list=18%, signal=33%	ACE/DYRK3/PDGFD/AREG/GH1/TPST2/IL13/KDR/IFNL1/HYAL2/EPHB1/APP/HBEGF/IL12RB2/JAK1/ABL2/CD40/DLG4/FGR/CLCF1/TNFRSF18/RET/TDGF1/KITLG/ARRB2/ABL1/FLT4/SOCS1/ACVR1/NEURL1/EREG/ROS1/NEDD9/IL12B/CSF2/CD36/PEAK1/LCK/IL6ST/LEP/EPHA5/BST1/CASS4/PTPRJ/IGF2/AGT/ZAP70/GPRC5B/IL27RA/LYN/MATK/STAP1/PRNP/ANGPT1/PDGFA/EPHB2/GATA1/IFNG/TGFB1/IL22RA2/CD44/SH2B3/AFAP1L2/NRG1/IL24/JAK3/TEK/HCLS1/NRP1/LIF/SOCS3/RELN/B…
GO_PHAGOCYTOSIS	GO_PHAGOCYTOSIS	252	-0.654437	-2.30407	1e-10	4.15e-09	2.69e-09	3568	tags=49%, list=18%, signal=41%	ACTB/XKR5/TXNDC5/RAB20/TICAM2/ABCA1/MEGF10/RHOG/LIMK1/RHOBTB3/RAPGEF1/MYH9/FGR/RAB34/TLR2/ICAM5/ITGA2/FCN2/ARHGAP25/ARPC1B/AZU1/ABL1/UNC13D/RAB39A/RAC2/CRP/SIRPG/CD36/TLR4/RAB27A/CORO1C/LEP/PTPRJ/IGLL1/ANXA3/TUB/ITGB1/LYN/SIRPB1/ELMO1/STAP1/CD3G/ELANE/IFNG/PLD4/IL15RA/NCF4/VAV1/CD247/ITGAV/ANXA1/ICAM3/PRKCG/CORO1A/RAB7B/IL2RB/GSN/XKR4/GULP1/ITGAL/DYSF/FYN/P2RX7/CLEC7A/PECAM1/WAS/BIN2/IL2RG/CD93/S…
GO_PLATELET_ACTIVATION	GO_PLATELET_ACTIVATION	153	-0.614372	-2.08205	1e-10	4.15e-09	2.69e-09	3150	tags=43%, list=16%, signal=36%	MYH9/CD40/ITPR1/ITPR2/ARRB2/GNA14/PRKCQ/CD40LG/GNA12/TREML1/TLR4/VCL/LCK/NOS3/PIK3CG/TLN1/GP5/LYN/TSPAN32/F2RL3/ILK/PDGFA/VWF/GATA1/STXBP1/VAV1/TRPC3/SH2B3/PRKCB/P2RY12/PRKCG/PDGFB/PIK3R6/SELP/CSRP1/FYN/DGKI/GNG2/LCP2/FERMT3/F2R/PIK3R5/SAA1/F2RL2/ITGB3/ADAMTS18/PLEK/DGKB/APOE/FLNA/SERPINE2/ADRA2A/FCER1G/PRKG1/PDGFRA/GAS6/AXL/PDPN/C1QTNF1/IL6/P2RX1/MYL9/COL1A2/COL1A1/COL3A1/COMP
GO_PLATELET_ALPHA_GRANULE	GO_PLATELET_ALPHA_GRANULE	90	-0.731242	-2.31976	1e-10	4.15e-09	2.69e-09	2501	tags=49%, list=13%, signal=43%	TREML1/CD36/SNCA/VEGFB/CFD/IGF2/PDGFA/VWF/TGFB1/STXBP1/VEGFC/TGFB2/PROS1/PDGFB/SELP/MMRN1/PECAM1/FERMT3/CLU/SERPINA3/ACTN1/SERPINA5/ITGB3/TIMP1/A2M/ACTN2/SRGN/CD109/SERPINE1/SERPINE2/SERPINA1/HGF/PCDH7/THBS1/GAS6/SERPING1/SPARC/TGFB3/F13A1/IGF1/FN1/THBS2/LEFTY2/ISLR
GO_PLATELET_DEGRANULATION	GO_PLATELET_DEGRANULATION	125	-0.690399	-2.29991	1e-10	4.15e-09	2.69e-09	3417	tags=50%, list=18%, signal=42%	ORM1/SERPINF2/F8/A1BG/F5/APP/LAMP2/PSAP/LHFPL2/ENDOD1/CD36/VCL/VEGFB/ITIH3/TLN1/CFD/IGF2/HABP4/LYN/CLEC3B/PDGFA/VWF/TGFB1/STXBP1/VEGFC/ANXA5/TGFB2/PROS1/PDGFB/SELP/MMRN1/PECAM1/FERMT3/CLU/SERPINA3/ACTN1/ITGB3/TIMP3/TIMP1/PLEK/A2M/ACTN2/SRGN/ECM1/CD109/SERPINE1/FLNA/FCER1G/SERPINA1/HGF/PCDH7/THBS1/GAS6/SERPING1/SPARC/TGFB3/F13A1/P2RX1/IGF1/RARRES2/FN1/LEFTY2/ISLR
GO_POSITIVE_REGULATION_OF_CELL_ACTIVATION	GO_POSITIVE_REGULATION_OF_CELL_ACTIVATION	312	-0.635431	-2.26148	1e-10	4.15e-09	2.69e-09	2736	tags=44%, list=14%, signal=38%	SOCS1/PRKCQ/ADAM8/CD40LG/CD274/NOD2/SIRPG/IL12B/PAK3/CD276/TLR4/TNFSF14/CD1D/TESPA1/LCK/IL6ST/IL1RL1/LEP/BST1/NFATC2/TOX/TBX21/FOXP3/IGF2/IGLL1/HLA-F/ZAP70/PTAFR/LYN/SIRPB1/STAP1/CD226/GLI3/TGFBR2/IFNG/TGFB1/STXBP1/HLX/CD6/VAV1/TLR6/BTLA/TNFRSF4/JAK3/ANXA1/RASAL3/ICOS/CD27/SH3KBP1/EBI3/CORO1A/CD5/RUNX3/GRAP2/CD177/CRLF2/CTLA4/SPTA1/CCL3/PIK3R6/MEF2C/CD38/SELP/VNN1/IL12RB1/NR4A3/CD80/FYN/ZBTB16/CL…
GO_POSITIVE_REGULATION_OF_CELL_ADHESION	GO_POSITIVE_REGULATION_OF_CELL_ADHESION	388	-0.619882	-2.22443	1e-10	4.15e-09	2.69e-09	3134	tags=45%, list=16%, signal=39%	EGFLAM/RSU1/IL4R/TNFRSF18/RUNX1/RET/PIEZO1/ADA/ITGA2/CCL25/CLECL1/ADAM9/AZU1/RHOD/ABL1/UNC13D/CDH13/SOCS1/UTRN/PRKCQ/EGFL6/PODXL/NINJ1/ADAM8/CD40LG/CD274/MAP4K4/NOD2/SIRPG/NEDD9/IL12B/PAK3/CD36/CD276/TNFSF14/CD1D/TESPA1/LCK/IL6ST/LEP/CYTH3/CASS4/PTPRJ/FOXP3/IGF2/ETS1/ZAP70/PTAFR/SMAD7/LYN/SIRPB1/CDK6/PREX1/ELANE/GLI3/TGFBR2/ANGPT1/ILK/IFNG/APBB1IP/HLX/CD6/VAV1/CX3CL1/IBSP/CD44/BTLA/ITGAV/JAK3/ANX…
GO_POSITIVE_REGULATION_OF_CELL_CELL_ADHESION	GO_POSITIVE_REGULATION_OF_CELL_CELL_ADHESION	251	-0.602315	-2.11787	1e-10	4.15e-09	2.69e-09	2736	tags=42%, list=14%, signal=36%	SOCS1/PRKCQ/PODXL/ADAM8/CD40LG/CD274/NOD2/SIRPG/IL12B/PAK3/CD276/TNFSF14/CD1D/TESPA1/LCK/IL6ST/LEP/FOXP3/IGF2/ETS1/ZAP70/PTAFR/SMAD7/LYN/SIRPB1/ELANE/GLI3/TGFBR2/IFNG/HLX/CD6/VAV1/CX3CL1/CD44/BTLA/JAK3/ANXA1/RASAL3/ICOS/CD27/EBI3/CORO1A/CD5/RUNX3/GRAP2/HAS2/CTLA4/SPTA1/ITGA4/PIK3R6/VNN1/IL12RB1/NR4A3/CD80/FYN/ZBTB16/CD28/PDCD1/CD74/LILRB1/CD70/CD3E/TNFSF13B/CD4/CD86/EGR3/HLA-DMB/RHOH/SASH3/NLRP3/…
GO_POSITIVE_REGULATION_OF_CHEMOTAXIS	GO_POSITIVE_REGULATION_OF_CHEMOTAXIS	132	-0.675815	-2.26598	1e-10	4.15e-09	2.69e-09	2895	tags=51%, list=15%, signal=43%	ITGA2/CCL1/AZU1/CDH13/RAC2/CXCL14/EDN1/FGF18/TNFSF14/VEGFB/GPSM3/CCR6/DSCAM/LPAR1/SUCNR1/TGFB1/PLA2G7/PRKD1/VEGFC/P2RY12/NRP1/S1PR1/F3/PDGFB/CCL3/DYSF/FGF2/CCL4/CD74/F7/PTN/NTRK3/CCR1/CXCR4/CXCL10/CSF1/CCR4/LBP/CCR2/IL16/CCL5/TREM2/THBS4/AIF1/SCG2/SERPINE1/CMKLR1/FPR2/C5AR1/CCL7/NCKAP1L/CCL26/FGF16/CXCL13/THBS1/C3AR1/GAS6/FGFR1/IL6/SMOC2/PDGFRB/CCL19/SLIT2/CXCL12/FGF10/RARRES2/CCL21
GO_POSITIVE_REGULATION_OF_CYTOKINE_PRODUCTION	GO_POSITIVE_REGULATION_OF_CYTOKINE_PRODUCTION	448	-0.604643	-2.17711	1e-10	4.15e-09	2.69e-09	3594	tags=44%, list=18%, signal=37%	IL1RAP/PANX1/DDX60/MAPKAPK2/RASGRP1/CCR7/ALOX15B/ORM1/IL13/SERPINF2/AIM2/HPSE/CCDC88B/HLA-E/MAPK11/IFNL1/PDE4D/MCOLN2/HSPA1A/HYAL2/IFIH1/APP/IRF1/IL12RB2/CD40/CD244/FGR/TRIM6/IL4R/C1QTNF4/IFI16/RUNX1/CADM1/B2M/TLR2/CLNK/GATA4/RGCC/CCL1/AZU1/ABL1/FLT4/RORA/LURAP1/PRKCQ/ADAM8/STAT1/CEBPB/CLEC6A/EREG/CD40LG/CD274/NOD2/IL12B/CSF2/CD36/CD276/TLR4/HMHB1/HTR2B/CLEC9A/IL6ST/IL1RL1/LEP/NLRP2/IL17B/GPSM3/P…
GO_POSITIVE_REGULATION_OF_DEFENSE_RESPONSE	GO_POSITIVE_REGULATION_OF_DEFENSE_RESPONSE	478	-0.49069	-1.77186	1e-10	4.15e-09	2.69e-09	3557	tags=33%, list=18%, signal=28%	DDX60/MAPKAPK2/TNIP1/RASGRP1/TICAM2/CCR7/PVR/TNFSF11/PJA2/AIM2/CTSC/HLA-E/PSMA8/LGMN/HSPA1A/HYAL2/S100A9/IFIH1/CYLD/GJA1/IRF1/TRIM6/IFI16/CADM1/CTSS/NLRP6/TLR2/CLNK/ITGA2/ARRB2/CCL1/RELB/ADAM8/CEBPB/CLEC6A/EREG/NOD2/IL12B/PAK3/CD36/IL18RAP/SNCA/TLR4/CD1D/OPTN/S100A8/IL6ST/IL1RL1/PIK3CG/IL17B/NLRC5/GPSM3/CLEC4C/ETS1/HLA-F/AGT/GPRC5B/MUC12/LYN/PDE2A/STAP1/IRAK3/CD226/SUCNR1/TLR10/PYHIN1/CD6/VAV1/PL…
GO_POSITIVE_REGULATION_OF_ERK1_AND_ERK2_CASCADE	GO_POSITIVE_REGULATION_OF_ERK1_AND_ERK2_CASCADE	192	-0.621692	-2.15348	1e-10	4.15e-09	2.69e-09	3184	tags=48%, list=16%, signal=40%	APP/RAPGEF1/GNAI2/FFAR4/CCL16/CCL3L3/GATA4/CCL25/ARRB2/CCL1/CCL22/BMPER/ABL1/FLT4/ACKR3/NOTCH2/NOD2/JUN/FGF18/CD36/TLR4/HTR2B/GPR55/SEMA7A/GPER1/BMP4/RAMP3/ANGPT1/PDGFA/TGFB1/CX3CL1/CD44/TEK/NRP1/CCL14/PDGFB/CCL3/DRD2/PTPN22/FGF2/CCL4/SCIMP/CD74/NECAB2/SLAMF1/F2R/CD4/CCR1/CCL8/LRP1/AKAP12/P2RY6/NTRK1/C5AR2/CCL24/CCL23/NOX4/CCL5/TNFAIP8L3/GPR183/HAVCR2/TREM2/GPNMB/ICAM1/PTPRC/CCL2/GLIPR2/CCL13/FPR…
GO_POSITIVE_REGULATION_OF_LEUKOCYTE_CELL_CELL_ADHESION	GO_POSITIVE_REGULATION_OF_LEUKOCYTE_CELL_CELL_ADHESION	213	-0.649298	-2.25467	1e-10	4.15e-09	2.69e-09	2736	tags=45%, list=14%, signal=39%	SOCS1/PRKCQ/ADAM8/CD40LG/CD274/NOD2/SIRPG/IL12B/PAK3/CD276/TNFSF14/CD1D/TESPA1/LCK/IL6ST/LEP/FOXP3/IGF2/ETS1/ZAP70/PTAFR/LYN/SIRPB1/ELANE/GLI3/TGFBR2/IFNG/HLX/CD6/VAV1/CD44/BTLA/JAK3/ANXA1/RASAL3/ICOS/CD27/EBI3/CORO1A/CD5/RUNX3/GRAP2/HAS2/CTLA4/SPTA1/ITGA4/PIK3R6/VNN1/IL12RB1/NR4A3/CD80/FYN/ZBTB16/CD28/PDCD1/CD74/LILRB1/CD70/CD3E/TNFSF13B/CD4/CD86/EGR3/HLA-DMB/RHOH/SASH3/NLRP3/CCR2/CAV1/SIRPA/CCL…
GO_POSITIVE_REGULATION_OF_LEUKOCYTE_MIGRATION	GO_POSITIVE_REGULATION_OF_LEUKOCYTE_MIGRATION	126	-0.660599	-2.20303	1e-10	4.15e-09	2.69e-09	2895	tags=48%, list=15%, signal=41%	ITGA2/KITLG/CCL1/RAC2/ADAM8/CXCL14/EDN1/TNFSF14/VEGFB/GPSM3/CCR6/PLVAP/BDKRB1/PTAFR/ELANE/CD99L2/PLA2G7/CX3CL1/VEGFC/P2RY12/SPN/ITGA4/CCL3/SELP/CD99/XG/DYSF/CCL4/IL1R1/CD74/F7/PTN/JAM2/CCR1/CXCL10/CSF1/MMP14/CCL24/LBP/CCR2/CCL5/TREM2/ICAM1/THBS4/AIF1/SERPINE1/CMKLR1/FPR2/C5AR1/CCL7/NCKAP1L/CXCL13/THBS1/C3AR1/GAS6/IL6/THY1/CCL19/CXCL12/RARRES2/CCL21
GO_POSITIVE_REGULATION_OF_PEPTIDYL_TYROSINE_PHOSPHORYLATION	GO_POSITIVE_REGULATION_OF_PEPTIDYL_TYROSINE_PHOSPHORYLATION	188	-0.593177	-2.04809	1e-10	4.15e-09	2.69e-09	3174	tags=46%, list=16%, signal=39%	ACE/AREG/GH1/IL13/IFNL1/HBEGF/CD40/DLG4/CLCF1/TNFRSF18/TDGF1/KITLG/ARRB2/ABL1/ACVR1/NEURL1/EREG/NEDD9/IL12B/CSF2/CD36/IL6ST/LEP/CASS4/PTPRJ/IGF2/AGT/GPRC5B/IL27RA/LYN/STAP1/PRNP/ANGPT1/GATA1/IFNG/TGFB1/CD44/AFAP1L2/NRG1/IL24/HCLS1/NRP1/LIF/SOCS3/RELN/BMP6/IL31RA/PDGFB/FLT3/GHR/ENPP2/CD80/FYN/CSPG4/PECAM1/CD74/NTRK2/IL11/NCF1/CD3E/CD4/OSM/VTN/ITGB3/CSF3/ADORA1/NOX4/CCL5/TREM2/LILRA5/ICAM1/PTPRC/TH…
GO_POSITIVE_REGULATION_OF_TUMOR_NECROSIS_FACTOR_SUPERFAMILY_CYTOKINE_PRODUCTION	GO_POSITIVE_REGULATION_OF_TUMOR_NECROSIS_FACTOR_SUPERFAMILY_CYTOKINE_PRODUCTION	85	-0.697247	-2.20208	1e-10	4.15e-09	2.69e-09	3553	tags=56%, list=18%, signal=46%	DDX58/MAPKAPK2/RASGRP1/ORM1/HLA-E/IFIH1/APP/C1QTNF4/TLR2/AZU1/ADAM8/NOD2/IL12B/CD36/TLR4/LEP/PTPRJ/PTAFR/IFNG/LPL/SPN/CCL3/NFATC4/CLEC7A/MMP8/LILRA2/TLR1/CD2/CLU/LRRK2/CD86/AKAP12/SASH3/TNFRSF8/LBP/CCR2/LY96/HAVCR2/LILRA5/PTPRC/TYROBP/FCER1G/CYBB/CD14/THBS1/SPON2/CCL19/TWIST1
GO_POSITIVE_REGULATION_OF_VASCULATURE_DEVELOPMENT	GO_POSITIVE_REGULATION_OF_VASCULATURE_DEVELOPMENT	181	-0.679999	-2.33905	1e-10	4.15e-09	2.69e-09	2511	tags=42%, list=13%, signal=37%	FGF18/VEGFB/SRPX2/NOS3/ANXA3/ETS1/GPER1/ITGB1/PPP1R16B/TGFBR2/TBXA2R/ENG/PLK2/HMOX1/CDH5/CX3CL1/PRKD1/CD34/PRKCB/RRAS/PTGS2/ANXA1/HDAC9/VEGFC/TEK/NRP1/ACVRL1/F3/PDGFB/SOD2/PIK3R6/TNFSF12/AQP1/C6/FGF2/EGR1/RHOJ/TIE1/CCBE1/CXCR4/AKT3/SERPINB7/FOXC2/CCL24/ITGAX/MYOCD/TMEM100/APLNR/FGF1/ECM1/GATA6/SERPINE1/C5AR1/IL10/HGF/CYBB/C3/ITGB2/ITGA5/THBS1/C3AR1/CYP1B1/SPHK1/HMGA2/SMOC2/APELA/CMA1/AGTR1/TWIST1…
GO_PROTEIN_KINASE_B_SIGNALING	GO_PROTEIN_KINASE_B_SIGNALING	241	-0.560899	-1.96689	1e-10	4.15e-09	2.69e-09	4112	tags=48%, list=21%, signal=38%	MFHAS1/HIP1/PTEN/EGFR/ITSN1/SETX/KIT/IL18/IGF1R/GPX1/FGFR2/BTN2A2/IL1B/PINK1/PPP2R5B/P2RX4/ZFP36L1/CX3CR1/AREG/CCR7/TNFSF11/RHOG/HPSE/KDR/HYAL2/IRS2/HBEGF/RAPGEF1/CD40/RET/GATA4/PLK3/KITLG/ARRB2/RAC2/ADAM8/EREG/SOX9/FGF18/LCK/LEP/ADTRP/PIK3CG/PTPRJ/IGF2/FGF9/GPER1/ITGB1/TGFBR1/RAMP3/ANGPT1/ILK/PDGFA/ENG/TGFB1/VAV1/CX3CL1/SH2B3/RASD2/NRG1/RRAS/TEK/ICOS/HCLS1/P2RY12/PIK3CD/F3/F10/PDGFB/TRAT1/MYOC/C…
GO_RECEPTOR_COMPLEX	GO_RECEPTOR_COMPLEX	391	-0.533073	-1.9134	1e-10	4.15e-09	2.69e-09	4070	tags=48%, list=21%, signal=39%	CHRNE/EGFR/CRLF1/KIT/ITGAD/GPR156/IGF1R/NPNT/IL18R1/PTPRB/FGFR2/ITGA10/ITGA8/EPHB3/SDCBP/KCTD8/LIFR/CD200R1/PTPRN2/CR1L/LEPR/CPT1C/GRIA1/IL13RA2/ITGB6/CHRNB3/BMPR2/GH1/KDR/GFRA3/MTTP/PKD2L1/IFNL1/EPHB1/APP/IL12RB2/CD40/DLG4/IL4R/TRPC1/RAMP2/RET/B2M/IL13RA1/TLR2/NT5DC3/ITPR2/ITGA2/NLGN1/FLT4/ACVR1/GABBR2/SHISA9/GRIK5/GRIK3/ROS1/AMHR2/NOTCH2/BMPR1B/TRAF1/GABRA2/IL12B/IL3RA/CD8B/CD36/IL18RAP/TLR4/IL…
GO_RECEPTOR_MEDIATED_ENDOCYTOSIS	GO_RECEPTOR_MEDIATED_ENDOCYTOSIS	251	-0.558113	-1.96244	1e-10	4.15e-09	2.69e-09	4420	tags=45%, list=23%, signal=35%	CD63/NEDD4/LRP3/SFTPD/LRRTM1/DRD4/PIP5K1C/CALY/SCARB2/DNAJC6/BICD1/HYOU1/EFNB2/IGF2R/HIP1/PICALM/AP2A2/CNTN2/MAPK8IP1/CD81/FLOT1/SDCBP/CUBN/PCSK9/MASP1/NTF3/CAP1/PPT1/FCHSD2/ABCA2/ARRB1/GRIA1/DLL1/SLC9B2/SCARF1/LRRTM2/MX1/SNX9/HPR/DLG4/RAMP2/B2M/CLTB/SH3GL3/ARRB2/ANXA2/ACKR3/APOC1/CD36/SNCA/APOC2/HTR2B/CLEC9A/CXCL16/CACNG4/CALCRL/ITGB1/STAB2/RAMP3/TGFBR2/ANGPT1/CAV2/DNM1/HTR1B/CXCR1/SELE/ITGA4/DR…
GO_REGULATION_OF_ACTIN_FILAMENT_BASED_PROCESS	GO_REGULATION_OF_ACTIN_FILAMENT_BASED_PROCESS	361	-0.525637	-1.88084	1e-10	4.15e-09	2.69e-09	3694	tags=39%, list=19%, signal=32%	NTF3/CDC42EP2/LIMA1/FES/RHOB/FCHSD2/SPTAN1/FSCN1/TMSB4X/ARHGAP18/CCR7/SERPINF2/RHOG/FHOD1/DSC2/DSTN/LIMK1/PDE4D/SNX9/RHOBTB3/ADD2/PLEKHG2/RHOBTB1/MYH9/ABL2/GPM6B/RDX/KANK3/DAPK3/CCDC88A/CNN2/GATA4/BST2/RGCC/ARPC1B/ARHGEF15/RHOD/ABL1/AKAP13/FRMD6/ARHGEF10/RND3/RAC2/ESAM/ARHGAP28/NOTCH2/EDN1/GMFG/PAK3/NPHS1/CAPG/RHOC/EVL/EPHA5/CDC42EP3/TMEFF2/BST1/COTL1/DBN1/FAM107A/LPAR1/CDC42EP1/PREX1/STAP1/TGFBR…
GO_REGULATION_OF_ANATOMICAL_STRUCTURE_SIZE	GO_REGULATION_OF_ANATOMICAL_STRUCTURE_SIZE	479	-0.492975	-1.78087	1e-10	4.15e-09	2.69e-09	3706	tags=35%, list=19%, signal=29%	SEMA4C/CPS1/NPPB/CDC42EP2/SLC12A3/LIMA1/FCHSD2/SPTAN1/DBH/TMSB4X/ARHGAP18/NEFL/KCNMB4/BMPR2/ACE/UTS2/CCR7/UTS2B/LRRC8A/SERPINF2/SRF/DSTN/LIMK1/SNX9/NRCAM/ADD2/PLEKHG2/GJA1/AVPR2/SEMA3B/RDX/HTR7/ECE1/KANK3/RET/DOCK4/MAG/SEMA6D/ARPC1B/ABL1/HTR1D/MACF1/SLC12A4/CRP/ESAM/ARHGAP28/NPPC/EDN1/GMFG/PAK3/CHRM3/NPHS1/CAPG/HRH1/EVL/HTR2B/SEMA3G/SLC12A8/LEP/NOS3/CDC42EP3/TNR/KCNA5/COTL1/DSCAM/ARHGAP4/SEMA7A/D…
GO_REGULATION_OF_ANIMAL_ORGAN_MORPHOGENESIS	GO_REGULATION_OF_ANIMAL_ORGAN_MORPHOGENESIS	248	-0.561043	-1.97149	1e-10	4.15e-09	2.69e-09	2849	tags=31%, list=15%, signal=26%	SPRY1/ARRB2/ABL1/MSX1/FZD2/HOXD13/ACVR1/STAT1/SOX9/EDN1/ETV5/VDR/AGT/TNFRSF11B/BMP4/TGFBR1/PTK7/TGFBR2/LHX1/PDGFA/ENG/BASP1/GPC4/SNAI2/FZD7/CD34/TNFAIP3/PSMB9/FZD1/SMO/LIF/NKD1/TGFB2/GLI1/WNT7A/WNT11/WNT9B/RUNX2/PTN/DMRT3/FOXP2/PRICKLE2/DAB2/GDNF/TBX5/PLEKHA4/FOXC2/CSF1/EYA1/ROR1/NOG/FGF1/PRICKLE1/LIMS2/HGF/FGFR1/SULF2/DIO3/DACT1/TWIST1/FGF10/WT1/WNT2/ROR2/HAND2/GATA5/SFRP1/ASPN/CTHRC1/GPC6/RSPO3…
GO_REGULATION_OF_CELLULAR_RESPONSE_TO_GROWTH_FACTOR_STIMULUS	GO_REGULATION_OF_CELLULAR_RESPONSE_TO_GROWTH_FACTOR_STIMULUS	258	-0.612663	-2.16032	1e-10	4.15e-09	2.69e-09	2240	tags=33%, list=12%, signal=30%	FST/FGF9/AGT/ZNF423/TNMD/SMAD7/BMP4/TGFBR1/PTP4A3/PRDM16/LDLRAD4/TGFBR2/ILK/ENG/TGFB1/CAV2/CDH5/FOXD1/PRKCB/TMEM204/CDKN2B/VEGFC/SOX11/FZD1/ADAMTS3/ACVRL1/HTRA4/LTBP1/SFRP5/FGF2/NREP/VEPH1/RUNX2/SOST/NTRK3/TMEM108/CCBE1/DAB2/VTN/ITGB3/NBL1/DKK3/CAV1/MYOCD/RBPMS2/NOG/FGF1/ZEB1/CD109/GDF5/GREM2/FSTL1/VASN/FSTL3/CHRD/CHST11/TGFB1I1/FGF16/DOK5/PMEPA1/CXCL13/ITGA5/THBS1/CREB3L1/HTRA1/FGFR1/SULF2/SMOC2…
GO_REGULATION_OF_CELL_CELL_ADHESION	GO_REGULATION_OF_CELL_CELL_ADHESION	392	-0.574977	-2.06388	1e-10	4.15e-09	2.69e-09	3409	tags=43%, list=18%, signal=36%	TNFSF11/SERPINF2/MEGF10/CCDC88B/HLA-E/TNFSF9/IFNL1/CYLD/AKNA/IRF1/FGL1/PCDH8/RDX/IL4R/RUNX1/DUSP3/CDSN/PIEZO1/ADA/CCL25/RGCC/CLECL1/ABL1/B4GALNT2/SOCS1/PDE5A/PRKCQ/PODXL/ADAM8/CEBPB/CD40LG/CD274/NOD2/SIRPG/IL12B/PAK3/CD276/TNFSF14/CD1D/TESPA1/LCK/IL6ST/LEP/ADTRP/TNR/TBX21/FOXP3/IGF2/ETS1/ZAP70/PTAFR/SMAD7/LYN/BMP4/SIRPB1/FXYD5/PRNP/ELANE/GLI3/TGFBR2/IFNG/TGFB1/HLX/CD6/VAV1/SNAI2/LOXL3/CX3CL1/CD44…
GO_REGULATION_OF_CELL_SUBSTRATE_ADHESION	GO_REGULATION_OF_CELL_SUBSTRATE_ADHESION	198	-0.598742	-2.07165	1e-10	4.15e-09	2.69e-09	3134	tags=40%, list=16%, signal=34%	EGFLAM/RSU1/GPM6B/FBLN1/DAPK3/DUSP3/CCL25/RHOD/ABL1/UNC13D/CDH13/UTRN/EGFL6/MACF1/RAC2/NINJ1/MAP4K4/NEDD9/CD36/PEAK1/CORO1C/BST1/CASS4/PTPRJ/FAM107A/CDK6/PREX1/ILK/PHLDB2/FZD7/CX3CL1/CORO2B/DLC1/TEK/NRP1/GBP1/ACVRL1/HAS2/SPOCK2/MYOC/MMP12/FMN1/EPHA3/PTN/S100A10/FOXF1/CD3E/CSF1/EDIL3/LRP1/MMP14/APOD/NID1/PLAU/ABI3BP/SERPINE1/FLNA/ECM2/LIMS2/LGALS1/VIT/MYADM/ITGA5/THBS1/PDPN/SPOCK1/SMOC2/THY1/COL16…
GO_REGULATION_OF_CHEMOTAXIS	GO_REGULATION_OF_CHEMOTAXIS	204	-0.63507	-2.20422	1e-10	4.15e-09	2.69e-09	2895	tags=44%, list=15%, signal=38%	ITGA2/SEMA6D/CCL1/AZU1/CDH13/RAC2/CXCL14/EDN1/FGF18/TNFSF14/VEGFB/SEMA3G/BST1/GPSM3/CCR6/DSCAM/SEMA7A/LPAR1/LYN/STAP1/SEMA6B/ELANE/SUCNR1/TGFB1/PLA2G7/PRKD1/VEGFC/P2RY12/NRP1/S1PR1/F3/DUSP1/PDGFB/CCL3/SEMA3A/DYSF/PADI2/FGF2/CCL4/CD74/F7/PTN/SEMA3D/NTRK3/CCR1/CXCR4/CXCL10/CSF1/CCR4/MPP1/C5AR2/LBP/CCR2/NBL1/IL16/JAM3/CCL5/GPR183/TREM2/FGF1/CCL2/THBS4/AIF1/SCG2/SERPINE1/CMKLR1/FPR2/C5AR1/CCL7/NCKAP1…
GO_REGULATION_OF_CYTOSOLIC_CALCIUM_ION_CONCENTRATION	GO_REGULATION_OF_CYTOSOLIC_CALCIUM_ION_CONCENTRATION	357	-0.557138	-1.99414	1e-10	4.15e-09	2.69e-09	3501	tags=44%, list=18%, signal=36%	CX3CR1/PKD1/CCR7/IL13/JSRP1/CACNB2/RIC3/PKD2/BOK/PDE4D/MCOLN2/TACR1/GJA1/ABL2/ITPR1/DLG4/TRPC4/TRPC1/GPR4/CYSLTR1/ITPR2/CLIC2/CCL1/ANXA2/ATP2B4/ABL1/NTSR1/S1PR4/PLCL2/ACKR3/XCR1/EDN1/JPH3/CXCR6/CD36/SNCA/HTR2B/LCK/MYO5A/GPR55/PROK2/ACKR2/PIK3CG/KCNA5/CCR6/PLCL1/NCS1/GPER1/BDKRB1/AGT/LPAR1/LYN/BDKRB2/NOS1/AVPR1A/PRNP/RAMP3/F2RL3/CHRNA9/P2RY8/SLC8A3/FASLG/TBXA2R/PLCB2/CX3CL1/TRPC3/ITGAV/CXCR5/FAM15…
GO_REGULATION_OF_HEMOPOIESIS	GO_REGULATION_OF_HEMOPOIESIS	435	-0.526391	-1.89489	1e-10	4.15e-09	2.69e-09	4106	tags=38%, list=21%, signal=31%	IRF7/RHOA/PSMB8/LGALS9/IL18/UBASH3B/MEIS2/ZFP36/RARA/FOXP1/JAG1/BTN2A2/STAT3/SLC46A2/LGALS3/MEIS1/TFE3/HIF1A/TAL1/ZFP36L1/YAP1/FES/ITPKB/RASGRP1/INPP5D/DLL1/ACE/CAMK4/TNFSF11/SLC9B2/PSMA8/TNFSF9/IFNL1/HSPA1A/CYLD/IRF1/IL4R/TNFRSF18/RUNX1/ADA/KLF13/RASSF2/KITLG/MIXL1/ABL1/SOCS1/LMO1/KLF10/CYP26B1/PRKCQ/ADAM8/STAT1/CEBPB/NOTCH2/IL12B/JUN/CSF2/TLR4/TESPA1/IL34/GPR55/NFATC2/TOX/TBX21/FOXP3/ETS1/ZNF68…
GO_REGULATION_OF_IMMUNE_EFFECTOR_PROCESS	GO_REGULATION_OF_IMMUNE_EFFECTOR_PROCESS	374	-0.585637	-2.09714	1e-10	4.15e-09	2.69e-09	3116	tags=40%, list=16%, signal=35%	CD40/CD244/FGR/CLCF1/TRIM6/IL4R/CADM1/CD1C/B2M/CLNK/BST2/ARRB2/FCGRT/UNC13D/CFP/CD59/PKN1/RAC2/NCR1/STAT1/CD40LG/NOD2/RBP4/IL12B/CD36/IL18RAP/TLR4/CD1D/HERC5/LEP/TBX21/PTPRJ/FOXP3/CFB/SEMA7A/HLA-F/ZNF683/PTAFR/GPRC5B/IL27RA/IL27/SMAD7/CXCL6/LYN/ENPP3/IRAK3/TSPAN32/PRAM1/CD226/SERPINB9/ANGPT1/IFNG/TGFB1/STXBP1/HLX/HMOX1/VAV1/LOXL3/BIRC3/LAG3/TNFAIP3/TNFRSF4/JAK3/ANXA1/IFIT1/CFH/TGFB2/CD177/RSAD2/P…
GO_REGULATION_OF_INFLAMMATORY_RESPONSE	GO_REGULATION_OF_INFLAMMATORY_RESPONSE	325	-0.599444	-2.13511	1e-10	4.15e-09	2.69e-09	3221	tags=42%, list=17%, signal=36%	IL1R2/HYAL2/S100A9/CYLD/AKNA/FFAR4/NLRC3/NLRP6/METRNL/TLR2/ADA/ITGA2/CCL1/RORA/WFDC1/ADAM8/CEBPB/NOD2/IL12B/SNCA/TLR4/S100A8/IL6ST/IL1RL1/LEP/PIK3CG/IL17B/BST1/GPSM3/FOXP3/ETS1/CALCRL/SEMA7A/GPER1/AGT/GPRC5B/LYN/MGLL/ENPP3/PER1/PDE2A/STAP1/C1QTNF3/ELANE/CASP5/SUCNR1/TLR10/ZYX/CNR2/IL22RA2/CD6/PLA2G7/FNDC4/CDH5/CX3CL1/ADCY7/TLR6/BIRC3/NLRP12/TNFAIP3/ACP5/LPL/PTGS2/ANXA1/BCL6B/TEK/MEFV/SOCS3/SELE/F…
GO_REGULATION_OF_LEUKOCYTE_CHEMOTAXIS	GO_REGULATION_OF_LEUKOCYTE_CHEMOTAXIS	108	-0.685316	-2.23341	1e-10	4.15e-09	2.69e-09	2667	tags=47%, list=14%, signal=41%	RAC2/CXCL14/EDN1/TNFSF14/VEGFB/BST1/GPSM3/CCR6/LYN/STAP1/PLA2G7/VEGFC/DUSP1/CCL3/DYSF/PADI2/CCL4/CD74/F7/PTN/CCR1/CXCL10/CSF1/MPP1/C5AR2/LBP/CCR2/NBL1/JAM3/CCL5/CCL2/THBS4/AIF1/SERPINE1/CMKLR1/FPR2/C5AR1/CCL7/NCKAP1L/SLAMF8/CXCL13/THBS1/C3AR1/GAS6/IL6/CCL19/SLIT2/CXCL12/RARRES2/CCL21/GREM1
GO_REGULATION_OF_LEUKOCYTE_DIFFERENTIATION	GO_REGULATION_OF_LEUKOCYTE_DIFFERENTIATION	267	-0.584848	-2.06859	1e-10	4.15e-09	2.69e-09	2855	tags=40%, list=15%, signal=35%	IL4R/TNFRSF18/RUNX1/ADA/RASSF2/KITLG/ABL1/SOCS1/KLF10/CYP26B1/ADAM8/CEBPB/NOTCH2/IL12B/JUN/TLR4/TESPA1/IL34/GPR55/NFATC2/TOX/TBX21/FOXP3/ZNF683/ZAP70/IL27/SMAD7/LYN/BMP4/CDK6/PRDM1/GLI3/TGFBR2/IFNG/TGFB1/HLX/LOXL3/LAG3/JAK3/ANXA1/HCLS1/CD27/LIF/RUNX3/CTLA4/CCL3/PIK3R6/VNN1/IL12RB1/LEF1/DTX1/LILRB3/CD80/ZBTB16/CD28/IRF4/CD74/LILRB1/CD2/MITF/CD4/HLA-DOA/CCR1/CD86/EGR3/FCRL3/RHOH/BTK/CSF1/MMP14/SASH…
GO_REGULATION_OF_LEUKOCYTE_MIGRATION	GO_REGULATION_OF_LEUKOCYTE_MIGRATION	188	-0.65182	-2.25057	1e-10	4.15e-09	2.69e-09	2933	tags=48%, list=15%, signal=42%	ADA/ITGA2/CCL25/KITLG/CCL1/STK10/RAC2/ADAM8/CXCL14/EDN1/TNFSF14/VEGFB/ADTRP/BST1/GPSM3/CCR6/PLVAP/BDKRB1/PTAFR/IL27RA/LYN/STAP1/ELANE/CD99L2/HMOX1/PLA2G7/CX3CL1/ANXA1/VEGFC/P2RY12/SPN/DUSP1/ITGA4/CCL3/SELP/GCSAML/CD99/XG/DYSF/PADI2/CD200/CCL4/IL1R1/IL33/CD74/MSN/F7/PTN/CXCR3/CD300A/JAM2/CCR1/CXCL10/CSF1/MPP1/MMP14/APOD/C5AR2/CCL24/LBP/CCR2/NBL1/ADORA1/JAM3/CCL5/TREM2/ICAM1/ECM1/CCL2/THBS4/AIF1/SE…
GO_REGULATION_OF_LEUKOCYTE_PROLIFERATION	GO_REGULATION_OF_LEUKOCYTE_PROLIFERATION	217	-0.603142	-2.0991	1e-10	4.15e-09	2.69e-09	2933	tags=46%, list=15%, signal=40%	ADA/BST2/KITLG/CLECL1/LMO1/PKN1/PDE5A/PRKCQ/RAC2/CEBPB/CD40LG/CD274/IL12B/CD276/TLR4/CD1D/IL6ST/LEP/BST1/NFATC2/FOXP3/IGF2/ZAP70/IL27/LYN/BMP4/ENPP3/PRNP/TGFBR2/IL5RA/CD6/TNFAIP3/TNFRSF4/JAK3/ANXA1/RASAL3/SOX11/EBI3/SPN/CORO1A/CTLA4/SPTA1/MEF2C/CD38/IL12RB1/PTPN22/CD80/CLC/TNFRSF1B/IDO1/CD28/CD74/LILRB1/LST1/CD300A/CD70/CD3E/TNFSF13B/CD4/CD86/HLA-DMB/FCRL3/BTK/CD22/CSF1/TNFSF8/TNFRSF13B/SASH3/CCR…
GO_REGULATION_OF_LYMPHOCYTE_ACTIVATION	GO_REGULATION_OF_LYMPHOCYTE_ACTIVATION	411	-0.605114	-2.17287	1e-10	4.15e-09	2.69e-09	3289	tags=45%, list=17%, signal=38%	HLA-E/TNFSF9/IFNL1/IRS2/CYLD/IRF1/FGL1/CD40/FGR/CLCF1/IL4R/TNFRSF18/RUNX1/DUSP3/ADA/CLNK/CLECL1/ABL1/SOCS1/LMO1/PKN1/CYP26B1/PDE5A/PRKCQ/RAC2/ADAM8/CEBPB/CD40LG/CD274/NOD2/SIRPG/IL12B/PAK3/CD276/TLR4/TNFSF14/CD1D/TESPA1/LCK/IL6ST/LEP/BST1/NFATC2/TOX/TBX21/FOXP3/IGF2/IGLL1/HLA-F/ZNF683/ZAP70/IL27RA/IL27/SMAD7/LYN/BMP4/SIRPB1/PRNP/PRDM1/GLI3/TGFBR2/IFNG/TGFB1/HLX/SLA2/CD6/VAV1/LOXL3/TBC1D10C/BTLA/L…
GO_REGULATION_OF_METAL_ION_TRANSPORT	GO_REGULATION_OF_METAL_ION_TRANSPORT	375	-0.522914	-1.87345	1e-10	4.15e-09	2.69e-09	2875	tags=36%, list=15%, signal=31%	GJC2/CLIC2/SLN/ARRB2/AHNAK/SLC31A2/ANXA2/ATP2B4/ABL1/NTSR1/UTRN/CRHR1/JPH3/KCNE1/SNCA/LRRC38/MYO5A/HECW1/NOS3/BEST1/PIK3CG/KCNA5/HAMP/GPER1/BDKRB1/AGT/GRM6/LYN/NOS1/DPP6/PER1/FXYD5/PRNP/RAMP3/FXYD7/FXYD2/F2RL3/KCNAB2/FXYD1/STC1/IFNG/STAC2/STAC/CX3CL1/TRPC3/PTGS2/LRRC55/P2RY12/CORO1A/KCNS2/KCNIP3/PDGFB/CCL3/DRD2/SLC8A1/STOM/RGN/AKAP6/DMD/DYSF/FYN/SCN3B/P2RX7/RGS9/CCL4/RYR2/REM1/KCNH2/LILRA2/LILRB1…
GO_REGULATION_OF_MUSCLE_SYSTEM_PROCESS	GO_REGULATION_OF_MUSCLE_SYSTEM_PROCESS	227	-0.571047	-1.99293	1e-10	4.15e-09	2.69e-09	2995	tags=36%, list=15%, signal=31%	DAPK3/DOCK4/ADA/GATA4/ITGA2/CLIC2/SLN/ATP2B4/UTRN/PDE5A/MYL2/EDN1/CHRM3/IL6ST/PROK2/NOS3/PIK3CG/HAMP/CALCRL/SSTR2/GPER1/AGT/PTAFR/SMAD7/NOS1/TACR2/MYBPH/STC1/SLC8A3/TBXA2R/TIFAB/TRPC3/PTGS2/PPARGC1A/OXT/PPP1R12B/SLC8A1/NR4A3/AKAP6/DMD/TNFRSF1B/ADRA1D/RYR2/ADRA1B/F2R/BIN1/PDE4B/ADORA1/CAV1/MYOCD/TRIM63/GJA5/FBXO32/CACNA1C/TPM1/RGS2/AIF1/FLNA/ADRA2A/ANK2/ATP1A2/PRKG1/KCNMA1/PI16/MYL3/KCNA1/SPHK1/LM…
GO_REGULATION_OF_OSSIFICATION	GO_REGULATION_OF_OSSIFICATION	180	-0.615224	-2.11369	1e-10	4.15e-09	2.69e-09	2701	tags=38%, list=14%, signal=33%	CHSY1/ACVR1/CEBPB/NPPC/SOX9/BMPR1B/IL6ST/BMP4/CDK6/AXIN2/RORB/GLI3/ILK/GATA1/TGFB1/SNAI2/LTBP3/PRKD1/OSTN/OSR2/SOX11/S1PR1/TGFB2/BMP6/GLI1/OXT/CCL3/MEF2C/SLC8A1/IFITM1/ZBTB16/P2RX7/RUNX2/ANKH/PTN/SOST/CCR1/CSF1/RANBP3L/PDLIM7/SRGN/LTF/NOG/ECM1/EGR2/CHRD/ENPP1/HGF/TNN/TMEM119/MGP/IL6/PKDCC/GDF10/TGFB3/IGFBP5/DDR2/FAM20C/TWIST1/IGF1/HAND2/TWIST2/SFRP1/CTHRC1/OMD/GREM1/COMP/SFRP2
GO_REGULATION_OF_PEPTIDE_SECRETION	GO_REGULATION_OF_PEPTIDE_SECRETION	477	-0.48888	-1.76586	1e-10	4.15e-09	2.69e-09	3765	tags=39%, list=19%, signal=32%	HIF1A/PML/GCK/GSDMD/RAP1A/CD200R1/DDX58/IL1RAP/PANX1/ARRB1/NPY2R/TMSB4X/RASGRP1/RAB11FIP5/FRMD4A/DOC2B/CCR7/ALOX15B/ACSL4/KLF7/ORM1/IL13/TNFSF11/AIM2/SLC9B2/HLA-E/MAPK11/IL1R2/HYAL2/IRS2/IFIH1/GJA1/TRH/INHBB/CD40/ITPR1/CD244/FGR/KALRN/TRIM6/IL4R/FFAR4/C1QTNF4/CADM1/SYT4/TLR2/SIDT2/ITPR2/RGCC/ADAM9/CCL1/ABL1/OXCT1/WLS/SOCS1/CRP/ADAM8/CLEC6A/CD40LG/CD274/RASL10B/NOD2/RBP4/TLR4/HMHB1/HTR2B/NLGN2/S10…
GO_REGULATION_OF_PEPTIDYL_TYROSINE_PHOSPHORYLATION	GO_REGULATION_OF_PEPTIDYL_TYROSINE_PHOSPHORYLATION	249	-0.575646	-2.02087	1e-10	4.15e-09	2.69e-09	3484	tags=41%, list=18%, signal=34%	ACE/PDGFD/AREG/GH1/IL13/IFNL1/HYAL2/APP/HBEGF/CD40/DLG4/CLCF1/TNFRSF18/TDGF1/KITLG/ARRB2/ABL1/SOCS1/ACVR1/NEURL1/EREG/NEDD9/IL12B/CSF2/CD36/IL6ST/LEP/BST1/CASS4/PTPRJ/IGF2/AGT/GPRC5B/IL27RA/LYN/STAP1/PRNP/ANGPT1/PDGFA/GATA1/IFNG/TGFB1/IL22RA2/CD44/SH2B3/AFAP1L2/NRG1/IL24/HCLS1/NRP1/LIF/SOCS3/RELN/BMP6/IL31RA/PDGFB/FLT3/GHR/ENPP2/CD80/FYN/CSPG4/PECAM1/CD74/NTRK2/IL11/NCF1/CD300A/CD3E/CD4/SAMSN1/OS…
GO_REGULATION_OF_TRANSMEMBRANE_RECEPTOR_PROTEIN_SERINE_THREONINE_KINASE_SIGNALING_PATHWAY	GO_REGULATION_OF_TRANSMEMBRANE_RECEPTOR_PROTEIN_SERINE_THREONINE_KINASE_SIGNALING_PATHWAY	225	-0.566779	-1.97601	1e-10	4.15e-09	2.69e-09	2240	tags=34%, list=12%, signal=30%	BMPER/ABL1/MSX1/ACVR1/GDF3/NOTCH2/WFIKKN2/NRROS/FST/FGF9/ZNF423/SMAD7/BMP4/TGFBR1/PRDM16/LDLRAD4/TGFBR2/ILK/ENG/TGFB1/CAV2/CDH5/FOXD1/WWTR1/CDKN2B/SOX11/FZD1/ACVRL1/TGFB2/BMP6/HTRA4/LTBP1/SFRP5/TBX20/NREP/VEPH1/SOST/DAB2/NBL1/DKK3/CAV1/MYOCD/DACT2/RBPMS2/GDF6/NOG/ZEB1/CD109/GDF5/GREM2/FSTL1/VASN/FSTL3/CHRD/CHST11/TGFB1I1/PMEPA1/THBS1/HTRA1/GDF10/LOX/TGFB3/FGF10/INHBA/FBN1/SFRP1/CHRDL1/ASPN/EMILIN…
GO_REGULATION_OF_T_CELL_ACTIVATION	GO_REGULATION_OF_T_CELL_ACTIVATION	308	-0.606656	-2.1564	1e-10	4.15e-09	2.69e-09	3289	tags=46%, list=17%, signal=39%	HLA-E/TNFSF9/IFNL1/CYLD/IRF1/FGL1/IL4R/TNFRSF18/RUNX1/DUSP3/ADA/CLECL1/ABL1/SOCS1/LMO1/CYP26B1/PDE5A/PRKCQ/RAC2/ADAM8/CEBPB/CD40LG/CD274/NOD2/SIRPG/IL12B/PAK3/CD276/TNFSF14/CD1D/TESPA1/LCK/IL6ST/LEP/NFATC2/TBX21/FOXP3/IGF2/ZNF683/ZAP70/IL27/SMAD7/LYN/BMP4/SIRPB1/PRNP/PRDM1/GLI3/TGFBR2/IFNG/HLX/CD6/VAV1/LOXL3/BTLA/LAG3/JAK3/ANXA1/RASAL3/TIGIT/ICOS/CD27/EBI3/SPN/CORO1A/CD5/RUNX3/GRAP2/CTLA4/GSN/SPT…
GO_REGULATION_OF_VASCULATURE_DEVELOPMENT	GO_REGULATION_OF_VASCULATURE_DEVELOPMENT	304	-0.658115	-2.33548	1e-10	4.15e-09	2.69e-09	2393	tags=39%, list=12%, signal=35%	PROK2/SRPX2/LEP/NOS3/NFATC2/ANXA3/ETS1/FGF9/GPER1/AGT/ITGB1/TNMD/BMP4/PPP1R16B/TGFBR2/FASLG/PRL/TBXA2R/ENG/PLK2/HMOX1/CDH5/CX3CL1/NPR1/PRKD1/CD34/TNFAIP3/VASH1/ADAMTS9/PRKCB/RRAS/PTGS2/ANXA1/HDAC9/VEGFC/TEK/NRP1/ACVRL1/TGFB2/F3/PDGFB/SOD2/PIK3R6/TNFSF12/TNFRSF12A/AQP1/KLF2/C6/ENPP2/NFATC1/PLXND1/FGF2/EGR1/CLDN5/HSPG2/RHOJ/PTN/TIE1/STARD13/RECK/CCBE1/CXCR4/AKT3/SERPINB7/FOXC2/CXCL10/COL4A2/CCL24/C…
GO_REGULATION_OF_WNT_SIGNALING_PATHWAY	GO_REGULATION_OF_WNT_SIGNALING_PATHWAY	353	-0.535224	-1.91383	1e-10	4.15e-09	2.69e-09	2273	tags=21%, list=12%, signal=19%	FOXP3/FGF9/GPRC5B/FOXL1/PTK7/AXIN2/GLI3/ILK/NKD2/SNAI2/FZD7/WWTR1/TNFAIP3/PSMB9/IGFBP4/FZD1/LATS2/NOTUM/GSC/NKD1/GLI1/NFATC4/SFRP5/WNT11/LEF1/NFATC1/CDK14/EGR1/TCF7L1/TRABD2B/DAAM2/IGFBP6/RECK/SOST/LRRK2/RBMS3/NXN/DAB2/PLEKHA4/DIXDC1/LRP1/WNT5B/DKK3/CAV1/DACT2/NOG/HIC1/ZBED2/SHISA6/PRICKLE1/APOE/ZEB2/DKK2/TBX18/RSPO1/TNN/CDH2/SULF2/DACT3/BICC1/ALPK2/DACT1/FGF10/ROR2/SFRP1/CTHRC1/RSPO3/COL1A1/RSPO…
GO_RESPONSE_TO_CHEMOKINE	GO_RESPONSE_TO_CHEMOKINE	94	-0.713282	-2.28607	1e-10	4.15e-09	2.69e-09	2970	tags=60%, list=15%, signal=51%	CCL16/CCL3L3/CCL25/CCL1/CCL22/ACKR3/XCR1/CXCL3/EDN1/CXCR6/ACKR2/CCR6/CXCL6/CX3CL1/SH2B3/CXCR5/CXCR1/CCL14/DUSP1/CCL3/GPR17/CXCL2/PADI2/SLIT3/CCR8/CCL4/CXCR3/CXCL11/CCR1/CXCR4/CCL8/CCR5/CXCL10/CCR4/CCL24/CCR2/CXCL5/CCL23/ACKR1/CCL5/TREM2/CCL2/CMKLR1/CCL13/CCL7/CCL26/THPO/CXCL13/CXCL9/LOX/CCL19/CCL18/SLIT2/CXCL12/CCL11/CCL21
GO_RESPONSE_TO_INTERFERON_GAMMA	GO_RESPONSE_TO_INTERFERON_GAMMA	191	-0.630489	-2.18337	1e-10	4.15e-09	2.69e-09	3173	tags=44%, list=16%, signal=37%	IRF1/JAK1/CD40/DAPK3/B2M/CCL16/TDGF1/CCL3L3/TLR2/CCL25/BST2/CCL1/CCL22/IFI30/SOCS1/GBP4/STAT1/EDN1/IL12B/SNCA/TLR4/EVL/CXCL16/NLRC5/HLA-F/PTAFR/CIITA/ZYX/IFNG/STXBP1/CX3CL1/CD44/TRIM22/HLA-DQB2/GBP1/MEFV/SOCS3/CCL14/RAB7B/GSN/CCL3/IL12RB1/IFITM1/CCL4/WAS/IRF4/HLA-DQA2/CCL8/UBD/IFITM3/HLA-DRB5/SLC11A1/CCL24/IFITM2/HLA-DRA/SIRPA/HLA-DRB1/HLA-DQB1/CCL23/CCL5/HLA-DPB1/GBP5/IRF8/HLA-DPA1/ICAM1/HCK/CCL…
GO_RESPONSE_TO_MOLECULE_OF_BACTERIAL_ORIGIN	GO_RESPONSE_TO_MOLECULE_OF_BACTERIAL_ORIGIN	337	-0.588171	-2.09615	1e-10	4.15e-09	2.69e-09	2827	tags=37%, list=15%, signal=33%	ADAM9/TFPI/ABL1/LITAF/LDOC1/ALPL/CEBPB/GPR31/CXCL3/CD274/EDN1/NOD2/IL12B/JUN/CSF2/CD36/SNCA/TLR4/S100A8/NUGGC/CAPN2/NOS3/HAMP/VDR/PCK1/BDKRB1/PTAFR/CXCL6/LYN/AICDA/NOS1/GJB2/STAP1/IRAK3/ELANE/FASLG/TBXA2R/CNR2/TGFB1/CD6/CX3CL1/TLR6/TNIP3/TNFAIP3/ACP5/IL24/PTGS2/SELE/ANKRD1/BMP6/PPARGC1A/LTA/MPO/CCL3/MEF2C/SELP/PTPN22/PLSCR4/CD80/CXCL2/P2RX7/TNFRSF1B/IDO1/PTGIR/SCIMP/LILRA2/TLR1/LILRB1/CXCL11/F2R/…
GO_RESPONSE_TO_TRANSFORMING_GROWTH_FACTOR_BETA	GO_RESPONSE_TO_TRANSFORMING_GROWTH_FACTOR_BETA	232	-0.574295	-2.0061	1e-10	4.15e-09	2.69e-09	2833	tags=34%, list=15%, signal=29%	ARRB2/ADAM9/SOX5/ACVR1/SOX9/AMHR2/EDN1/JUN/WFIKKN2/NR3C1/NRROS/SMAD7/PDE2A/TGFBR1/CLEC3B/PRDM16/LDLRAD4/TGFBR2/ZYX/ENG/TGFB1/CAV2/FNDC4/LTBP3/CDH5/CDKN2B/SOX11/ACVRL1/RUNX3/TGFB2/ANKRD1/HTRA4/WNT7A/PPARGC1A/LTBP1/MEF2C/ITGB5/PDE3A/FYN/NREP/CLDN5/VEPH1/DAB2/COL4A2/DKK3/CAV1/MYOCD/NOX4/ZEB1/CD109/GDF5/VASN/CHST11/TGFB1I1/FERMT2/LTBP2/PMEPA1/THBS1/LRRC32/HTRA1/GDF10/PENK/LOX/MXRA5/TGFB3/FMOD/WNT2/FB…
GO_RESPONSE_TO_TUMOR_NECROSIS_FACTOR	GO_RESPONSE_TO_TUMOR_NECROSIS_FACTOR	292	-0.572577	-2.02388	1e-10	4.15e-09	2.69e-09	3277	tags=33%, list=17%, signal=28%	PSMA8/TNFSF9/HSPA1A/HYAL2/CYLD/CD40/TNFRSF18/CCL16/TDGF1/CCL3L3/CCL25/CDIP1/ADAM9/CCL1/CCL22/RORA/STAT1/EDA2R/CD40LG/TRAF1/EDN1/TNFSF14/HMHB1/CXCL16/ADAMTS7/HAMP/PLVAP/PCK1/CCDC3/GPER1/TNFRSF11B/ILK/CX3CL1/BIRC3/TNFAIP3/PSMB9/TNFRSF4/PTGS2/CD27/GBP1/CCL14/CRHBP/SELE/ANKRD1/HAS2/PPARGC1A/LTA/CCL3/TNFSF12/TNFRSF12A/KLF2/LTB/TNFRSF1B/CCL4/CD70/AFF3/TNFSF13B/CCL8/PID1/UBD/TCL1A/AKAP12/TNFSF8/TNFRSF9/…
GO_RIBONUCLEOPROTEIN_COMPLEX_BIOGENESIS	GO_RIBONUCLEOPROTEIN_COMPLEX_BIOGENESIS	394	0.399156	1.82821	1e-10	4.15e-09	2.69e-09	9200	tags=68%, list=47%, signal=36%	FBLL1/VCX/DDX47/ZNF658/FDXACB1/SMN1/CELF3/PPAN/CELF5/PIH1D2/SRPK3/CELF4/ZNF593/EIF3CL/LUC7L3/RPS6/TFB1M/DDX39B/RPP40/PRPF39/SRSF6/YBEY/ZCCHC4/NSUN3/SMN2/RPL3L/SRPK1/PWP2/UTP15/NLE1/MRPL1/C1QBP/NOP16/CHD7/WDR77/METTL15/KRR1/RPUSD2/NAF1/COIL/NUFIP1/RPS7/SRFBP1/LUC7L/TFB2M/EIF3C/SNRPF/RPL6/GEMIN8/GTPBP10/EXOSC5/GCFC2/RPL24/SUV39H1/KRI1/MYBBP1A/MTERF3/DDX17/MRM1/GEMIN7/NMD3/RPL3/RPL14/RPLP0/DDX20/RCL…
GO_SARCOLEMMA	GO_SARCOLEMMA	132	-0.641712	-2.15164	1e-10	4.15e-09	2.69e-09	2796	tags=47%, list=14%, signal=40%	AHNAK/ANXA2/ATP2B4/UTRN/KCNJ3/SCN2A/VCL/CORO1C/CACNG4/ITGB1/NOS1/FXYD1/SLC8A3/CACNG7/CAV2/SNTG2/STAC2/STAC/SGCB/CACNG6/ANXA1/SSPN/SLC8A1/AQP1/AKAP6/DMD/DYSF/KCNJ5/RYR2/DTNA/SGCE/BVES/KCND3/POPDC2/BIN1/SLC2A4/CAV1/CACNA2D1/SLC2A5/KCNB1/CACNG8/LAMA2/CACNA1C/SGCG/SCN1B/ANK2/ATP1A2/SYNC/VCAM1/SYNM/CDH2/PGM5/AHNAK2/TGFB3/SGCA/BGN/COL6A1/COL6A2/COL6A3/FLNC/SGCD/DES
GO_SECOND_MESSENGER_MEDIATED_SIGNALING	GO_SECOND_MESSENGER_MEDIATED_SIGNALING	412	-0.524573	-1.88359	1e-10	4.15e-09	2.69e-09	2951	tags=36%, list=15%, signal=31%	PDE4A/ADA/ITPR2/FHL2/ADCY4/CLIC2/AZU1/ATP2B4/AKAP13/GPR26/CDH13/S1PR4/CRHR1/PDE5A/NPR2/ACKR3/DDAH2/GNAL/XCR1/NPPC/SOX9/RASD1/EDN1/APLP1/JPH3/CXCR6/CD36/HRH1/HTR2B/MYO5A/MRAP/EPHA5/GPR161/NOS3/ACKR2/BST1/NFATC2/CCR6/PTPRJ/CALCRL/GPER1/AGT/ZAP70/ADCY9/LPAR1/NOS1/AVPR1A/PDE2A/PRNP/NMUR1/RAMP3/SAMD14/TBXA2R/SLA2/NPR1/ADCY7/TBC1D10C/RASD2/NRG1/OR51E2/CXCR5/NCALD/P2RY12/CXCR1/GIP/RCAN1/GBP1/SELE/TSHR/T…
GO_SECRETORY_GRANULE_MEMBRANE	GO_SECRETORY_GRANULE_MEMBRANE	289	-0.551904	-1.95164	1e-10	4.15e-09	2.69e-09	3855	tags=40%, list=20%, signal=33%	NFASC/ATP11A/LGALS3/ABCA3/RHOF/ATP8B3/PRCP/RAP1A/LAMP3/PTPRN2/RAB44/DBH/TICAM2/SURF4/RHOG/BRI3/RAB9B/HVCN1/RAB37/ITPR1/CKAP4/LAMP2/ALDH3B1/TOM1/PSAP/SYT4/TLR2/ITPR2/CPE/BST2/MMP25/LHFPL2/AZU1/STK10/CD59/ADAM8/DOK3/FCGR3B/CD36/SNCA/RAB27A/BST1/PTPRJ/CLEC4C/PTAFR/SELL/SIRPB1/KCNAB2/CAV2/TBC1D10C/CD44/MME/ITGAV/CEACAM3/PAM/PLA1A/DEGS1/CXCR1/ATP8B4/CD177/IQGAP2/CD38/SELP/VNN1/STOM/ITGAL/LILRB3/TNFRSF…
GO_SIDE_OF_MEMBRANE	GO_SIDE_OF_MEMBRANE	497	-0.58402	-2.10915	1e-10	4.15e-09	2.69e-09	3508	tags=48%, list=18%, signal=40%	ITGB6/CX3CR1/ACE/SLC7A5/CCR7/CACNB4/SHROOM4/ABCA1/IL13/AJAP1/CTSA/GFRA3/RTN4RL2/CD1E/PKD2/HLA-E/SNX9/HYAL2/NRCAM/CYLD/IL12RB2/CD40/BTN3A2/BTN3A3/GNAI2/DLG4/CD244/FGR/SLC22A11/ECE1/CD1C/BTN3A1/IL13RA1/ADA/ITGA2/NLGN1/CDIP1/RAET1L/ADAM9/FCGRT/GNA14/LITAF/CDH13/NTSR1/CD59/ACKR3/GNAL/CD40LG/XCR1/CD163L1/GNA12/CD274/KCNJ3/GNG7/TRAF1/CXCR6/IL12B/IL3RA/CD36/CD276/TLR4/CD1D/LCK/IL6ST/IL1RL1/CAPN2/EPHA5/G…
GO_SKELETAL_SYSTEM_MORPHOGENESIS	GO_SKELETAL_SYSTEM_MORPHOGENESIS	234	-0.56237	-1.96995	1e-10	4.15e-09	2.69e-09	2786	tags=40%, list=14%, signal=34%	GLG1/MDFI/MEF2D/HYAL2/THBS3/HOXA11/FGR/THRA/ARID5B/FBN2/ANXA2/VWA1/MSX1/SP5/CYP26B1/CHSY1/CSRNP1/ALPL/NPPC/SOX9/BMPR1B/PAX5/ACAN/FGF18/CSGALNACT1/MATN2/RARB/BMP4/TGFBR1/AXIN2/GLI3/TGFBR2/LHX1/STC1/COL7A1/LTBP3/TIFAB/NKX3-2/OSR2/ACP5/SOX11/TEK/SERPINH1/COL13A1/GSC/BMP6/HAS2/WNT7A/MATN3/MEF2C/SH3PXD2B/WNT9B/P2RX7/FMN1/RUNX2/RAB23/MMP16/SCARA3/BMP1/FOXC2/MMP14/SHOX2/EYA1/MMP13/TBX4/LTF/NOG/ZEB1/CHST…
GO_STRIATED_MUSCLE_CELL_DIFFERENTIATION	GO_STRIATED_MUSCLE_CELL_DIFFERENTIATION	259	-0.560848	-1.98001	1e-10	4.15e-09	2.69e-09	2901	tags=36%, list=15%, signal=31%	GATA4/EHD1/FHL2/ARRB2/AKAP13/MSX1/ANKRD2/PDLIM5/CYP26B1/ACVR1/MYL2/PTGFRN/EDN1/CDON/KLHL41/NPHS1/TNFSF14/MYH10/WFIKKN2/CAPN2/RARB/HAMP/NFATC2/IGF2/MYOM1/AGT/ITGB1/BMP4/NOS1/AVPR1A/MYH3/TGFB1/CAV2/FZD7/SGCB/SORBS2/NRG1/HDAC9/SMO/FHOD3/ANKRD1/MYOM3/MYOZ2/MEF2C/SLC8A1/CFL2/CSRP1/AKAP6/DMD/DYSF/TMOD1/BVES/EHD2/PLEKHO1/CCL8/POPDC2/TBX5/CXCL10/MMP14/SHOX2/MYOCD/NOX4/CACNA1H/ACTN2/UCHL1/TPM1/RGS2/CD53/G…
GO_SULFUR_COMPOUND_BINDING	GO_SULFUR_COMPOUND_BINDING	238	-0.624216	-2.18514	1e-10	4.15e-09	2.69e-09	2256	tags=38%, list=12%, signal=34%	ADAMTS8/FST/FGF9/SELL/CXCL6/BMP4/EVA1C/NAV2/CLEC3B/PRNP/ELANE/ADAMTS1/LIPG/CD34/LPL/PCOLCE2/NRP1/CFH/ADAMTS3/COL13A1/ANXA5/ADAMTS5/MPO/SELP/FGF2/COL19A1/SLIT3/RYR2/GAL3ST4/PTN/CXCL11/SAA1/SOST/ADAMTS15/CCL8/CXCL10/VTN/LRP1/SERPINA5/TNXB/CCL23/CHST15/LTF/GPNMB/PTPRC/FGF1/THBS4/GREM2/FSTL1/ABI3BP/APOE/MMP7/SERPINE2/ECM2/CHRD/ENPP1/CCL7/LTBP2/CXCL13/RSPO1/THBS1/PLA2G2D/COL5A3/FGFR1/CRISPLD2/ANXA6/SO…
GO_TISSUE_MIGRATION	GO_TISSUE_MIGRATION	278	-0.591773	-2.09755	1e-10	4.15e-09	2.69e-09	3237	tags=41%, list=17%, signal=34%	LGMN/STAT5A/HBEGF/MYH9/ROBO1/CD40/BCAR1/TDGF1/ITGA2/RGCC/ADAM9/BMPER/ABL1/PTPRG/FLT4/CDH13/SOX18/PKN1/SPRED1/MACF1/MAP3K3/SOX9/EDN1/MAP4K4/JUN/FGF18/EVL/CORO1C/SRPX2/ADTRP/NOS3/CCR6/ARSB/ANXA3/ETS1/AGT/NR4A1/ITGB1/CLEC14A/BMP4/TGFBR1/PTP4A3/TGFBR2/ANGPT1/STC1/TBXA2R/IFNG/TGFB1/AMOTL1/PLK2/MAPRE2/HMOX1/PRKD1/VASH1/ADAMTS9/PTGS2/ANXA1/HDAC9/VEGFC/TEK/NRP1/ACVRL1/TGFB2/HAS2/WNT7A/PDGFB/MEF2C/TNFSF12…
GO_TISSUE_REMODELING	GO_TISSUE_REMODELING	165	-0.602057	-2.05824	1e-10	4.15e-09	2.69e-09	2913	tags=39%, list=15%, signal=33%	LIPA/RASSF2/FLT4/SNX10/RAC2/ADAM8/TPP1/NOTCH2/IL12B/P3H4/GPR55/LEP/NOS3/VDR/PDK4/AGT/TNFRSF11B/TGFB1/LTBP3/TNFAIP3/ACP5/ANXA1/HTR1B/LIF/S1PR1/ACVRL1/MEF2C/CD38/CSPG4/P2RX7/PTN/F2R/MITF/FOXC2/SPP1/MMP14/ITGB3/PTH1R/CCR2/CAV1/TIMP1/NOX4/GJA5/GPNMB/THBS4/GDF5/DCSTAMP/AXL/CSF1R/TGM2/TMEM119/IL6/TGFB3/IGFBP5/DDR2/FGF10/BGN/MMP2/CTSK/HAND2/SFRP1/CTHRC1/RSPO3/GREM1
GO_TRANSMEMBRANE_RECEPTOR_PROTEIN_SERINE_THREONINE_KINASE_SIGNALING_PATHWAY	GO_TRANSMEMBRANE_RECEPTOR_PROTEIN_SERINE_THREONINE_KINASE_SIGNALING_PATHWAY	325	-0.530378	-1.88911	1e-10	4.15e-09	2.69e-09	2960	tags=31%, list=15%, signal=27%	TDGF1/FBN2/GATA4/ARRB2/ADAM9/BMPER/ABL1/MSX1/ACVR1/GDF3/AMHR2/NOTCH2/BMPR1B/JUN/WFIKKN2/NRROS/FST/FGF9/ZNF423/SMAD7/BMP4/TGFBR1/PRDM16/LDLRAD4/TGFBR2/ILK/ZYX/ENG/TGFB1/CAV2/LTBP3/CDH5/FOXD1/WWTR1/CDKN2B/SOX11/FZD1/ACVRL1/TGFB2/BMP6/HTRA4/LTBP1/ITGB5/SFRP5/LEF1/TBX20/NREP/EGR1/CLDN5/VEPH1/RUNX2/RGMA/SOST/DAB2/NBL1/DKK3/CAV1/MYOCD/DACT2/RBPMS2/GDF6/TMEM100/NOG/ZEB1/CD109/GDF5/GREM2/FSTL1/VASN/FSTL3…
GO_TUMOR_NECROSIS_FACTOR_SUPERFAMILY_CYTOKINE_PRODUCTION	GO_TUMOR_NECROSIS_FACTOR_SUPERFAMILY_CYTOKINE_PRODUCTION	149	-0.673982	-2.27621	1e-10	4.15e-09	2.69e-09	3553	tags=53%, list=18%, signal=44%	MAPKAPK2/RASGRP1/CX3CR1/ORM1/HLA-E/IFIH1/APP/C1QTNF4/NLRC3/TLR2/ARRB2/AZU1/ADAM8/CD274/NOD2/IL12B/CD36/TLR4/LEP/PTPRJ/FOXP3/PTAFR/IL27RA/IRAK3/ANGPT1/IFNG/POMC/CX3CL1/CD34/TNFAIP3/ACP5/LPL/CLEC4A/SPN/TMEM106A/CCL3/NFATC4/LILRA4/PTPN22/CLEC7A/MMP8/LILRA2/TLR1/LILRB1/SLAMF1/CD2/CLU/LRRK2/CD33/CD86/AKAP12/SASH3/TNFRSF8/C5AR2/LBP/CCR2/SYT11/LY96/SIRPA/HAVCR2/TREM2/LTF/LILRA5/GPNMB/PTPRC/BPI/IL10/TYRO…
GO_T_CELL_ACTIVATION	GO_T_CELL_ACTIVATION	457	-0.585079	-2.11131	1e-10	4.15e-09	2.69e-09	3427	tags=43%, list=18%, signal=36%	CAMK4/TNFSF11/TCF7/CCDC88B/SRF/HLA-E/TNFSF9/IFNL1/CYLD/IRF1/FGL1/MYH9/TMEM98/IL4R/TNFRSF18/RUNX1/NLRC3/CD1C/BTN3A1/DUSP3/ADA/CLECL1/RELB/ABL1/SOCS1/LMO1/RORA/CYP26B1/PDE5A/PRKCQ/RAC2/ADAM8/CEBPB/CD40LG/CD274/NOD2/SIRPG/IL12B/PAK3/CD8B/CD276/RAB27A/TNFSF14/CD1D/TESPA1/LCK/IL6ST/LEP/PIK3CG/NFATC2/CCR6/TBX21/FOXP3/IGF2/ZNF683/ZAP70/IL27/SMAD7/LYN/BMP4/SIRPB1/EOMES/CDK6/PREX1/PRNP/PRDM1/CD3G/LCP1/GLI…
GO_T_CELL_DIFFERENTIATION	GO_T_CELL_DIFFERENTIATION	236	-0.584201	-2.04349	1e-10	4.15e-09	2.69e-09	4049	tags=52%, list=21%, signal=42%	LGALS9/KIT/IL18/BCL3/IL18R1/PPP3CB/RARA/FOXP1/BTN2A2/STAT3/SLC46A2/DLL4/ZFP36L1/LEPR/ITPKB/RASGRP1/PAX1/CCR7/CAMK4/TCF7/SRF/TNFSF9/IFNL1/CYLD/IRF1/TMEM98/IL4R/TNFRSF18/RUNX1/ADA/RELB/ABL1/SOCS1/RORA/CYP26B1/ADAM8/IL12B/CD1D/TESPA1/LCK/LEP/NFATC2/CCR6/TBX21/FOXP3/ZNF683/ZAP70/IL27/SMAD7/BMP4/EOMES/CDK6/PREX1/PRDM1/CD3G/GLI3/TGFBR2/IFNG/CD8A/HLX/VAV1/LOXL3/FZD7/LAG3/JAK3/ANXA1/FZD8/THEMIS/CD27/CD3D…
GO_VESICLE_LUMEN	GO_VESICLE_LUMEN	322	-0.552431	-1.96623	1e-10	4.15e-09	2.69e-09	3830	tags=37%, list=20%, signal=30%	MAN2B1/SERPINB1/SDCBP/PRDX4/CXCL1/NPC2/GSDMD/CAP1/PYGL/SPTAN1/DBH/TMSB4X/MVP/TXNDC5/PYGB/ORM1/SERPINF2/IMPDH1/CTSC/HPSE/CTSA/QPCT/F8/FTL/CYB5R3/S100A9/A1BG/F5/APP/FGR/HEXB/B2M/CNN2/ADA/AZU1/ANXA2/UNC13D/CFP/GMFG/RAB27A/VCL/VEGFB/S100A8/ITIH3/CHIT1/COTL1/CFD/IGF2/ARSB/CLEC3B/BACE1/ELANE/PDGFA/VWF/FASLG/TGFB1/CTSZ/POMC/FOLR3/CPPED1/RNASE3/VEGFC/GIP/TGFB2/PROS1/PDGFB/GSN/MPO/CDA/PADI2/MMRN1/HP/BIN2/…
GO_POSITIVE_REGULATION_OF_ENDOTHELIAL_CELL_PROLIFERATION	GO_POSITIVE_REGULATION_OF_ENDOTHELIAL_CELL_PROLIFERATION	91	-0.685852	-2.18425	1.04e-10	4.29e-09	2.78e-09	2770	tags=45%, list=14%, signal=39%	FLT4/CDH13/JUN/VEGFB/HTR2B/EGFL7/NR4A1/BMP4/TGFBR1/PPP1R16B/CAV2/HMOX1/PRKD1/VEGFC/TEK/NRP1/ACVRL1/F3/BMP6/PDGFB/ITGA4/TNFSF12/DYSF/FGF2/EGR3/AKT3/ITGB3/CCL24/APLNR/ECM1/THBS4/SCG2/IL10/CCL26/FGFR1/NRP2/APELA/AGTR1/CXCL12/CCL11/WNT2
GO_SMOOTH_MUSCLE_CELL_PROLIFERATION	GO_SMOOTH_MUSCLE_CELL_PROLIFERATION	133	-0.630978	-2.11383	1.06e-10	4.36e-09	2.83e-09	2637	tags=42%, list=14%, signal=37%	STAT1/EREG/NPPC/EDN1/IL12B/JUN/CALCRL/FGF9/GPER1/AGT/PTAFR/BMP4/ELANE/ADAMTS1/TGFBR2/ILK/IFNG/HMOX1/CX3CL1/NPR1/NPR3/TNFAIP3/VIPR2/PTGS2/HTR1B/S1PR1/PPARGC1A/PDGFB/SOD2/MEF2C/NR4A3/FGF2/PTGIR/PDE1A/P2RY6/APOD/MYOCD/CCL5/RBPMS2/TPM1/AIF1/IL10/PRKG1/THBS1/TGM2/ELN/IL6/PDGFRB/TGFB3/IGFBP5/MMP9/IGF1/ADIPOQ/MMP2/OGN/CNN1
GO_POSITIVE_REGULATION_OF_CYTOKINE_SECRETION	GO_POSITIVE_REGULATION_OF_CYTOKINE_SECRETION	136	-0.623976	-2.09424	1.28e-10	5.19e-09	3.37e-09	3716	tags=51%, list=19%, signal=41%	GSDMD/DDX58/IL1RAP/PANX1/RASGRP1/ALOX15B/ORM1/AIM2/MAPK11/HYAL2/IFIH1/CD244/FGR/TRIM6/IL4R/C1QTNF4/CADM1/TLR2/RGCC/CCL1/ABL1/CLEC6A/CD274/NOD2/TLR4/HMHB1/HTR2B/CLEC9A/IL1RL1/NLRP2/C1QTNF3/IFNG/CD34/NLRP12/LPL/CRLF2/CRTAM/CCL3/DRD2/MMP12/PTPN22/P2RX7/IL33/MMP8/LILRA2/TLR1/CD2/F2R/NLRP7/SAA1/LRRK2/CLEC5A/OSM/LRP1/AKAP12/NLRP3/FCN1/HAVCR2/LILRA5/AIF1/CLEC4E/IL10/PAEP/CD14/TLR8/CSF1R/CCL19/TWIST1/POS…
GO_BIOMINERALIZATION	GO_BIOMINERALIZATION	154	-0.610378	-2.06866	1.28e-10	5.19e-09	3.37e-09	2786	tags=38%, list=14%, signal=33%	ANXA2/SNX10/KLF10/ACVR1/ALPL/CEBPB/SOX9/BMPR1B/LEP/NOS3/BMP4/CLEC3B/AXIN2/GATA1/TGFB1/LTBP3/IBSP/OSR2/PTGS2/ASGR2/S1PR1/BMP6/CCL3/MEF2C/SLC8A1/WNT11/P2RX7/PTHLH/ANKH/PTN/CCR1/SPP1/PTH1R/MMP13/SRGN/LTF/GPNMB/ECM1/ENPP1/GAS6/FAM20A/TMEM119/MGP/PKDCC/KLK4/LOX/TGFB3/DDR2/FAM20C/TWIST1/IGF1/ROR2/ASPN/COL1A2/COL1A1/RSPO2/OMD/GREM1/COMP
GO_T_CELL_PROLIFERATION	GO_T_CELL_PROLIFERATION	181	-0.589794	-2.02876	1.52e-10	6.1e-09	3.96e-09	2844	tags=43%, list=15%, signal=37%	CLECL1/ABL1/LMO1/PDE5A/PRKCQ/RAC2/CEBPB/CD40LG/CD274/IL12B/CD276/TNFSF14/CD1D/IL6ST/LEP/PIK3CG/FOXP3/IGF2/ZAP70/IL27/BMP4/PRNP/TGFBR2/CD6/TNFRSF4/JAK3/ANXA1/RASAL3/EBI3/SPN/CORO1A/CTLA4/SPTA1/IL12RB1/CD80/FYN/CLC/P2RX7/TNFRSF1B/IDO1/CD28/MSN/LILRB1/CD70/CD3E/TNFSF13B/CD4/CD86/HLA-DMB/SLC11A1/TNFSF8/SASH3/CCR2/CCL5/HLA-DPB1/HAVCR2/HLA-DPA1/GPNMB/PTPRC/IL2RA/AIF1/DOCK2/LILRB2/IL10/NCKAP1L/PLA2G2A/V…
GO_DIVALENT_INORGANIC_CATION_TRANSPORT	GO_DIVALENT_INORGANIC_CATION_TRANSPORT	475	-0.483878	-1.74908	1.53e-10	6.11e-09	3.97e-09	3482	tags=37%, list=18%, signal=31%	PKD1/CCR7/CACNB4/IL13/JSRP1/CACNA1G/CACNB2/SLC39A8/PKD2/SLC25A25/PKD2L1/HSPA2/PDE4D/MCOLN2/BHLHA15/GJA1/STC2/ITPR1/GNAI2/TRPC4/TRPC1/ATP2A3/SLC39A12/RAMP2/CYSLTR1/SLC40A1/ITPR2/GJC2/CLIC2/SLN/ORAI2/ARRB2/IL1RAPL1/AHNAK/ANXA2/ATP2B4/ABL1/NTSR1/CRHR1/CACNA2D4/PLCL2/XCR1/JPH3/SNCA/CATSPER1/HTR2B/LCK/MYO5A/CACNG4/NOS3/BEST1/PIK3CG/SLC39A13/VDR/PLCL1/NCS1/CALCRL/GPER1/BDKRB1/AGT/SLC24A4/GRM6/LYN/NOS1/…
GO_REGULATION_OF_CELL_MORPHOGENESIS	GO_REGULATION_OF_CELL_MORPHOGENESIS	476	-0.487674	-1.76237	1.63e-10	6.47e-09	4.2e-09	3846	tags=37%, list=20%, signal=30%	LIMS1/EPHB3/RHOF/SHROOM3/FZD4/MYO10/KNDC1/SEMA4C/ENAM/FBXO31/CDC42EP2/FES/RHOB/SKIL/PTPRO/YWHAH/ARHGAP18/FGD6/NEFL/TRAK2/BMPR2/RHOG/KDR/SRF/SH3D19/LIMK1/FBLIM1/RHOBTB3/NRCAM/RHOBTB1/TUBB2B/FMNL2/MYH9/ROBO1/SEMA3B/DLG4/MAP6/FGR/KALRN/RDX/FBLN1/HEXB/DAPK3/RET/WTIP/BRSK1/SYT4/MAG/SEMA6D/NLGN1/IL1RAPL1/METRN/RHOD/ABL1/UNC13D/PDLIM5/MACF1/RND3/RAC2/GNA12/NEDD9/PAK3/RHOC/ZNF135/FGD2/MYH10/SEMA3G/CORO1C…
GO_REGULATION_OF_SUPRAMOLECULAR_FIBER_ORGANIZATION	GO_REGULATION_OF_SUPRAMOLECULAR_FIBER_ORGANIZATION	322	-0.516329	-1.83773	1.65e-10	6.52e-09	4.24e-09	3631	tags=33%, list=19%, signal=27%	LIMA1/FES/FCHSD2/SPTAN1/TMSB4X/ARHGAP18/CCR7/SERPINF2/FHOD1/DSTN/LIMK1/SNX9/HSPA1A/ADD2/PLEKHG2/APP/RDX/SLC39A12/KANK3/DAPK3/ANKRD53/COLGALT1/RGCC/ARPC1B/ARHGEF15/ABL1/AKAP13/ARHGEF10/ESAM/ARHGAP28/EDN1/GMFG/PAK3/NPHS1/SNCA/CAPG/RHOC/EVL/CDC42EP3/TMEFF2/COTL1/DBN1/LPAR1/CDC42EP1/PREX1/TGFBR1/PHLDB2/CDH5/SORBS3/CX3CL1/STMN2/CORO2B/DLC1/HCLS1/NRP1/FHOD3/S1PR1/CORO1A/GSN/SPTA1/IQGAP2/MYOC/SYNPO/MEF2…
GO_G_PROTEIN_COUPLED_RECEPTOR_SIGNALING_PATHWAY_COUPLED_TO_CYCLIC_NUCLEOTIDE_SECOND_MESSENGER	GO_G_PROTEIN_COUPLED_RECEPTOR_SIGNALING_PATHWAY_COUPLED_TO_CYCLIC_NUCLEOTIDE_SECOND_MESSENGER	227	-0.551078	-1.92324	1.87e-10	7.35e-09	4.77e-09	3175	tags=40%, list=16%, signal=34%	NPY/AVPR2/GNAI2/HTR7/RAMP2/HTR6/PSAP/ADCY4/ATP2B4/GNA14/AKAP13/GPR26/HTR1D/S1PR4/CRHR1/GNAL/GRIK3/XCR1/GNA12/EDN1/APLP1/CHRM3/HRH1/HTR2B/MRAP/GPR161/GNAZ/CHRM4/CALCRL/SSTR2/GPER1/AGT/GRM6/ADCY9/LPAR1/NOS1/PDE2A/RAMP3/TBXA2R/CNR2/ADCY7/GRK5/NPR3/ANXA1/P2RY12/HTR1B/S1PR1/TSHR/FFAR3/DRD2/SSTR3/GPR65/ADRA1D/ADCY5/PTGIR/PTHLH/ADRA1B/GNG2/PALM/CXCL11/PTGER2/S1PR3/CCR1/CXCL10/GNAO1/AKAP12/PTH1R/HRH2/GPR…
GO_SPROUTING_ANGIOGENESIS	GO_SPROUTING_ANGIOGENESIS	110	-0.65102	-2.13136	1.99e-10	7.79e-09	5.06e-09	3146	tags=52%, list=16%, signal=44%	KDR/SRF/JAK1/ROBO1/RAMP2/TDGF1/BMPER/ABL1/FLT4/CDH13/SPRED1/MAP3K3/VEGFB/SRPX2/ADTRP/NR4A1/ITGB1/CLEC14A/BMP4/PPP1R16B/ANGPT1/TBXA2R/PLK2/HMOX1/PARVA/ADAMTS9/PTGS2/ANXA1/HDAC9/VEGFC/TEK/NRP1/ACVRL1/KLF2/LEF1/FGF2/RHOJ/STARD13/RECK/CCBE1/EGR3/AKT3/FOXC2/APLNR/FGF1/LOXL2/IL10/NGFR/ITGA5/THBS1/CREB3L1/APELA/SLIT2/AGTR1/MEOX2/RSPO3/GREM1
GO_BONE_MINERALIZATION	GO_BONE_MINERALIZATION	107	-0.659291	-2.14623	2.21e-10	8.6e-09	5.59e-09	2758	tags=47%, list=14%, signal=40%	SNX10/KLF10/ACVR1/SOX9/BMPR1B/LEP/BMP4/CLEC3B/AXIN2/GATA1/TGFB1/LTBP3/IBSP/OSR2/PTGS2/ASGR2/S1PR1/BMP6/CCL3/MEF2C/SLC8A1/WNT11/P2RX7/PTHLH/ANKH/PTN/CCR1/PTH1R/MMP13/SRGN/LTF/GPNMB/ECM1/ENPP1/TMEM119/MGP/PKDCC/LOX/TGFB3/DDR2/FAM20C/TWIST1/IGF1/ROR2/ASPN/COL1A2/RSPO2/OMD/GREM1/COMP
GO_INTEGRIN_MEDIATED_SIGNALING_PATHWAY	GO_INTEGRIN_MEDIATED_SIGNALING_PATHWAY	98	-0.670613	-2.165	2.27e-10	8.74e-09	5.68e-09	3150	tags=53%, list=16%, signal=45%	MYH9/FGR/BCAR1/ITGA2/ADAM9/CDH17/ABL1/CD40LG/NEDD9/BST1/TLN1/SEMA7A/ITGB1/ITGA9/TSPAN32/PRAM1/ADAMTS1/ILK/ZYX/VAV1/LOXL3/PRKD1/LAMA3/ITGAV/NRP1/CD177/ITGA4/ITGB5/ITGAL/PTN/FERMT3/ITGA1/ITGB3/ITGAX/ITGA7/TIMP1/PLEK/HCK/PLP1/ITGAM/FLNA/TYROBP/FCER1G/LIMS2/FERMT2/ITGB2/ITGA5/THY1/COL16A1/ITGBL1/ITGA11/COL3A1
GO_BONE_MORPHOGENESIS	GO_BONE_MORPHOGENESIS	111	-0.656947	-2.15054	2.28e-10	8.74e-09	5.68e-09	2786	tags=49%, list=14%, signal=42%	ANXA2/VWA1/MSX1/SP5/CYP26B1/CHSY1/ALPL/NPPC/SOX9/BMPR1B/FGF18/CSGALNACT1/MATN2/RARB/BMP4/AXIN2/GLI3/TGFBR2/STC1/COL7A1/LTBP3/TIFAB/OSR2/ACP5/TEK/SERPINH1/COL13A1/BMP6/HAS2/MATN3/MEF2C/RUNX2/RAB23/MMP16/SCARA3/MMP14/SHOX2/MMP13/LTF/CDX1/VIT/COL14A1/COL12A1/ANXA6/TMEM119/TGFB3/TWIST1/COL6A1/COL6A2/COL6A3/COL1A1/COMP/SFRP4/SFRP2
GO_REGULATION_OF_CALCIUM_ION_TRANSPORT	GO_REGULATION_OF_CALCIUM_ION_TRANSPORT	245	-0.547786	-1.92542	2.39e-10	9.12e-09	5.92e-09	2875	tags=38%, list=15%, signal=33%	GJC2/CLIC2/SLN/ARRB2/AHNAK/ANXA2/ABL1/NTSR1/CRHR1/JPH3/SNCA/MYO5A/NOS3/BEST1/PIK3CG/GPER1/BDKRB1/AGT/GRM6/LYN/NOS1/PRNP/RAMP3/F2RL3/STC1/STAC2/STAC/CX3CL1/TRPC3/PTGS2/P2RY12/CORO1A/PDGFB/CCL3/DRD2/SLC8A1/RGN/AKAP6/DMD/DYSF/FYN/P2RX7/RGS9/CCL4/RYR2/REM1/LILRA2/LILRB1/TRPV2/CXCL11/F2R/CD19/CD4/CEMIP/CD33/CCR1/CXCR4/FCRL3/CXCL10/GNAO1/RCVRN/BIN1/P2RY6/PDE4B/CAV1/IL16/CACNA2D1/FGF14/CCL5/APLNR/LILRA5…
GO_REGULATION_OF_EXTRINSIC_APOPTOTIC_SIGNALING_PATHWAY	GO_REGULATION_OF_EXTRINSIC_APOPTOTIC_SIGNALING_PATHWAY	152	-0.610462	-2.06492	2.94e-10	1.12e-08	7.26e-09	3956	tags=42%, list=20%, signal=34%	GPX1/ATF3/SP100/IL1B/LGALS3/MCL1/PML/LMNA/YAP1/SKIL/DBH/EYA2/TNFSF10/HSPA1A/HYAL2/CYLD/PEA15/DAPK3/RET/UNC5B/ACVR1/BMPR1B/TRAF1/CSF2/NOS3/GPER1/AGT/BMP4/TMC8/TGFBR1/FASLG/GATA1/HMOX1/SNAI2/CX3CL1/IFI6/ITGAV/TNFAIP3/EYA4/NRP1/FAS/ITPRIP/TNFSF12/TNFRSF12A/FYN/G0S2/GDNF/TIMP3/CAV1/EYA1/ICAM1/PTPRC/SCG2/SERPINE1/HGF/THBS1/FAIM2/FGFR1/SRPX/IGF1/FGF10/INHBA/SFRP1/SFRP2
GO_CARDIAC_MUSCLE_TISSUE_DEVELOPMENT	GO_CARDIAC_MUSCLE_TISSUE_DEVELOPMENT	205	-0.570438	-1.98029	3.02e-10	1.14e-08	7.41e-09	2901	tags=37%, list=15%, signal=31%	GATA4/FHL2/ARRB2/AKAP13/PDLIM5/ACVR1/MYL2/EDN1/RBP4/MYH10/RARB/HAMP/GJC1/FGF9/MYOM1/AGT/ITGB1/SMAD7/BMP4/TGFBR1/TGFBR2/ENG/TGFB1/FZD7/SGCB/SORBS2/NRG1/ADAMTS9/FHOD3/S1PR1/TGFB2/ANKRD1/GLI1/MYOM3/MEF2C/SLC8A1/TBX20/AKAP6/FGF2/RYR2/BVES/TENM4/TBX5/FOXC2/KCNK2/HEG1/MYOCD/NOX4/ACTN2/GJA5/SGCG/NOG/TPM1/RGS2/ZFPM2/GATA6/PI16/PDGFRA/MYL3/FGFR1/PDGFRB/JPH2/RGS4/ALPK2/IGF1/WT1/WNT2/HAND1/GATA5/MYH11/SGCD/…
GO_MITOCHONDRIAL_PROTEIN_COMPLEX	GO_MITOCHONDRIAL_PROTEIN_COMPLEX	219	0.449987	2.00909	3.3e-10	1.24e-08	8.04e-09	8582	tags=73%, list=44%, signal=41%	WDR93/MRPL53/UQCRHL/BCKDHB/PAM16/TOMM20L/DNA2/MCCC2/MCCC1/MRPL38/POLG2/CHCHD10/TRMT10C/DNAJC19/IMMP2L/MRPS17/NDUFA4L2/NDUFV2/APOO/PDK1/BCKDHA/NSUN3/DBT/MRPS36/SMDT1/UQCR10/UQCRQ/BCS1L/COX6A1/MRPL42/MRPS28/COX5A/MRPL39/MTX2/MRPL16/MRPS31/GRPEL2/MRPL46/MRPL48/CYC1/CHCHD6/UQCRH/MRPS22/TIMM23B/MRPS18C/NDUFA13/MRPL32/IMMP1L/TIMM13/MRPL21/ANKZF1/MRPL22/NDUFC1/TIMM21/MRPS33/NDUFAF1/NDUFA1/POLRMT/MRPL40/…
GO_CORECEPTOR_ACTIVITY	GO_CORECEPTOR_ACTIVITY	41	-0.79829	-2.28485	3.48e-10	1.3e-08	8.43e-09	2660	tags=73%, list=14%, signal=63%	ACKR3/CXCR6/CD8B/ITGB1/PTK7/RAMP3/CD8A/GPC4/ITGAV/NRP1/ITGA4/LILRA4/CD80/CCR8/CD28/RECK/RGMA/CD4/CXCR4/FCRL1/CD86/CCR5/LRP1/ITGB3/LY96/ROR1/NGFR/RAMP1/ROR2/GPC6
GO_PRODUCTION_OF_MOLECULAR_MEDIATOR_OF_IMMUNE_RESPONSE	GO_PRODUCTION_OF_MOLECULAR_MEDIATOR_OF_IMMUNE_RESPONSE	195	-0.577349	-1.99903	3.52e-10	1.31e-08	8.48e-09	3116	tags=39%, list=16%, signal=33%	CD40/CD244/CLCF1/TRIM6/IL4R/B2M/TLR2/CLNK/BST2/PKN1/VPREB3/CD40LG/NOD2/RBP4/IL12B/CD36/IL18RAP/TLR4/CCR6/TBX21/FOXP3/SEMA7A/HLA-F/GPRC5B/IL27RA/SMAD7/AICDA/IRAK3/CD226/ELANE/ANGPT1/SAMHD1/TGFB1/HMOX1/TNFRSF4/JAK3/POU2F2/TGFB2/GAPT/RSAD2/IL31RA/FFAR3/KLK7/ITM2A/NR4A3/CLC/TNFRSF1B/CD28/IL1R1/IL33/SCIMP/CD74/LILRB1/TNFSF13B/TRIL/LAX1/FCRL3/BTK/CD22/SLC11A1/SASH3/NLRP3/CCR2/FCGR2B/HLA-DQB1/PTPRC/FGL2…
GO_POSITIVE_REGULATION_OF_IMMUNE_EFFECTOR_PROCESS	GO_POSITIVE_REGULATION_OF_IMMUNE_EFFECTOR_PROCESS	202	-0.574488	-1.99344	3.66e-10	1.35e-08	8.78e-09	4049	tags=50%, list=21%, signal=40%	LGALS9/IL18/GAB2/IL18R1/RARA/CD81/IL1B/KIR2DL4/CD1A/RAP1A/DDX58/FES/DDX60/IL13RA2/RASGRP1/PVR/IL13/CD1E/HLA-E/RAPGEF1/CD40/CD244/FGR/CLCF1/TRIM6/IL4R/CADM1/CD1C/B2M/CLNK/FCGRT/UNC13D/RAC2/NOD2/RBP4/IL12B/CD36/IL18RAP/TLR4/CD1D/TBX21/PTPRJ/FOXP3/SEMA7A/HLA-F/PTAFR/GPRC5B/LYN/ENPP3/CD226/IFNG/TGFB1/STXBP1/HLX/HMOX1/VAV1/LAG3/TNFRSF4/ANXA1/CD177/RSAD2/FFAR3/LTA/CRTAM/KLK7/NCR3/IL12RB1/C6/NR4A3/CD80/…
GO_REGULATION_OF_BLOOD_CIRCULATION	GO_REGULATION_OF_BLOOD_CIRCULATION	280	-0.535334	-1.89884	3.75e-10	1.38e-08	8.95e-09	3489	tags=43%, list=18%, signal=36%	KCNMB4/BMPR2/ACE/CACNB4/KCNK6/CACNA1G/CACNB2/DSC2/ATP1B2/PDE4D/KCNE5/GJA1/HBEGF/AVPR2/ITPR1/KCND2/TRPC1/ATP2A3/SCN4B/ECE1/THRA/DOCK4/ADA/GATA4/ITPR2/MYL4/CLIC2/ATP2B4/PDE5A/NPR2/MYL2/CACNA2D4/NPPC/KCNJ3/EDN1/KCNE1/CHRM3/HRH1/LEP/CACNG4/NOS3/PIK3CG/KCNA5/GJC1/AGT/PTAFR/SMAD7/BDKRB2/NOS1/AVPR1A/FXYD7/FXYD2/FXYD1/STC1/SLC8A3/CACNG7/TBXA2R/NPR1/CACNG6/OR51E2/PTGS2/KCNG2/TGFB2/KCNIP3/OXT/DRD2/SLC8A1/C…
GO_RESPONSE_TO_INTERLEUKIN_1	GO_RESPONSE_TO_INTERLEUKIN_1	197	-0.575887	-1.9962	4.2e-10	1.53e-08	9.96e-09	3277	tags=30%, list=17%, signal=25%	PSMA8/MAPK11/IL1R2/HYAL2/APP/CD40/CCL16/CCL3L3/CCL25/CCL1/TFPI/CCL22/RORA/MAP3K3/CEBPB/SOX9/EDN1/NOD2/SNCA/ADAMTS7/ETS1/PCK1/IRAK3/CX3CL1/PSMB9/ANXA1/GBP1/CCL14/SELE/ANKRD1/HAS2/CCL3/CD38/KLF2/EGR1/CCL4/IL1R1/NLRP7/CCL8/AKAP12/CCL24/SIRPA/CCL23/TRIM63/CCL5/ICAM1/CCL2/CCL13/CCL7/CCL26/IL6/CCL19/CCL18/CCL11/SFRP1/ADAMTS12/CHI3L1/PTGIS/CCL21
GO_I_BAND	GO_I_BAND	139	-0.617354	-2.0772	4.25e-10	1.54e-08	1e-08	1872	tags=34%, list=10%, signal=31%	PARVA/SORBS2/PARVB/FBXL22/FHOD3/FHL3/ANKRD1/MYOZ3/MYOM3/SYNPO/PPP1R12B/MYOZ2/SLC8A1/CFL2/CSRP1/DMD/SCN3B/RYR2/IGFN1/PDLIM2/ACTN1/BIN1/PDE4B/PDLIM4/PDLIM7/TRIM63/ACTN2/FBXO32/CACNA1C/FLNA/PALLD/FERMT2/ANK2/SYNC/MYL3/NEXN/CRYAB/SYNPO2/PGM5/AHNAK2/JPH2/MYL9/FLNC/PDLIM3/CASQ2/ACTC1/DES
GO_TRNA_METABOLIC_PROCESS	GO_TRNA_METABOLIC_PROCESS	156	0.503508	2.14845	4.67e-10	1.69e-08	1.1e-08	8359	tags=76%, list=43%, signal=43%	MARS2/ADAT2/TRMT10A/AARSD1/TSEN2/NSUN6/CTU1/SARS2/ADAT3/PSTK/TRMT13/OSGEPL1/BCDIN3D/SEPSECS/PTCD1/DUS4L/POP1/TRMT10C/TRMT10B/PARS2/RPP21/TRMT11/RPP40/TRPT1/TRMU/THUMPD2/TYW1B/TYW5/NSUN3/GTPBP3/DUS1L/QTRT1/ANKRD16/PUSL1/TRMT1/NARS2/ELAC1/LCMT2/MTFMT/TARBP1/TRIT1/POLR3K/TSEN54/WARS2/TRMT2B/MOCS3/YARS2/EEF1E1/GRSF1/EARS2/TRNT1/GATB/PUS7/RPP38/TRUB1/TPRKB/METTL2A/PPA2/PUS10/TRMT44/TP53RK/TRMT61B/WDR4…
GO_PLASMA_MEMBRANE_SIGNALING_RECEPTOR_COMPLEX	GO_PLASMA_MEMBRANE_SIGNALING_RECEPTOR_COMPLEX	183	-0.58195	-2.00516	4.96e-10	1.78e-08	1.16e-08	3116	tags=41%, list=16%, signal=35%	CD40/DLG4/RAMP2/B2M/IL13RA1/TLR2/ITGA2/NLGN1/ACVR1/GABBR2/SHISA9/GRIK5/GRIK3/BMPR1B/TRAF1/CD8B/IL18RAP/IL6ST/CACNG4/OLFM2/HTR3A/CHRNA6/CALCRL/ZAP70/ITGB1/LYN/ITGA9/TGFBR1/TSPAN32/RAMP3/CD3G/CHRNA9/CACNG7/APBB1IP/CD8A/CD6/CD247/TLR6/ITGAV/CD3D/ACVRL1/IL2RB/ITGA4/TRAT1/CD79B/ITGB5/IL12RB1/ITGAL/GRIN2A/TLR1/CD3E/CD4/CSF2RB/ITGA1/INSRR/CHRNA1/ITGB3/OSMR/ITGAX/ITGA7/CACNG8/SHANK1/IL2RA/ITGAM/SHISA6/GR…
GO_B_CELL_MEDIATED_IMMUNITY	GO_B_CELL_MEDIATED_IMMUNITY	113	-0.640768	-2.10818	5.11e-10	1.83e-08	1.19e-08	2302	tags=39%, list=12%, signal=35%	CCR6/TBX21/FOXP3/IGLL1/IL27RA/AICDA/CD226/TGFB1/SLA2/POU2F2/CD27/GAPT/LTA/C6/CD28/CD74/CD70/CD19/C2/CLU/BTK/CFI/FCER2/FCGR2B/HLA-DQB1/PTPRC/FGL2/CR2/IL10/FCER1G/CR1/C3/SERPING1/TNFSF4/TLR8/C1R/C1QC/C4A/C1QA/C1QB/C1S/C4B/C7/IGLL5
GO_REGULATION_OF_EPITHELIAL_CELL_MIGRATION	GO_REGULATION_OF_EPITHELIAL_CELL_MIGRATION	210	-0.565906	-1.96726	5.63e-10	2e-08	1.3e-08	3237	tags=40%, list=17%, signal=33%	LGMN/STAT5A/HBEGF/CD40/BCAR1/TDGF1/ITGA2/RGCC/ADAM9/BMPER/ABL1/PTPRG/FLT4/SPRED1/MACF1/MAP3K3/SOX9/EDN1/MAP4K4/JUN/FGF18/EVL/CORO1C/SRPX2/NOS3/CCR6/ARSB/ANXA3/ETS1/AGT/BMP4/TGFBR2/ANGPT1/STC1/TBXA2R/IFNG/TGFB1/AMOTL1/PLK2/MAPRE2/HMOX1/PRKD1/VASH1/ADAMTS9/PTGS2/ANXA1/HDAC9/VEGFC/TEK/NRP1/ACVRL1/TGFB2/HAS2/WNT7A/PDGFB/MEF2C/ENPP2/SEMA3A/FGF2/RHOJ/PTN/STARD13/CCBE1/AKT3/FOXC2/ITGB3/FGF1/GLIPR2/APOE/…
GO_PLATELET_ALPHA_GRANULE_LUMEN	GO_PLATELET_ALPHA_GRANULE_LUMEN	66	-0.723537	-2.24198	5.76e-10	2.04e-08	1.32e-08	2465	tags=48%, list=13%, signal=42%	VEGFB/CFD/IGF2/PDGFA/VWF/TGFB1/VEGFC/TGFB2/PROS1/PDGFB/MMRN1/FERMT3/CLU/SERPINA3/ACTN1/TIMP1/A2M/ACTN2/SRGN/SERPINE1/SERPINA1/HGF/THBS1/GAS6/SERPING1/SPARC/TGFB3/F13A1/IGF1/FN1/LEFTY2/ISLR
GO_GASTRULATION	GO_GASTRULATION	176	-0.583591	-2.00293	6.82e-10	2.4e-08	1.56e-08	2200	tags=31%, list=11%, signal=27%	ITGB1/BMP4/EOMES/TGFBR2/LHX1/COL7A1/PHLDB2/FZD7/LAMA3/ITGAV/GSC/ITGA4/ITGB5/PHLDB1/WNT11/LEF1/NR4A3/TBX20/MMP8/SNAI1/FOXF1/TENM4/FOXC2/VTN/MMP14/ITGB3/COL4A2/ITGA7/EYA1/APLNR/NOG/GATA6/IL10/CHRD/ITGB2/MYADM/ITGA5/FGFR1/COL12A1/HMGA2/APELA/MMP9/COL8A1/HAND1/ADIPOQ/INHBA/COL6A1/MMP2/COL5A2/SFRP1/FN1/COL5A1/COL11A1/SFRP2
GO_REGULATION_OF_MAP_KINASE_ACTIVITY	GO_REGULATION_OF_MAP_KINASE_ACTIVITY	328	-0.508799	-1.81259	7.07e-10	2.47e-08	1.61e-08	3880	tags=36%, list=20%, signal=29%	AIDA/MAPK8IP1/CD81/IL1B/DUSP5/HIPK3/FZD4/NTF3/DUSP8/DUSP14/ARRB1/MAPKAPK2/RASGRP1/PDGFD/GH1/TNFSF11/SPRED3/MAPK11/HYAL2/RAPGEF1/ROBO1/CD40/PDE6G/MAGED1/PEA15/RET/DUSP3/TDGF1/KITLG/S1PR2/SPRY1/ADAM9/AKAP13/PKN1/PDE5A/SPRED1/MAP3K3/ADAM8/CD40LG/EDN1/NOD2/MAP4K1/RGS3/FGF18/PAK3/TLR4/HTR2B/FGD2/PROK2/PIK3CG/PTPRJ/SMPD1/SHC2/LPAR1/LYN/BMP4/IRAK3/TGFBR1/ELANE/ILK/PDGFA/EPHB2/TGFB1/TLR6/SH2B3/NRG1/FZD8/…
GO_NEGATIVE_REGULATION_OF_CELLULAR_RESPONSE_TO_GROWTH_FACTOR_STIMULUS	GO_NEGATIVE_REGULATION_OF_CELLULAR_RESPONSE_TO_GROWTH_FACTOR_STIMULUS	141	-0.61691	-2.07513	7.1e-10	2.47e-08	1.61e-08	2415	tags=33%, list=12%, signal=29%	WFIKKN2/NRROS/AGT/TNMD/SMAD7/TGFBR1/PRDM16/LDLRAD4/TGFBR2/TGFB1/CAV2/FZD1/HTRA4/LTBP1/VEPH1/SOST/NBL1/CAV1/RBPMS2/NOG/CD109/GREM2/VASN/FSTL3/CHRD/CHST11/TGFB1I1/PMEPA1/CXCL13/THBS1/CREB3L1/HTRA1/SULF2/TGFB3/SLIT2/FBN1/SFRP1/ADAMTS12/CHRDL1/ASPN/EMILIN1/DCN/HTRA3/SULF1/GREM1/SFRP2
GO_REGULATION_OF_PHAGOCYTOSIS	GO_REGULATION_OF_PHAGOCYTOSIS	89	-0.67721	-2.14764	7.33e-10	2.54e-08	1.65e-08	3157	tags=51%, list=16%, signal=43%	RAPGEF1/FGR/TLR2/ITGA2/AZU1/SIRPG/CD36/RAB27A/PTPRJ/TUB/SIRPB1/STAP1/IFNG/IL15RA/ITGAV/PRKCG/IL2RB/DYSF/CLEC7A/IL2RG/CD300A/CD300LF/C2/LRP1/SLC11A1/SYT11/SIRPA/FCGR2B/TREM2/MFGE8/PTPRC/RAB31/HCK/CCL2/DOCK2/FPR2/NCKAP1L/FCER1G/PTX3/C3/GAS6/SPHK1/C4A/C4B/ADIPOQ
GO_RIBOSOME_BIOGENESIS	GO_RIBOSOME_BIOGENESIS	269	0.422556	1.92145	7.37e-10	2.54e-08	1.65e-08	9076	tags=70%, list=47%, signal=38%	FBLL1/VCX/DDX47/ZNF658/FDXACB1/PPAN/PIH1D2/ZNF593/RPS6/TFB1M/RPP40/YBEY/ZCCHC4/NSUN3/RPL3L/PWP2/UTP15/NLE1/MRPL1/C1QBP/NOP16/CHD7/METTL15/KRR1/RPUSD2/NAF1/RPS7/SRFBP1/TFB2M/RPL6/GTPBP10/EXOSC5/RPL24/SUV39H1/KRI1/MYBBP1A/MTERF3/DDX17/MRM1/NMD3/RPL3/RPL14/RPLP0/RCL1/MRPL22/RPL10L/RPL23A/URB2/RPS28/IMP3/PA2G4/RPL38/WDR75/RPP38/DDX51/RPS15/DDX28/RPS24/RPL35A/LTV1/RPS2/MPHOSPH10/GNL3L/TRMT61B/RRNAD1/R…
GO_POSITIVE_REGULATION_OF_EPITHELIAL_CELL_PROLIFERATION	GO_POSITIVE_REGULATION_OF_EPITHELIAL_CELL_PROLIFERATION	184	-0.578603	-1.99077	7.47e-10	2.56e-08	1.66e-08	2603	tags=40%, list=13%, signal=35%	FLT4/CDH13/SOX9/LAMC1/NOTCH2/NOD2/JUN/TLR4/VEGFB/HTR2B/EGFL7/LAMB1/FGF9/NR4A1/BMP4/TGFBR1/PPP1R16B/CAV2/HMOX1/FZD7/PRKD1/TNFAIP3/OSR2/VEGFC/SOX11/TEK/CYP7B1/NRP1/SMO/ACVRL1/F3/BMP6/HAS2/WNT7A/PDGFB/ITGA4/TNFSF12/MMP12/NR4A3/DYSF/FGF2/PTN/FOXP2/EGR3/AKT3/ITGB3/C5AR2/CCL24/EYA1/CCL5/APLNR/NOG/FGF1/ECM1/THBS4/SCG2/C5AR1/IL10/CCL26/HTRA1/FGFR1/NRP2/APELA/PTPRN/AGTR1/TWIST1/IGF1/CXCL12/FGF10/CCL11/WNT…
GO_POSITIVE_REGULATION_OF_LEUKOCYTE_DIFFERENTIATION	GO_POSITIVE_REGULATION_OF_LEUKOCYTE_DIFFERENTIATION	146	-0.606289	-2.04137	9.26e-10	3.16e-08	2.05e-08	3679	tags=47%, list=19%, signal=38%	ZFP36L1/FES/ITPKB/RASGRP1/INPP5D/TNFSF11/SLC9B2/TNFSF9/CYLD/IL4R/RUNX1/ADA/KITLG/SOCS1/KLF10/ADAM8/NOTCH2/IL12B/JUN/TESPA1/IL34/TOX/FOXP3/ZAP70/GLI3/TGFBR2/IFNG/TGFB1/HLX/ANXA1/HCLS1/CD27/LIF/RUNX3/PIK3R6/VNN1/IL12RB1/LEF1/CD80/ZBTB16/CD74/CD4/CCR1/CD86/EGR3/RHOH/BTK/CSF1/MMP14/SASH3/NLRP3/EVI2B/TREM2/PTPRC/IL2RA/DCSTAMP/LILRB2/GPR68/NCKAP1L/TYROBP/LILRB4/GAS6/TNFSF4/IL7R/AXL/GLI2/CCL19/ROR2
GO_CARDIOCYTE_DIFFERENTIATION	GO_CARDIOCYTE_DIFFERENTIATION	140	-0.607475	-2.04184	9.5e-10	3.23e-08	2.09e-08	2901	tags=39%, list=15%, signal=34%	GATA4/SOX17/FHL2/SPRY1/ARRB2/ANXA2/AKAP13/PDLIM5/SOX18/ACVR1/MYL2/EDN1/MYH10/RARB/HAMP/GPER1/MYOM1/AGT/ITGB1/BMP4/EOMES/TGFB1/FZD7/SGCB/SORBS2/NRG1/FHOD3/TGFB2/MYOM3/MEF2C/SLC8A1/AKAP6/BVES/TENM4/TBX5/MYOCD/NOX4/ACTN2/RGS2/GATA6/PRICKLE1/PI16/VCAM1/PDGFRA/PDGFRB/RGS4/ALPK2/TWIST1/IGF1/WT1/HAND2/MYH11/SGCD/GREM1/ACTC1
GO_MONOCYTE_CHEMOTAXIS	GO_MONOCYTE_CHEMOTAXIS	62	-0.734505	-2.25726	9.56e-10	3.23e-08	2.1e-08	1903	tags=61%, list=10%, signal=55%	CCL16/CCL3L3/CCL25/CCL1/CCL22/LYN/PLA2G7/CX3CL1/ANXA1/CCL14/DUSP1/PDGFB/CCL3/CCL4/CCR1/CCL8/CXCL10/CCL24/CCR2/NBL1/CCL23/CCL5/CCL2/AIF1/SERPINE1/CCL13/FPR2/CCL7/CCL26/SLAMF8/IL6/CCL19/CCL18/SLIT2/CXCL12/CCL11/CCL21/GREM1
GO_POSITIVE_REGULATION_OF_SECRETION	GO_POSITIVE_REGULATION_OF_SECRETION	421	-0.481465	-1.73249	9.7e-10	3.26e-08	2.12e-08	4177	tags=42%, list=21%, signal=34%	VTCN1/SLC6A1/ORM2/CADPS2/LAMP1/CCK/EGFR/ITSN1/LGALS9/GAB2/KMO/CASP1/PPP3CB/OPRL1/EDNRB/IL1B/SDCBP/PINK1/HIF1A/GCK/GALR1/P2RX4/GAL/GSDMD/NPPB/DDX58/IL1RAP/PANX1/ARRB1/NPY2R/RASGRP1/FRMD4A/DOC2B/ALOX15B/ACSL4/ORM1/IL13/TNFSF11/CACNA1G/CACNB2/AIM2/HLA-E/MAPK11/HYAL2/IRS2/IFIH1/GJA1/TRH/INHBB/GNAI2/CD244/FGR/TRIM6/IL4R/C1QTNF4/CADM1/SYT4/TLR2/RGCC/NLGN1/ADAM9/CCL1/ABL1/UNC13D/OXCT1/WLS/NTSR1/ADAM8/CL…
GO_POSITIVE_REGULATION_OF_CELLULAR_COMPONENT_BIOGENESIS	GO_POSITIVE_REGULATION_OF_CELLULAR_COMPONENT_BIOGENESIS	491	-0.472489	-1.70631	9.96e-10	3.33e-08	2.16e-08	3875	tags=31%, list=20%, signal=25%	BAIAP2/RASIP1/LIMS1/EPHB3/FLOT1/SDCBP/ARL2/PINK1/PPP2R5B/TAL1/CDC42EP2/FES/FCHSD2/FSCN1/IL1RAP/COBL/CCR7/ABCA1/RALB/SERPINF2/FHOD1/AIM2/KDR/SRF/LRRTM2/FNIP2/LINGO2/LIMK1/SNX9/HSPA1A/TPBG/EPHB1/ASAP1/TRABD2A/TPPP3/ANKRD53/CCDC88A/PIEZO1/RGCC/ARPC1B/NLGN1/IL1RAPL1/CDH17/ARHGEF15/ABL1/ARHGEF10/NEURL1/RAC2/SOX9/EDN1/MAP4K4/GMFG/CSF2/LRRN3/NPHS1/CD36/TLR4/RHOC/EVL/NLGN2/SRPX2/CDC42EP3/DZIP1/PTPRJ/AGT/…
GO_POSITIVE_REGULATION_OF_PROTEIN_KINASE_B_SIGNALING	GO_POSITIVE_REGULATION_OF_PROTEIN_KINASE_B_SIGNALING	163	-0.589198	-2.01036	1.06e-09	3.53e-08	2.29e-08	2667	tags=40%, list=14%, signal=35%	RAC2/ADAM8/EREG/FGF18/LCK/LEP/PIK3CG/PTPRJ/IGF2/FGF9/ITGB1/TGFBR1/RAMP3/ANGPT1/ILK/PDGFA/ENG/TGFB1/VAV1/CX3CL1/RASD2/NRG1/TEK/ICOS/HCLS1/P2RY12/PIK3CD/F3/F10/PDGFB/TRAT1/MYOC/CCL3/CD80/FYN/FGF2/CD28/F7/PIK3AP1/PIK3R5/CD19/CD86/OSM/CSF3/NOX4/TNFAIP8L3/MEIS3/FGF1/THPO/FGF16/HGF/PDGFRA/THBS1/GAS6/AXL/FGFR1/C1QTNF1/FGF5/PDGFRB/IGFBP5/CCL19/FGF10/CHI3L1/FGF7/CCL21
GO_POSITIVE_REGULATION_OF_INFLAMMATORY_RESPONSE	GO_POSITIVE_REGULATION_OF_INFLAMMATORY_RESPONSE	133	-0.616504	-2.06534	1.09e-09	3.62e-08	2.35e-08	3549	tags=49%, list=18%, signal=40%	TNIP1/CCR7/TNFSF11/CTSC/HLA-E/HYAL2/S100A9/TLR2/ITGA2/CCL1/ADAM8/CEBPB/NOD2/IL12B/SNCA/TLR4/S100A8/IL6ST/IL1RL1/PIK3CG/IL17B/GPSM3/ETS1/AGT/GPRC5B/PDE2A/STAP1/SUCNR1/TLR10/CD6/PLA2G7/CX3CL1/TLR6/NLRP12/LPL/PTGS2/FFAR3/LTA/CCL3/TLR7/CLEC7A/IDO1/CD28/IL33/MMP8/NUPR1/LRRK2/OSM/BTK/OSMR/CCL24/LBP/CCR2/TREM2/GBP5/LILRA5/SERPINE1/FCER1G/PLA2G2A/C3/TNFSF4/TGM2/IL6/AGTR1/PTGER3
GO_SYNAPSE_ORGANIZATION	GO_SYNAPSE_ORGANIZATION	399	-0.492102	-1.76896	1.1e-09	3.62e-08	2.35e-08	3608	tags=36%, list=19%, signal=30%	PTPRO/IL1RAP/ACTB/NLGN4X/SSH1/NEFL/CX3CR1/CACNB4/SNCB/IGSF9B/CACNB2/ARF4/LRRTM2/LINGO2/PCDHB4/PCDHB3/LGMN/TPBG/NRCAM/ADD2/EPHB1/APP/PCDH8/DLG4/KALRN/CNKSR2/TLR2/SEZ6L/NLGN1/IL1RAPL1/ZNF804A/ARHGEF15/PCDH17/ABL1/PDLIM5/UTRN/NEURL1/CTTNBP2/NEFH/ELFN1/ETV5/GABRA2/KLK8/PAK3/LRRN3/GLRB/SNCA/NLGN2/MYO5A/MYH10/SYN1/SRPX2/TMEFF2/PCDHB5/TNR/DSCAM/DBN1/LRRC4C/PRNP/EPHB2/CBLN1/GPC4/CX3CL1/NRG1/GPM6A/HCLS1/F…
GO_CELLULAR_EXTRAVASATION	GO_CELLULAR_EXTRAVASATION	62	-0.733535	-2.25428	1.14e-09	3.75e-08	2.44e-08	2888	tags=61%, list=15%, signal=52%	CCL25/AZU1/ADAM8/LEP/PIK3CG/BST1/PLVAP/PTAFR/ITGB1/IL27RA/SELL/ELANE/CD99L2/CX3CL1/PIK3CD/SPN/GCNT1/SELE/CD177/ITGA4/SELP/ITGAL/CD99/XG/PECAM1/IL1R1/JAM2/ITGA1/CCR2/SIRPA/ICAM1/CCL2/SELPLG/ITGB2/VCAM1/THY1/CXCL12/CCL21
GO_REGULATION_OF_RESPONSE_TO_BIOTIC_STIMULUS	GO_REGULATION_OF_RESPONSE_TO_BIOTIC_STIMULUS	494	-0.469033	-1.69393	1.16e-09	3.78e-08	2.45e-08	3289	tags=28%, list=17%, signal=24%	HLA-E/PSMA8/LGMN/HSPA1A/S100A9/IFIH1/CYLD/IRF1/JAK1/FGR/TRIM6/IFI16/NLRC3/CADM1/CTSS/NLRP6/TLR2/CLNK/ARRB2/RELB/SOCS1/NCR1/ADAM8/STAT1/CLEC6A/EREG/CD274/NOD2/IL12B/PAK3/CD36/IL18RAP/TLR4/CD1D/HERC5/OPTN/S100A8/LEP/NLRC5/CLEC4C/HLA-F/IL27/CXCL6/MUC12/LYN/IRAK3/TSPAN32/CD226/SERPINB9/SAMHD1/TLR10/IFNG/PYHIN1/VAV1/CX3CL1/TLR6/TNIP3/BIRC3/TREML2/LAG3/TNFAIP3/PSMB9/CLEC4A/ICAM3/SIGLEC11/IFIT1/SOCS3/RA…
GO_POSITIVE_REGULATION_OF_PEPTIDE_SECRETION	GO_POSITIVE_REGULATION_OF_PEPTIDE_SECRETION	283	-0.525793	-1.86478	1.45e-09	4.7e-08	3.05e-08	3594	tags=40%, list=18%, signal=33%	IL1RAP/PANX1/ARRB1/NPY2R/RASGRP1/FRMD4A/DOC2B/ALOX15B/ACSL4/ORM1/IL13/TNFSF11/AIM2/HLA-E/MAPK11/HYAL2/IRS2/IFIH1/GJA1/TRH/CD244/FGR/TRIM6/IL4R/C1QTNF4/CADM1/TLR2/RGCC/ADAM9/CCL1/ABL1/OXCT1/WLS/ADAM8/CLEC6A/CD274/RASL10B/NOD2/RBP4/TLR4/HMHB1/HTR2B/NLGN2/S100A8/MYH10/CLEC9A/IL1RL1/NLRP2/ANO1/GPER1/MYOM1/C1QTNF3/IFNG/TGFB1/CD34/NLRP12/TNFRSF4/LPL/OR51E2/VEGFC/GIP/TGFB2/ANKRD1/BMP6/CRLF2/CRTAM/CCL3/D…
GO_LYMPHOCYTE_CHEMOTAXIS	GO_LYMPHOCYTE_CHEMOTAXIS	62	-0.732011	-2.2496	1.48e-09	4.79e-08	3.11e-08	2970	tags=63%, list=15%, signal=53%	CCL16/CCL3L3/CCL25/CCL1/CCL22/HSD3B7/ADAM8/CXCL14/TNFSF14/CXCL16/PIK3CG/CX3CL1/CYP7B1/PIK3CD/CCL14/CCL3/PADI2/CCL4/CXCR3/CXCL11/SAA1/CH25H/CCL8/CXCL10/CCL24/CCR2/CCL23/CCL5/GPR183/CCL2/CCL13/CCL7/CCL26/CXCL13/GAS6/CCL19/CCL18/CCL11/CCL21
GO_VACUOLAR_LUMEN	GO_VACUOLAR_LUMEN	166	-0.589558	-2.01915	1.58e-09	5.08e-08	3.3e-08	4550	tags=51%, list=23%, signal=39%	CTSV/MANBA/GBA/CTSD/DNAJC3/PLAC8/HEXA/GALNS/SCARB2/GLB1/NAGLU/ORM2/PLBD2/CREG1/VAT1/GPC5/MAN2B1/SDCBP/CUBN/NPC2/CAP1/NAAA/PPT1/TXNDC5/PYGB/IMPDH1/CTSC/HPSE/CTSA/CD1E/FTL/CYB5R3/ACP2/LGMN/LAMP2/HEXB/CTSS/PSAP/LIPA/AZU1/ANXA2/UNC13D/IFI30/CTSF/TPP1/ACAN/ARSB/SMPD1/ELANE/FASLG/SDC3/GPC4/TCN2/CPPED1/RNASE3/CTSB/CTSL/MPO/PADI2/CSPG4/HSPG2/CD74/SERPINA3/SDC2/RETN/MNDA/EPDR1/BPI/LYZ/RNASE2/KERA/C3/PDGFR…
GO_MYELOID_LEUKOCYTE_DIFFERENTIATION	GO_MYELOID_LEUKOCYTE_DIFFERENTIATION	202	-0.564568	-1.95902	1.78e-09	5.68e-08	3.69e-08	3036	tags=38%, list=16%, signal=32%	IFI16/RUNX1/OSTM1/TLR2/RASSF2/KITLG/RELB/ANXA2/SNX10/KLF10/CEBPB/NOTCH2/IL12B/JUN/CSF2/TLR4/IL34/GPR55/SH3PXD2A/NRROS/LYN/BMP4/CDK6/TGFBR2/GATA1/IFNG/TGFB1/BATF2/MT1G/HCLS1/GAB3/PIK3CD/LIF/BATF3/PDE1B/IL31RA/CCL3/MEF2C/LEF1/LILRB3/IRF4/CD74/LILRB1/MITF/CD4/CCR1/UBD/CSF1/CEBPE/CSF3/EVI2B/OSCAR/GPR183/MAFB/TREM2/LTF/CD109/TSPAN2/SPI1/DCSTAMP/FSTL3/GPR68/TYROBP/FCER1G/LILRB4/LRRC17/CSF1R/C1QC/CCL19/…
GO_MYELOID_CELL_DIFFERENTIATION	GO_MYELOID_CELL_DIFFERENTIATION	379	-0.489573	-1.75558	1.83e-09	5.82e-08	3.78e-08	4026	tags=36%, list=21%, signal=29%	KIT/GAB2/UBASH3B/MEIS2/CBFA2T3/ZFP36/RARA/FOXP1/JAG1/STAT3/CD81/LGALS3/MEIS1/TFE3/HIF1A/PML/TAL1/ZFP36L1/FES/CDKN1C/ITPKB/INPP5D/DLL1/DYRK3/CCR7/CAMK4/TNFSF11/SLC9B2/SRF/HSPA1A/APP/MYH9/IFI16/RUNX1/OSTM1/THRA/TLR2/KLF13/RASSF2/KITLG/RELB/ANXA2/SNX10/KLF10/PRKCQ/STAT1/CEBPB/NOTCH2/IL12B/JUN/CSF2/TLR4/IL34/GPR55/SH3PXD2A/NRROS/ETS1/LYN/BMP4/CDK6/PIP4K2A/TGFBR2/GATA1/IFNG/TGFB1/BATF2/MT1G/NFE2/SH2B3…
GO_FORMATION_OF_PRIMARY_GERM_LAYER	GO_FORMATION_OF_PRIMARY_GERM_LAYER	115	-0.630497	-2.07666	1.87e-09	5.94e-08	3.86e-08	2200	tags=38%, list=11%, signal=34%	ITGB1/BMP4/EOMES/LHX1/COL7A1/FZD7/LAMA3/ITGAV/ITGA4/ITGB5/WNT11/LEF1/NR4A3/TBX20/MMP8/SNAI1/FOXF1/FOXC2/VTN/MMP14/ITGB3/COL4A2/ITGA7/EYA1/NOG/GATA6/CHRD/ITGB2/ITGA5/FGFR1/COL12A1/HMGA2/APELA/MMP9/COL8A1/HAND1/INHBA/COL6A1/MMP2/COL5A2/FN1/COL5A1/COL11A1/SFRP2
GO_CALCIUM_MEDIATED_SIGNALING	GO_CALCIUM_MEDIATED_SIGNALING	212	-0.549657	-1.90822	1.92e-09	6.04e-08	3.92e-08	2933	tags=43%, list=15%, signal=37%	ACTN3/CX3CR1/CCR7/TNFSF11/JSRP1/KDR/PKD2/PDE4D/BHLHA15/ITPR1/ADA/FHL2/CLIC2/AZU1/ATP2B4/CDH13/ACKR3/XCR1/EDN1/JPH3/CXCR6/HTR2B/MYO5A/ACKR2/BST1/NFATC2/CCR6/PTPRJ/ZAP70/NOS1/AVPR1A/PRNP/NMUR1/SAMD14/SLA2/TBC1D10C/NRG1/CXCR5/NCALD/P2RY12/CXCR1/RCAN1/GBP1/SELE/TRAT1/CCL3/MYOZ2/NFATC4/SLC8A1/SELP/LAT2/RGN/NFATC1/AKAP6/DMD/P2RX7/CCR8/CCL4/RYR2/GRIN2A/CXCR3/CD3E/CD4/RCAN2/LRRK2/CCR1/CXCR4/CCR5/BTK/CD22…
GO_NEGATIVE_REGULATION_OF_VASCULATURE_DEVELOPMENT	GO_NEGATIVE_REGULATION_OF_VASCULATURE_DEVELOPMENT	109	-0.642991	-2.09761	1.92e-09	6.04e-08	3.92e-08	2305	tags=37%, list=12%, signal=33%	NFATC2/FGF9/AGT/TNMD/BMP4/FASLG/PRL/TBXA2R/PLK2/NPR1/VASH1/ADAMTS9/TEK/TGFB2/PDGFB/KLF2/NFATC1/CLDN5/HSPG2/PTN/TIE1/STARD13/CXCL10/COL4A2/CCR2/STAB1/THBS4/SERPINE1/ISM1/NGFR/THBS1/CREB3L1/SPARC/SERPINF1/WT1/MEOX2/EMILIN1/THBS2/DCN/SULF1
GO_CHONDROCYTE_DEVELOPMENT	GO_CHONDROCYTE_DEVELOPMENT	44	-0.782579	-2.27649	1.98e-09	6.2e-08	4.02e-08	2778	tags=66%, list=14%, signal=57%	VWA1/CHSY1/SOX9/BMPR1B/ACAN/FGF18/MATN2/AXIN2/TGFBR2/COL7A1/SERPINH1/MATN3/RUNX2/PTHLH/SCARA3/SHOX2/ECM1/CHST11/VIT/COL14A1/COL12A1/SULF2/COL6A1/COL6A2/COL6A3/SULF1/COL11A1/COMP/SFRP2
GO_NON_CANONICAL_WNT_SIGNALING_PATHWAY	GO_NON_CANONICAL_WNT_SIGNALING_PATHWAY	150	-0.597715	-2.02102	2.02e-09	6.3e-08	4.09e-08	2090	tags=21%, list=11%, signal=19%	PTK7/PLCB2/GPC4/FZD7/PSMB9/FZD8/FZD1/NKD1/WNT7A/MYOC/SFRP5/WNT11/LEF1/NFATC1/WNT9B/DAAM2/GNG2/PRICKLE2/DAB2/PLEKHA4/GNAO1/ROR1/PRICKLE1/DACT1/ROR2/CAMK2A/SFRP1/CTHRC1/GPC6/RSPO3/SFRP4/SFRP2
GO_REGULATION_OF_LYMPHOCYTE_DIFFERENTIATION	GO_REGULATION_OF_LYMPHOCYTE_DIFFERENTIATION	166	-0.587963	-2.01369	2.04e-09	6.32e-08	4.1e-08	3276	tags=44%, list=17%, signal=37%	TNFSF9/IFNL1/CYLD/IRF1/IL4R/TNFRSF18/RUNX1/ADA/ABL1/SOCS1/CYP26B1/ADAM8/IL12B/TESPA1/NFATC2/TOX/TBX21/FOXP3/ZNF683/ZAP70/IL27/SMAD7/BMP4/PRDM1/GLI3/TGFBR2/IFNG/HLX/LOXL3/LAG3/JAK3/ANXA1/CD27/RUNX3/CTLA4/PIK3R6/VNN1/IL12RB1/DTX1/CD80/ZBTB16/CD28/IRF4/CD74/CD2/HLA-DOA/CD86/EGR3/FCRL3/RHOH/BTK/MMP14/SASH3/NLRP3/CCR2/NFAM1/PTPRC/ZEB1/IL2RA/FGL2/LILRB2/NCKAP1L/SLAMF8/CR1/LILRB4/GAS6/TNFSF4/IL7R/AXL/GL…
GO_RESPONSE_TO_BMP	GO_RESPONSE_TO_BMP	162	-0.58666	-2.00303	2.09e-09	6.44e-08	4.18e-08	2799	tags=36%, list=14%, signal=31%	BMPER/ABL1/MSX1/ACVR1/GDF3/SOX9/AMHR2/NOTCH2/BMPR1B/ADAMTS7/FST/ZNF423/TNMD/SMAD7/BMP4/ILK/ENG/TGFB1/CDH5/FOXD1/SOX11/FZD1/ACVRL1/TGFB2/BMP6/SFRP5/LEF1/EGR1/RUNX2/HEYL/RGMA/SOST/NBL1/RBPMS2/GDF6/TMEM100/NOG/GDF5/GREM2/FSTL1/GATA6/FSTL3/CHRD/HTRA1/GDF10/TGFB3/ROR2/FBN1/GATA5/SFRP1/ADAMTS12/CHRDL1/HTRA3/LEFTY2/SULF1/GREM1/COMP/SFRP4/SFRP2
GO_MUSCLE_CELL_MIGRATION	GO_MUSCLE_CELL_MIGRATION	79	-0.688169	-2.16318	2.12e-09	6.5e-08	4.22e-08	2228	tags=44%, list=11%, signal=39%	FGF9/AGT/LPAR1/ADAMTS1/ILK/PDGFA/PARVA/ANXA1/NRP1/SMO/HAS2/PPARGC1A/PDGFB/MEF2C/NR4A3/PLEKHO1/VTN/LRP1/ITGB3/P2RY6/MYOCD/NOX4/CCL5/PLAU/THBS4/TPM1/AIF1/SERPINE1/PRKG1/PDGFRB/IGFBP5/SLIT2/IGF1/ADIPOQ/POSTN
GO_REGULATION_OF_ION_TRANSMEMBRANE_TRANSPORT	GO_REGULATION_OF_ION_TRANSMEMBRANE_TRANSPORT	462	-0.467746	-1.6901	2.19e-09	6.7e-08	4.35e-08	3424	tags=36%, list=18%, signal=30%	KCNK6/SLMAP/IL13/JSRP1/CACNA1G/CACNB2/ATP1B2/PKD2/KCNK12/HSPA2/GLRX/KCNQ3/KCNK17/KCNC4/PDE4D/HVCN1/KCNE5/IRS2/APP/TMEM109/DLG4/KCND2/TRPC1/SCN4B/CTSS/GJC2/CLIC2/SLN/NLGN1/AHNAK/SLC31A2/ATP2B4/ABL1/NTSR1/UTRN/CRHR1/SHISA9/CACNA2D4/KCNJ3/SCN2A/JPH3/KCNE1/SNCA/CATSPER1/NLGN2/LRRC38/MYO5A/CACNG4/HECW1/KCNJ6/PIK3CG/KCNA5/HAMP/HTR3A/GPER1/BDKRB1/AGT/PTAFR/KCNK13/LYN/NOS1/DPP6/CLIC5/FXYD5/PRNP/RAMP3/FXY…
GO_POSITIVE_REGULATION_OF_HEMOPOIESIS	GO_POSITIVE_REGULATION_OF_HEMOPOIESIS	183	-0.573346	-1.97552	2.22e-09	6.74e-08	4.38e-08	4049	tags=46%, list=21%, signal=37%	LGALS9/IL18/RARA/JAG1/BTN2A2/STAT3/HIF1A/TAL1/ZFP36L1/FES/ITPKB/RASGRP1/INPP5D/TNFSF11/SLC9B2/TNFSF9/HSPA1A/CYLD/IL4R/RUNX1/ADA/KITLG/SOCS1/KLF10/ADAM8/STAT1/NOTCH2/IL12B/JUN/TESPA1/IL34/TOX/FOXP3/ETS1/ZAP70/GLI3/TGFBR2/GATA1/IFNG/TGFB1/HLX/ANXA1/HCLS1/CD27/LIF/RUNX3/RAB7B/PIK3R6/VNN1/IL12RB1/LEF1/CD80/ZBTB16/CD74/CD4/CCR1/CD86/EGR3/RHOH/BTK/CSF1/MMP14/SASH3/NLRP3/CSF3/EVI2B/TREM2/PTPRC/IL2RA/DCS…
GO_REGULATION_OF_ACTIN_FILAMENT_ORGANIZATION	GO_REGULATION_OF_ACTIN_FILAMENT_ORGANIZATION	238	-0.534364	-1.8706	2.27e-09	6.87e-08	4.46e-08	3675	tags=36%, list=19%, signal=30%	CDC42EP2/LIMA1/FCHSD2/SPTAN1/TMSB4X/ARHGAP18/CCR7/SERPINF2/FHOD1/DSTN/LIMK1/SNX9/ADD2/PLEKHG2/RDX/KANK3/RGCC/ARPC1B/ARHGEF15/ABL1/ARHGEF10/ESAM/ARHGAP28/GMFG/PAK3/NPHS1/CAPG/RHOC/EVL/CDC42EP3/TMEFF2/COTL1/DBN1/LPAR1/CDC42EP1/PREX1/TGFBR1/PHLDB2/SORBS3/CX3CL1/CORO2B/DLC1/HCLS1/NRP1/FHOD3/S1PR1/CORO1A/GSN/SPTA1/IQGAP2/MYOC/SYNPO/WNT11/CFL2/SH3PXD2B/GPR65/WAS/FMN1/S100A10/TMOD1/BIN1/CCL24/CSF3/PLEK/…
GO_ENDODERM_FORMATION	GO_ENDODERM_FORMATION	50	-0.759184	-2.24802	2.28e-09	6.87e-08	4.46e-08	2137	tags=56%, list=11%, signal=50%	EOMES/LHX1/COL7A1/LAMA3/ITGAV/ITGA4/ITGB5/TBX20/MMP8/VTN/MMP14/COL4A2/ITGA7/NOG/GATA6/ITGB2/ITGA5/COL12A1/HMGA2/MMP9/COL8A1/INHBA/COL6A1/MMP2/COL5A2/FN1/COL5A1/COL11A1
GO_REGULATION_OF_B_CELL_ACTIVATION	GO_REGULATION_OF_B_CELL_ACTIVATION	115	-0.627958	-2.0683	2.67e-09	8e-08	5.2e-08	3202	tags=45%, list=16%, signal=38%	IRS2/CYLD/CD40/CLCF1/ADA/PKN1/NOD2/TLR4/BST1/NFATC2/TBX21/FOXP3/IGLL1/IL27RA/LYN/TGFB1/SLA2/TBC1D10C/TNFAIP3/TNFRSF4/CD27/SH3KBP1/CTLA4/MEF2C/CD38/CD28/CD74/CD300A/CD19/TNFSF13B/FCRL3/SAMSN1/BTK/CD22/MMP14/TNFRSF13B/SASH3/NFAM1/FCGR2B/MNDA/GPR183/PTPRC/IL10/NCKAP1L/TYROBP/SLAMF8/MZB1/TNFSF4/IL6/INHBA/IGLL5/SFRP1
GO_INTERLEUKIN_1_PRODUCTION	GO_INTERLEUKIN_1_PRODUCTION	101	-0.647026	-2.09436	2.75e-09	8.21e-08	5.33e-08	4134	tags=61%, list=21%, signal=49%	ORM2/CARD16/LGALS9/CASP1/FOXP1/ERRFI1/IL1B/SERPINB1/NLRC4/PML/GSDMD/PANX1/CX3CR1/CCR7/ABCA1/ORM1/AIM2/IL1R2/APP/IFI16/ARRB2/AZU1/NOD2/CD36/TLR4/NLRP2/SUCNR1/IFNG/PYHIN1/CX3CL1/TLR6/NLRP12/TNFAIP3/ACP5/LPL/ANXA1/MEFV/TMEM106A/CCL3/P2RX7/CLEC7A/EGR1/LILRA2/F2R/NLRP7/SAA1/S1PR3/CD33/NLRP3/SIRPA/MNDA/HAVCR2/TREM2/GBP5/LILRA5/IL10/TYROBP/GAS6/TLR8/CCL19/CMA1/IGF1
GO_NEUROINFLAMMATORY_RESPONSE	GO_NEUROINFLAMMATORY_RESPONSE	65	-0.714664	-2.20905	2.92e-09	8.63e-08	5.6e-08	2097	tags=54%, list=11%, signal=48%	JUN/SNCA/STAP1/IFNG/CX3CL1/TLR6/PTGS2/SMO/CCL3/TLR7/CD200/TNFRSF1B/IL33/MMP8/NUPR1/CLU/LRRK2/LRP1/CST7/SYT11/TREM2/PTPRC/ITGAM/AIF1/FPR2/C5AR1/TYROBP/ITGB2/TLR8/SPHK1/C1QA/IL6/MMP9/MMP3/IGF1
GO_SMOOTH_MUSCLE_CELL_MIGRATION	GO_SMOOTH_MUSCLE_CELL_MIGRATION	66	-0.710755	-2.20237	2.92e-09	8.63e-08	5.6e-08	2967	tags=53%, list=15%, signal=45%	DOCK4/ITGA2/SEMA6D/PLAT/FGF9/AGT/LPAR1/ADAMTS1/ILK/PDGFA/PARVA/NRP1/HAS2/PPARGC1A/PDGFB/MEF2C/NR4A3/VTN/LRP1/ITGB3/P2RY6/MYOCD/NOX4/CCL5/PLAU/TPM1/AIF1/SERPINE1/PRKG1/PDGFRB/IGFBP5/SLIT2/IGF1/ADIPOQ/POSTN
GO_RIBOSOMAL_SUBUNIT	GO_RIBOSOMAL_SUBUNIT	181	0.464512	2.01848	2.93e-09	8.63e-08	5.6e-08	8817	tags=78%, list=45%, signal=43%	MRPL53/RPS4Y1/MRPL38/RPS6/MRPS17/NSUN3/RPS18/RPL3L/MRPS36/RPL32/MRPL1/RPL19/MRPL42/RPL4/MRPS28/RPL23/MRPL39/RPS7/RPL18/MRPL16/RPL6/MRPS31/MRPL46/MRPL48/RPL24/MRPS22/MRPS18C/RPL36A/MRPL32/RPL30/RPL3/RPL34/RPL14/MRPL21/RPLP0/MRPL22/RPL10L/RPL23A/RPS28/RPL29/RPL39/MRPS33/RPL38/RPS15/RPL36/RPS24/RPL35A/RPL37/MRPL40/MRPL27/RPL8/MRPL12/RPS2/C12orf65/MRPL30/MRPS21/RPS8/RPS21/RPS11/MRPS30/RPL17/RPSA/RPS3…
GO_T_CELL_MIGRATION	GO_T_CELL_MIGRATION	65	-0.714512	-2.20858	2.96e-09	8.68e-08	5.64e-08	2648	tags=52%, list=14%, signal=45%	ADAM8/TNFSF14/CXCL16/PIK3CG/CCR6/ZAP70/IL27RA/CD99L2/PIK3CD/SPN/S1PR1/ITGA4/CCL3/ITGAL/CD99/XG/CD200/MSN/CXCR3/CXCL11/MYO1G/CXCL10/APOD/CCR2/CCL5/GPR183/ICAM1/ECM1/CCL2/AIF1/CCL26/CXCL13/CXCL12/CCL21
GO_SMOOTH_MUSCLE_CONTRACTION	GO_SMOOTH_MUSCLE_CONTRACTION	105	-0.646685	-2.11022	3.1e-09	9.05e-08	5.88e-08	3056	tags=52%, list=16%, signal=44%	PDE4D/TACR1/HTR7/DAPK3/DOCK4/ADA/ITGA2/ATP2B4/HTR1D/EDN1/CHRM3/HTR2B/PROK2/CALCRL/SSTR2/GPER1/AGT/PTAFR/BDKRB2/TACR2/NMUR1/TBXA2R/SMTN/TIFAB/PTGS2/OXT/GRIP2/DRD2/SLC8A1/CD38/ADRA1D/ADRA1B/F2R/GDNF/ADORA1/CAV1/MYOCD/RGS2/ADRA2A/ATP1A2/PRKG1/KCNMA1/EDNRA/SPHK1/SULF2/MYLK/CHRM2/P2RX1/ACTA2/PTGER3/HTR2A/MYH11/SULF1/CNN1/COMP
GO_PHAGOCYTIC_VESICLE	GO_PHAGOCYTIC_VESICLE	128	-0.61683	-2.06347	3.23e-09	9.39e-08	6.1e-08	3696	tags=42%, list=19%, signal=34%	RAP1A/CDC42EP2/SRGAP2/ATP6V0D1/RAB20/ABCA1/TAP2/ATP6V0A4/HLA-E/RAB9B/HVCN1/RAPGEF1/LAMP2/B2M/RAB34/TLR2/RAB39A/RAC2/ADAM8/TAP1/CD36/EVL/RAB32/ANXA3/HLA-F/GNLY/ELANE/ZYX/PLD4/NCF4/STXBP1/ATP6V0D2/TLR6/ITGAV/FMNL1/CORO1A/RAB7B/GSN/MPO/ITGB5/TLR7/WAS/SCIMP/RAB23/TLR1/NCF1/SLC11A1/NCF2/SYT11/LTF/RAB31/MPEG1/CYBB/VIM
GO_CELL_JUNCTION_ORGANIZATION	GO_CELL_JUNCTION_ORGANIZATION	283	-0.521434	-1.84932	3.38e-09	9.79e-08	6.36e-08	3855	tags=42%, list=20%, signal=34%	NFASC/LIMS1/IL1B/FLOT1/ARL2/CD151/RAP1A/CCM2/PTPRO/FSCN1/ZNF703/ACTB/NLGN4X/DST/ACTN3/ACE/CLDN6/PVR/KDR/TLN2/SRF/COL17A1/FBLIM1/GJA1/RAPGEF1/NUMBL/KRT14/GPM6B/RDX/RUNX1/CADM1/RAMP2/DAPK3/DUSP3/ITGA2/CDH17/RHOD/ABL1/CDH13/MACF1/ESAM/LAMC1/MAP4K4/PEAK1/VCL/RHOC/NLGN2/CORO1C/LAMC2/TLN1/GJC1/PTPRJ/FAM107A/AGT/SMAD7/CLDN9/GJB2/TGFBR1/ILK/PHLDB2/GPBAR1/TGFB1/MAPRE2/SNAI2/CDH5/LAMA3/CORO2B/DLC1/GJA4/TEK…
GO_INTERLEUKIN_1_BETA_PRODUCTION	GO_INTERLEUKIN_1_BETA_PRODUCTION	88	-0.672396	-2.13255	3.45e-09	9.94e-08	6.45e-08	4134	tags=64%, list=21%, signal=50%	ORM2/CARD16/LGALS9/CASP1/FOXP1/ERRFI1/IL1B/SERPINB1/NLRC4/PML/GSDMD/PANX1/CX3CR1/CCR7/ABCA1/ORM1/AIM2/APP/IFI16/ARRB2/AZU1/NOD2/CD36/TLR4/NLRP2/SUCNR1/IFNG/PYHIN1/CX3CL1/TLR6/NLRP12/TNFAIP3/ACP5/LPL/MEFV/TMEM106A/CCL3/P2RX7/CLEC7A/EGR1/LILRA2/F2R/NLRP7/S1PR3/CD33/NLRP3/SIRPA/MNDA/TREM2/GBP5/LILRA5/TYROBP/TLR8/CCL19/CMA1/IGF1
GO_TERTIARY_GRANULE_MEMBRANE	GO_TERTIARY_GRANULE_MEMBRANE	71	-0.709341	-2.21464	3.74e-09	1.07e-07	6.97e-08	2274	tags=45%, list=12%, signal=40%	CD59/ADAM8/CLEC4C/PTAFR/KCNAB2/ATP8B4/CD177/STOM/GPR84/MCEMP1/CD93/CD300A/CD33/FCAR/CLEC5A/SLC11A1/SIRPA/ITGAX/SIGLEC14/SLC2A3/SNAP25/PLAU/CLEC4D/CD53/ITGAM/FPR2/OLR1/LAIR1/LILRB2/FCER1G/CYBB/ITGB2
GO_SPECIFIC_GRANULE_MEMBRANE	GO_SPECIFIC_GRANULE_MEMBRANE	89	-0.665379	-2.11012	3.82e-09	1.09e-07	7.09e-08	3239	tags=47%, list=17%, signal=40%	HVCN1/RAB37/CKAP4/ALDH3B1/TOM1/MMP25/STK10/CD59/ADAM8/CD36/BST1/PTPRJ/KCNAB2/ITGAV/CEACAM3/DEGS1/ATP8B4/CD177/STOM/ITGAL/TNFRSF1B/GPR84/MCEMP1/CD93/CD33/FCAR/CLEC5A/PLAUR/SLC2A5/SLC2A3/SNAP25/PLAU/CLEC4D/CD53/ITGAM/FPR2/OLR1/LAIR1/CYBB/ITGB2/C3AR1/P2RX1
GO_EXTRACELLULAR_MATRIX_STRUCTURAL_CONSTITUENT_CONFERRING_TENSILE_STRENGTH	GO_EXTRACELLULAR_MATRIX_STRUCTURAL_CONSTITUENT_CONFERRING_TENSILE_STRENGTH	41	-0.778265	-2.22753	4.22e-09	1.2e-07	7.81e-08	1656	tags=59%, list=9%, signal=54%	COL13A1/COL23A1/COL19A1/COL4A1/COL4A2/COL6A6/COL18A1/COL14A1/COL15A1/COL5A3/COL12A1/COL8A2/COL16A1/COL8A1/COL6A1/COL5A2/COL6A2/COL1A2/COL6A3/COL5A1/COL1A1/COL3A1/COL11A1/COL10A1
GO_REGULATION_OF_CELL_SHAPE	GO_REGULATION_OF_CELL_SHAPE	151	-0.58704	-1.98645	4.29e-09	1.22e-07	7.89e-08	3875	tags=48%, list=20%, signal=39%	BAIAP2/RHOF/SHROOM3/MYO10/CDC42EP2/FES/RHOB/ARHGAP18/FGD6/RHOG/KDR/FBLIM1/RHOBTB3/RHOBTB1/FMNL2/MYH9/FGR/RDX/HEXB/DAPK3/RHOD/RND3/RAC2/GNA12/RHOC/FGD2/MYH10/CDC42EP3/FGD5/FAM171A1/LPAR1/CDC42EP1/ARHGAP15/SYNE3/PARVA/PARVB/DLC1/ANXA1/FMNL1/FMNL3/SH3KBP1/CORO1A/SPTA1/CCL3/EPB41L3/PLXND1/FYN/RHOJ/MSN/PTN/LST1/PALM/BVES/ERMN/S100B/PLEKHO1/CCL24/ITGA7/PLXNC1/ICAM1/HCK/CCL2/TPM1/CCL13/CCL7/FERMT2/ATP10…
GO_SPECIFIC_GRANULE	GO_SPECIFIC_GRANULE	158	-0.586103	-1.99465	4.37e-09	1.23e-07	8.01e-08	3417	tags=45%, list=18%, signal=37%	CXCL1/GSDMD/RAP1A/RAB44/SPTAN1/ORM1/HPSE/QPCT/HVCN1/RAB37/CKAP4/ALDH3B1/TOM1/B2M/CNN2/MMP25/STK10/CFP/CD59/ADAM8/CD36/RAB27A/VCL/BST1/CHIT1/PTPRJ/ANXA3/ELANE/KCNAB2/CTSZ/FOLR3/ITGAV/CEACAM3/DEGS1/ATP8B4/CD177/STOM/ITGAL/TNFRSF1B/HP/GPR84/MMP8/MCEMP1/CD93/CD33/FCAR/CLEC5A/PLAUR/RETN/OSCAR/SLC2A5/SLC2A3/SNAP25/PLAU/LTF/BPI/CLEC4D/CD53/ITGAM/DOCK2/LYZ/FPR2/OLR1/LAIR1/PTX3/CYBB/ITGB2/C3AR1/P2RX1/TIMP…
GO_REGULATION_OF_NEURON_PROJECTION_DEVELOPMENT	GO_REGULATION_OF_NEURON_PROJECTION_DEVELOPMENT	480	-0.466871	-1.68648	4.49e-09	1.26e-07	8.19e-08	3206	tags=28%, list=16%, signal=24%	NRCAM/S100A9/TUBB2B/RAPGEF1/ABL2/ROBO1/SEMA3B/ASAP1/DLG4/MAP6/KALRN/SLC39A12/RET/BRSK1/CCDC88A/SYT4/MAG/SEMA6D/NLGN1/IL1RAPL1/ZNF804A/METRN/ABL1/PTPRG/PDLIM5/NEURL1/MACF1/KLK8/PAK3/SEMA3G/CPNE5/DENND5A/HECW1/TNR/DSCAM/ARSB/ARHGAP4/NCS1/ENC1/SEMA7A/NR2F1/DBN1/AGT/CRMP1/LRRC4C/LPAR1/LYN/PREX1/SEMA6B/PTK7/FEZ1/ILK/EPHB2/CACNG7/CTSZ/PLK2/CX3CL1/PRKD1/STMN2/OSTN/SYT3/HCLS1/P3H1/FZD1/NRP1/ZNF365/RELN/A…
GO_REGULATION_OF_CATION_TRANSMEMBRANE_TRANSPORT	GO_REGULATION_OF_CATION_TRANSMEMBRANE_TRANSPORT	323	-0.504838	-1.79725	4.54e-09	1.26e-07	8.21e-08	3624	tags=41%, list=19%, signal=34%	PDZK1/YWHAH/GRIA1/TMSB4X/NEFL/CACNB4/SLMAP/IL13/JSRP1/CACNB2/ATP1B2/PKD2/HSPA2/GLRX/PDE4D/KCNE5/APP/DLG4/TRPC1/SCN4B/CTSS/GJC2/CLIC2/SLN/NLGN1/AHNAK/SLC31A2/ATP2B4/ABL1/NTSR1/UTRN/CRHR1/SHISA9/JPH3/KCNE1/SNCA/NLGN2/LRRC38/MYO5A/CACNG4/HECW1/PIK3CG/HAMP/GPER1/BDKRB1/AGT/LYN/NOS1/DPP6/FXYD5/PRNP/RAMP3/FXYD7/FXYD2/F2RL3/KCNAB2/FXYD1/EPHB2/CACNG7/IFNG/STAC2/STAC/CX3CL1/LRRC55/CORO1A/CRHBP/RELN/KCNS2/…
GO_MITOCHONDRIAL_GENE_EXPRESSION	GO_MITOCHONDRIAL_GENE_EXPRESSION	157	0.492133	2.10657	4.54e-09	1.26e-07	8.21e-08	8577	tags=78%, list=44%, signal=44%	PPARGC1B/TRMT10A/MRPL53/SARS2/TEFM/MTERF2/MTRF1/MTG1/MRPL38/CHCHD10/MTERF1/SLC25A33/TRMT10C/TRMT10B/MRPS25/MRPS17/FASTKD3/NSUN3/MRPS36/PTCD3/MRPL1/C1QBP/MRPL42/MRPS28/MRRF/MRPL39/UQCC1/RMND1/TFB2M/MRPL16/TRIT1/MRPS31/MRPL46/GFM2/MRPL48/WARS2/MRPS22/MRPS18C/MTERF3/MRPL32/YARS2/NOA1/MRPL21/MRPL22/EARS2/MRPS33/TRNT1/GATB/POLRMT/FASTKD5/MRPL40/MRPL27/MRPL12/TFAM/MTRF1L/MRPL30/TRMT61B/MRPS21/QRSL1/MRP…
GO_POSITIVE_REGULATION_OF_NEURON_DIFFERENTIATION	GO_POSITIVE_REGULATION_OF_NEURON_DIFFERENTIATION	360	-0.492127	-1.75958	4.55e-09	1.26e-07	8.21e-08	3206	tags=29%, list=16%, signal=25%	NRCAM/S100A9/TUBB2B/RAPGEF1/ABL2/ROBO1/DLG4/MAP6/KALRN/RET/SYT4/SH3GL3/NLGN1/IL1RAPL1/ZNF804A/METRN/NEURL1/MACF1/ETV5/RNF112/BRINP1/GDPD5/CDON/PAK3/CPNE5/RARB/DSCAM/ARSB/ENC1/SEMA7A/DBN1/AGT/GPRC5B/LPAR1/LYN/BMP4/PTK7/FEZ1/ILK/CACNG7/CX3CL1/PRKD1/STMN2/SYT3/SOX11/HCLS1/P3H1/FZD1/NRP1/RELN/ANKRD1/BMP6/MEF2C/TNFRSF12A/PLXND1/FYN/BEND6/NGF/MMD/EPHA3/APBB1/HEYL/NTRK2/PTN/TRPV2/TCF4/NTRK3/CXCR4/LRP1/S…
GO_POSITIVE_REGULATION_OF_LEUKOCYTE_PROLIFERATION	GO_POSITIVE_REGULATION_OF_LEUKOCYTE_PROLIFERATION	135	-0.609736	-2.04435	4.57e-09	1.26e-07	8.21e-08	3411	tags=52%, list=18%, signal=43%	IL13/CCDC88B/HLA-E/TNFSF9/IRS2/CD40/CLCF1/ADA/BST2/KITLG/CLECL1/PRKCQ/CD40LG/CD274/IL12B/CD276/TLR4/CD1D/IL6ST/LEP/BST1/NFATC2/FOXP3/IGF2/ZAP70/LYN/TGFBR2/IL5RA/CD6/TNFRSF4/JAK3/ANXA1/RASAL3/EBI3/CORO1A/SPTA1/MEF2C/CD38/IL12RB1/CD80/CD28/CD74/CD70/CD3E/TNFSF13B/CD4/CD86/HLA-DMB/FCRL3/CSF1/SASH3/CCR2/CCL5/HLA-DPB1/GPR183/HAVCR2/HLA-DPA1/PTPRC/IL2RA/AIF1/LILRB2/NCKAP1L/VCAM1/PDCD1LG2/TNFSF4/CD209/I…
GO_EPITHELIAL_TO_MESENCHYMAL_TRANSITION	GO_EPITHELIAL_TO_MESENCHYMAL_TRANSITION	131	-0.606152	-2.03274	4.89e-09	1.35e-07	8.74e-08	2878	tags=37%, list=15%, signal=32%	RGCC/SPRY1/MSX1/ACVR1/SOX9/AKNAD1/SMAD7/BMP4/EOMES/TGFBR1/AXIN2/LDLRAD4/TGFBR2/PHLDB2/ENG/TGFB1/SNAI2/LOXL3/WWTR1/GSC/TGFB2/HAS2/PHLDB1/WNT11/LEF1/OLFM1/EPHA3/HEYL/SNAI1/DAB2/TBX5/TMEM100/NOG/GLIPR2/VASN/LOXL2/TGFB1I1/HGF/PDPN/HMGA2/IL6/DACT3/TGFB3/TWIST1/WNT2/SFRP1/COL1A1/GREM1/SFRP2
GO_LAMELLIPODIUM	GO_LAMELLIPODIUM	188	-0.563113	-1.94429	5.32e-09	1.46e-07	9.49e-08	3634	tags=40%, list=19%, signal=33%	FLOT1/MYO10/ACTA1/SRGAP2/PTPRO/FSCN1/CDC42BPA/FGD6/SSH1/ABLIM3/PKD2/LIMK1/APP/RDX/ARHGEF6/IGF2BP1/BCAR1/CCDC88A/PIEZO1/KITLG/ENAH/RAC2/PODXL/NEDD9/CAPG/EVL/FGD2/MYH10/CORO1C/FGD5/DBN1/ITGB1/APBB2/PSTPIP1/ILK/APBB1IP/AMOTL1/PARVA/ABI3/CD44/STMN2/SORBS2/PARVB/ITGAV/HCLS1/MEFV/CORO1A/CD177/TUBB3/GSN/IQGAP2/STX2/DYSF/PLXND1/KCNA2/CSPG4/APBB1/ARHGAP31/SLC39A14/MYO1G/UNC5C/ITGB3/PDLIM4/AIF1/PALLD/FERMT…
GO_B_CELL_RECEPTOR_SIGNALING_PATHWAY	GO_B_CELL_RECEPTOR_SIGNALING_PATHWAY	57	-0.73646	-2.22658	5.51e-09	1.51e-07	9.78e-08	3055	tags=67%, list=16%, signal=56%	BCAR1/RUNX1/LPXN/ABL1/PLCL2/PAX5/LCK/NFATC2/IGLL1/LYN/STAP1/PRKCB/PIK3CD/CTLA4/RFTN1/MEF2C/CD79B/CD38/LAT2/GCSAML/PTPN22/KLHL6/CMTM3/CD300A/CD19/BLK/FCRL3/ITK/BTK/CD22/NFAM1/FCGR2B/MNDA/PTPRC/CD79A/NCKAP1L/MS4A1/IGLL5
GO_PROTEASE_BINDING	GO_PROTEASE_BINDING	126	-0.617127	-2.05806	5.63e-09	1.53e-07	9.96e-08	2200	tags=29%, list=11%, signal=26%	ITGB1/SELL/BDKRB2/PRNP/ELANE/SERPINB9/VWF/ITGAV/TNFAIP3/F3/CD177/CD28/IL1R1/DERL3/CD70/NLRP7/CCBE1/ADAMTSL4/LRP1/SERPINA5/ITGB3/BIN1/TIMP3/TIMP1/A2M/ECM1/SERPINE1/DPP4/SERPINA1/ADAMTS4/TIMP2/COL1A2/FN1/COL1A1/COL3A1/FAP/COMP
GO_REGULATION_OF_HUMORAL_IMMUNE_RESPONSE	GO_REGULATION_OF_HUMORAL_IMMUNE_RESPONSE	69	-0.701434	-2.17239	6.35e-09	1.72e-07	1.12e-07	1670	tags=48%, list=9%, signal=44%	CFH/PROS1/LTA/KLK7/C6/CPN2/CD19/C2/CLU/VTN/CFI/C5AR2/FCER2/FCGR2B/A2M/PTPRC/CR2/C5AR1/KLK5/CR1/C3/CXCL13/C3AR1/SERPING1/C1R/C1QC/C4A/C1QA/C1QB/C1S/VSIG4/C4B/C7
GO_PROTEOGLYCAN_BINDING	GO_PROTEOGLYCAN_BINDING	35	-0.80361	-2.24828	6.72e-09	1.81e-07	1.18e-07	1773	tags=74%, list=9%, signal=68%	CTSS/ITGA2/FCN2/AZU1/FST/LPL/CFH/CTSB/CTSL/PTN/LRP1/NID1/GPNMB/PTPRC/APOE/CHRD/THBS1/PLA2G2D/COL5A3/SLIT2/CTSK/TNC/FN1/HPSE2/COL5A1/COMP
GO_NEGATIVE_REGULATION_OF_TRANSMEMBRANE_RECEPTOR_PROTEIN_SERINE_THREONINE_KINASE_SIGNALING_PATHWAY	GO_NEGATIVE_REGULATION_OF_TRANSMEMBRANE_RECEPTOR_PROTEIN_SERINE_THREONINE_KINASE_SIGNALING_PATHWAY	112	-0.63128	-2.07378	6.87e-09	1.85e-07	1.2e-07	2799	tags=39%, list=14%, signal=34%	BMPER/ABL1/ACVR1/GDF3/WFIKKN2/NRROS/FST/SMAD7/TGFBR1/PRDM16/LDLRAD4/TGFBR2/TGFB1/CAV2/FZD1/HTRA4/LTBP1/TBX20/VEPH1/SOST/NBL1/CAV1/DACT2/RBPMS2/NOG/CD109/GREM2/VASN/FSTL3/CHRD/CHST11/TGFB1I1/PMEPA1/HTRA1/TGFB3/FBN1/SFRP1/CHRDL1/ASPN/EMILIN1/HTRA3/CILP/GREM1/SFRP2
GO_POSITIVE_REGULATION_OF_CELL_SUBSTRATE_ADHESION	GO_POSITIVE_REGULATION_OF_CELL_SUBSTRATE_ADHESION	113	-0.621485	-2.04474	7.27e-09	1.95e-07	1.26e-07	2888	tags=41%, list=15%, signal=35%	CCL25/ABL1/UNC13D/CDH13/UTRN/EGFL6/NINJ1/MAP4K4/NEDD9/CD36/CASS4/PTPRJ/CDK6/PREX1/ILK/CX3CL1/TEK/NRP1/HAS2/SPOCK2/MYOC/FMN1/PTN/S100A10/FOXF1/CD3E/CSF1/EDIL3/NID1/ABI3BP/FLNA/ECM2/LIMS2/VIT/MYADM/ITGA5/SMOC2/THY1/COL16A1/COL8A1/FBLN2/SFRP1/FN1/EMILIN1/CCDC80/CCL21
GO_CYTOKINE_RECEPTOR_ACTIVITY	GO_CYTOKINE_RECEPTOR_ACTIVITY	97	-0.654073	-2.10822	7.72e-09	2.06e-07	1.34e-07	3793	tags=64%, list=20%, signal=52%	FZD4/LIFR/LEPR/IL1RAP/IL13RA2/CX3CR1/CCR7/GFRA3/IL1R2/IL17REL/IL12RB2/IL4R/IL13RA1/IL17RD/ACKR3/XCR1/CXCR6/IL12B/IL3RA/IL18RAP/IL6ST/IL1RL1/ACKR2/CCR6/IL27RA/IL15RA/IL22RA2/GFRA2/IL5RA/CD44/CXCR5/GFRA1/CXCR1/EBI3/F3/IL2RB/CRLF2/IL31RA/FLT3/CSF3R/GHR/IL12RB1/GPR17/CCR8/IL1R1/CD74/CXCR3/IL2RG/CD4/CSF2RB/CCR1/CXCR4/CCR5/CCR4/CSF2RA/OSMR/CCR2/IL10RA/IL21R/IL2RA/CMKLR1/IL7R
GO_HEART_MORPHOGENESIS	GO_HEART_MORPHOGENESIS	246	-0.523547	-1.84034	7.95e-09	2.11e-07	1.37e-07	2901	tags=35%, list=15%, signal=30%	GATA4/CPE/SOX17/FHL2/SPRY1/MSX1/FZD2/SOX18/ACVR1/MYL2/SOX9/NOTCH2/RBP4/JUN/HTR2B/NOS3/RARB/TBX21/MYOM1/TEAD2/SMAD7/BMP4/EOMES/TGFBR1/AXIN2/ADAMTS1/TGFBR2/ILK/ENG/TGFB1/SNAI2/PARVA/DLC1/NRG1/SOX11/TEK/FZD1/NRP1/SMO/S1PR1/ACVRL1/TGFB2/ANKRD1/HAS2/MYOM3/MEF2C/WNT11/TBX20/PLXND1/SLIT3/OLFM1/RYR2/CLDN5/MICAL2/HEYL/SNAI1/FAT4/FOXF1/TBX5/FOXC2/SHOX2/HEG1/EYA1/TMEM100/GJA5/DCHS1/NOG/TPM1/ZFPM2/GATA6/FLRT…
GO_MAINTENANCE_OF_LOCATION	GO_MAINTENANCE_OF_LOCATION	326	-0.499037	-1.77872	8.16e-09	2.15e-07	1.4e-07	3482	tags=33%, list=18%, signal=27%	PKD1/CCR7/ABCA1/IL13/JSRP1/TLN2/PKD2/MEST/FTH1/MDFI/FTL/ACACB/PDE4D/MCOLN2/S100A9/ITPR1/TRPC1/HEXB/FBN2/ITPR2/EHD1/CLIC2/ABL1/NTSR1/PLCL2/CRP/GRIK5/XCR1/JPH3/SLC18A2/CD36/SNCA/HTR2B/LCK/S100A8/MYO5A/LEP/NRROS/TLN1/DZIP1/PLCL1/DBN1/GPER1/BDKRB1/LYN/NOS1/F2RL3/FASLG/PLCB2/CX3CL1/SLC30A4/SYNE3/ITGAV/LPL/KDELR3/ANXA5/CORO1A/B4GALNT1/GSN/CCL3/DRD2/LTBP1/SLC8A1/SYNE1/EPB41L3/AKAP6/DMD/DYSF/FGF2/P2RX7/R…
GO_POSITIVE_REGULATION_OF_PHOSPHATIDYLINOSITOL_3_KINASE_SIGNALING	GO_POSITIVE_REGULATION_OF_PHOSPHATIDYLINOSITOL_3_KINASE_SIGNALING	87	-0.660065	-2.092	8.16e-09	2.15e-07	1.4e-07	2383	tags=45%, list=12%, signal=40%	LEP/PIK3CG/GPER1/AGT/LYN/ANGPT1/PDGFA/TEK/HCLS1/PIK3CD/TGFB2/RELN/PDGFB/HCST/FLT3/MYOC/SELP/FYN/CD28/NTRK2/NCF1/F2R/PIK3AP1/PIK3R5/NTRK3/PRR5L/OSM/NTRK1/CSF3/CCL5/ROR1/PDGFC/HGF/PDGFRA/FGFR1/PDGFRB/IGF1/ROR2/DCN
GO_RENAL_SYSTEM_DEVELOPMENT	GO_RENAL_SYSTEM_DEVELOPMENT	290	-0.507638	-1.79503	8.96e-09	2.35e-07	1.53e-07	3117	tags=36%, list=16%, signal=30%	SOX8/IRX1/HOXA11/MYO1E/MAGED1/GPR4/RET/ARID5B/HOXD11/SOX17/SPRY1/BMPER/CYP26B1/PODXL/STAT1/SOX9/NOTCH2/COL4A4/RBP4/NPHS1/RARB/AGT/SMAD7/BMP4/TGFBR1/ENPEP/GLI3/ADAMTS1/ANGPT1/ILK/LHX1/PDGFA/BASP1/FOXD1/MME/WWTR1/CD34/OSR2/SOX11/TEK/NRP1/SMO/PYGO1/LIF/GCNT1/TNS2/TGFB2/BMP6/HAS2/PDGFB/MEF2C/RGN/WNT11/LAMB2/WNT9B/ZBTB16/FGF2/EGR1/PECAM1/FMN1/MMP17/HEYL/FAT4/FOXF1/COL4A1/KANK2/LRRK2/TCF21/STRA6/GDNF/S…
GO_HEART_PROCESS	GO_HEART_PROCESS	276	-0.512279	-1.81177	9.1e-09	2.38e-07	1.55e-07	3484	tags=40%, list=18%, signal=33%	ACE/CACNB4/KCNK6/CACNA1G/CACNB2/DSC2/ATP1B2/PDE4D/KCNE5/GJA1/HBEGF/ITPR1/GNAI2/KCND2/TRPC1/ATP2A3/SCN4B/THRA/ADA/GATA4/ITPR2/MYL4/CLIC2/ATP2B4/AKAP13/PDE5A/NPR2/MYL2/CACNA2D4/NPPC/KCNJ3/EDN1/KCNE1/VEGFB/CACNG4/NOS3/PIK3CG/KCNA5/GJC1/AGT/SMAD7/NOS1/AVPR1A/RAMP3/FXYD7/FXYD2/FXYD1/STC1/SLC8A3/CACNG7/NPR1/WWTR1/CACNG6/KCNG2/TGFB2/KCNIP3/OXT/DRD2/SLC8A1/CORIN/SEMA3A/DMD/FYN/SCN3B/KCNJ5/RYR2/ADRA1B/KCN…
GO_REGULATION_OF_ENDOTHELIAL_CELL_MIGRATION	GO_REGULATION_OF_ENDOTHELIAL_CELL_MIGRATION	148	-0.59076	-1.9903	1.05e-08	2.73e-07	1.77e-07	3939	tags=49%, list=20%, signal=39%	NR2F2/FOXP1/SP100/CARD10/DLL4/HIF1A/PRCP/P2RX4/RHOB/TMSB4X/BMPR2/KDR/LGMN/STAT5A/CD40/BCAR1/TDGF1/RGCC/BMPER/ABL1/FLT4/SPRED1/MAP3K3/EDN1/FGF18/SRPX2/NOS3/ANXA3/ETS1/AGT/BMP4/ANGPT1/STC1/TBXA2R/TGFB1/AMOTL1/PLK2/HMOX1/PRKD1/VASH1/ADAMTS9/PTGS2/ANXA1/HDAC9/VEGFC/TEK/NRP1/ACVRL1/WNT7A/PDGFB/MEF2C/FGF2/RHOJ/PTN/STARD13/CCBE1/AKT3/FOXC2/ITGB3/FGF1/APOE/FGF16/CXCL13/THBS1/FGFR1/NRP2/SPARC/SMOC2/SERPIN…
GO_POSITIVE_REGULATION_OF_LEUKOCYTE_CHEMOTAXIS	GO_POSITIVE_REGULATION_OF_LEUKOCYTE_CHEMOTAXIS	84	-0.669497	-2.11536	1.1e-08	2.86e-07	1.86e-07	2667	tags=46%, list=14%, signal=40%	CCL1/RAC2/CXCL14/EDN1/TNFSF14/VEGFB/GPSM3/CCR6/PLA2G7/VEGFC/CCL3/DYSF/CCL4/CD74/F7/PTN/CCR1/CXCL10/CSF1/LBP/CCR2/CCL5/THBS4/AIF1/SERPINE1/CMKLR1/FPR2/C5AR1/CCL7/NCKAP1L/CXCL13/THBS1/C3AR1/GAS6/IL6/CCL19/CXCL12/RARRES2/CCL21
GO_MUSCLE_CELL_DEVELOPMENT	GO_MUSCLE_CELL_DEVELOPMENT	166	-0.576298	-1.97373	1.25e-08	3.24e-07	2.11e-07	3060	tags=37%, list=16%, signal=31%	ALPK3/RAMP2/GATA4/FHL2/AKAP13/PDLIM5/MYL2/EDN1/KLHL41/MYH10/WFIKKN2/HAMP/NFATC2/MYOM1/AGT/ITGB1/BMP4/MYH3/ENG/CAV2/SGCB/SORBS2/HDAC9/SMO/FHOD3/ANKRD1/MYOM3/MYOZ2/MEF2C/NFATC4/SLC8A1/CFL2/CSRP1/AKAP6/DMD/DYSF/SYPL2/TMOD1/BVES/BIN1/SHOX2/ACTN2/UCHL1/TPM1/RGS2/ANK2/PI16/PDGFRA/PGM5/LOX/PDGFRB/RGS4/ALPK2/IGF1/LMOD1/MYH11/FLNC/CASQ2/SGCD/COMP/ACTC1
GO_TERTIARY_GRANULE	GO_TERTIARY_GRANULE	160	-0.578157	-1.97143	1.31e-08	3.37e-07	2.19e-07	4341	tags=48%, list=22%, signal=37%	SERPINB6/CAMP/CD47/DSP/DSC1/LAMP1/RHOA/AP2A2/PTPRB/PRSS3/NFASC/ATP11A/LGALS3/PRCP/CXCL1/GSDMD/PTPRN2/SPTAN1/ORM1/QPCT/FTH1/LAMP2/PGM1/CTSS/B2M/CNN2/CFP/CD59/ADAM8/DOK3/CHIT1/CLEC4C/PTAFR/KCNAB2/FOLR3/TBC1D10C/ATP8B4/CD177/STOM/CDA/HP/GPR84/MMP8/MCEMP1/CD93/CD300A/CD33/FCAR/CLEC5A/SLC11A1/SIRPA/OSCAR/ITGAX/SIGLEC14/SLC2A3/SNAP25/PLAU/LTF/CLEC4D/CD53/ITGAM/LYZ/FPR2/OLR1/LAIR1/LILRB2/NCKAP1L/FCER1G/…
GO_REGULATION_OF_GTPASE_ACTIVITY	GO_REGULATION_OF_GTPASE_ACTIVITY	459	-0.46103	-1.66378	1.44e-08	3.7e-07	2.4e-07	3697	tags=31%, list=19%, signal=26%	RGS7/RAP1A/NTF3/CDC42EP2/PTPRN2/RTKN/SRGAP2/ARRB1/SIPA1/ARHGAP18/RASGRP1/FGD6/ARHGAP10/CCR7/RASGRP3/RASAL2/RHOG/LRCH1/SNX9/RAPGEF1/RSU1/CD40/ASAP1/SMAP2/KALRN/RDX/ARHGEF6/CCL16/DOCK4/SH3BP4/CCL3L3/CCL25/SPRY1/ARHGAP25/ALDH1A1/ARRB2/CCL1/CCL22/ARHGEF15/ARHGAP30/ARHGEF10/RGS20/ARHGAP28/GPSM1/MAP4K4/RGS3/NEDD9/JUN/SEC23A/RGS16/HTR2B/FGD2/RGS5/CORO1C/ACAP1/ARHGAP1/EPHA5/RGS10/FGD5/ARHGAP4/ARHGAP29/IT…
GO_CHEMOKINE_ACTIVITY	GO_CHEMOKINE_ACTIVITY	47	-0.748728	-2.19998	1.48e-08	3.79e-07	2.46e-07	2970	tags=68%, list=15%, signal=58%	CCL16/CCL3L3/CCL25/CCL1/CCL22/CXCL3/CXCL14/CXCL16/CXCL6/CX3CL1/CCL14/CCL3/CXCL2/CCL4/CXCL11/CCL8/CXCL10/CCL24/CXCL5/CCL23/CCL5/CCL2/CCL13/CCL7/CCL26/CXCL13/CXCL9/CCL19/CCL18/CXCL12/CCL11/CCL21
GO_REGULATION_OF_BMP_SIGNALING_PATHWAY	GO_REGULATION_OF_BMP_SIGNALING_PATHWAY	85	-0.660356	-2.08557	1.51e-08	3.86e-07	2.5e-07	2901	tags=42%, list=15%, signal=36%	GATA4/BMPER/ABL1/MSX1/GDF3/NOTCH2/FST/ZNF423/SMAD7/BMP4/ILK/ENG/CDH5/FOXD1/SOX11/FZD1/ACVRL1/SFRP5/SOST/NBL1/RBPMS2/NOG/GDF5/GREM2/FSTL1/FSTL3/CHRD/HTRA1/FBN1/SFRP1/CHRDL1/HTRA3/SULF1/GREM1/SFRP4/SFRP2
GO_POSITIVE_REGULATION_OF_T_CELL_PROLIFERATION	GO_POSITIVE_REGULATION_OF_T_CELL_PROLIFERATION	93	-0.650923	-2.08159	1.63e-08	4.12e-07	2.68e-07	2692	tags=51%, list=14%, signal=44%	CLECL1/PRKCQ/CD40LG/CD274/IL12B/CD276/CD1D/IL6ST/LEP/FOXP3/IGF2/ZAP70/TGFBR2/CD6/JAK3/ANXA1/RASAL3/EBI3/CORO1A/SPTA1/IL12RB1/CD80/CD28/CD70/CD3E/TNFSF13B/CD4/CD86/HLA-DMB/SASH3/CCR2/CCL5/HLA-DPB1/HAVCR2/HLA-DPA1/PTPRC/IL2RA/AIF1/LILRB2/NCKAP1L/VCAM1/PDCD1LG2/TNFSF4/CD209/IL6/CCL19/IGF1
GO_POSITIVE_REGULATION_OF_PROTEIN_SERINE_THREONINE_KINASE_ACTIVITY	GO_POSITIVE_REGULATION_OF_PROTEIN_SERINE_THREONINE_KINASE_ACTIVITY	325	-0.496672	-1.76905	1.72e-08	4.35e-07	2.83e-07	3579	tags=31%, list=18%, signal=26%	ARRB1/MAPKAPK2/RASGRP1/PKD1/PDGFD/GH1/TNFSF11/RALB/PKD2/MAPK11/RAPGEF1/ROBO1/CD40/PDE6G/MAGED1/PEA15/RET/TDGF1/RGCC/KITLG/S1PR2/ADAM9/ATP2B4/AKAP13/PKN1/PDE5A/MAP3K3/ADAM8/CD40LG/EDN1/NOD2/MAP4K1/FGF18/PAK3/SNCA/TLR4/HTR2B/FGD2/PROK2/PIK3CG/IGF2/SHC2/LPAR1/BMP4/TGFBR1/ELANE/ILK/PDGFA/IFNG/TGFB1/TLR6/NRG1/FZD8/PDGFB/FLT3/PIK3R6/GHR/CSPG4/FGF2/P2RX7/NGF/CD74/GADD45B/NRK/F2R/PIK3R5/SAA1/NTRK3/CEMIP/…
GO_PROTEIN_COMPLEX_INVOLVED_IN_CELL_ADHESION	GO_PROTEIN_COMPLEX_INVOLVED_IN_CELL_ADHESION	34	-0.799785	-2.22709	1.73e-08	4.35e-07	2.83e-07	2200	tags=62%, list=11%, signal=55%	ITGB1/LYN/ITGA9/TSPAN32/ITGAV/CTLA4/ITGA4/ITGB5/ITGAL/CD80/CD28/ITGA1/ITGB3/ITGAX/ITGA7/ITGAM/ITGB2/ITGA5/ITGBL1/ITGA11/EMILIN1
GO_REGULATION_OF_TRANS_SYNAPTIC_SIGNALING	GO_REGULATION_OF_TRANS_SYNAPTIC_SIGNALING	433	-0.468007	-1.68605	1.76e-08	4.41e-07	2.86e-07	4162	tags=40%, list=21%, signal=32%	SLC6A1/RIMS1/GRIN2B/SYT12/NSMF/PTEN/EGFR/GRM5/MPP2/KIT/CNTN2/KMO/MCTP1/PPP3CB/RARA/ADRA1A/SYN3/BAIAP2/STAT3/IL1B/FLOT1/SORCS3/PINK1/CNTNAP4/RAP1A/NTF3/DMPK/YWHAH/GRIA1/NPY2R/NLGN4X/SSH1/CHRNB3/CX3CR1/KCNMB4/IGSF9B/CACNB2/SRF/LRRTM2/KCNC4/LGMN/EPHB1/APP/TUBB2B/GNAI2/DLG4/BRSK1/SYT4/S1PR2/ARRB2/NLGN1/PCDH17/ABL1/NTSR1/NEURL1/SHISA9/PLCL2/GRIK5/PLAT/GRIK3/EDN1/LGI1/NPTX2/JPH3/SNCA/HRH1/NLGN2/SYN1/CA…
GO_REGULATION_OF_LEUKOCYTE_MEDIATED_IMMUNITY	GO_REGULATION_OF_LEUKOCYTE_MEDIATED_IMMUNITY	191	-0.551552	-1.91001	1.76e-08	4.41e-07	2.86e-07	4049	tags=49%, list=21%, signal=39%	LGALS9/IL18/GAB2/IL18R1/PPP3CB/CD81/IL1B/KIR2DL4/DNASE1L3/CD1A/DDX58/FES/IL13RA2/RASGRP1/PVR/IL13/CD1E/HLA-E/CD40/FGR/CLCF1/IL4R/CADM1/CD1C/B2M/CLNK/BST2/ARRB2/FCGRT/UNC13D/RAC2/NCR1/NOD2/IL12B/IL18RAP/TLR4/CD1D/LEP/TBX21/FOXP3/HLA-F/PTAFR/IL27RA/SMAD7/CXCL6/LYN/PRAM1/CD226/SERPINB9/TGFB1/STXBP1/HMOX1/VAV1/LAG3/JAK3/CD177/RSAD2/LTA/CRTAM/NCR3/PIK3R6/IL12RB1/CLC/P2RX7/TNFRSF1B/SH2D1A/CD28/WAS/IL1R…
GO_GLIOGENESIS	GO_GLIOGENESIS	278	-0.506269	-1.79448	1.79e-08	4.46e-07	2.9e-07	3117	tags=34%, list=16%, signal=29%	SOX8/TMEM98/CLCF1/TRPC4/HEXB/TLR2/LGI4/GJC2/MAG/AZU1/METRN/ABL1/ARHGEF10/SOX9/ETV5/LAMC3/RNF112/TLR4/LAMB1/S100A8/IL6ST/IL34/MATN2/NRROS/PRDM8/LPAR1/LYN/CDK6/STAP1/GLI3/ILK/SLC8A3/IFNG/TGFB1/CX3CL1/NRG1/ANXA1/SOX11/P2RY12/SMO/LIF/ZNF365/TGFB2/RELN/PITX3/CNTNAP1/LTA/GSN/MYOC/CCL3/LEF1/DTX1/GPR17/LAMB2/CSPG4/TNFRSF1B/IL33/DAAM2/NTRK2/PTN/TENM4/CLU/S100B/NTRK3/CXCR4/NDN/CSF1/LRP1/MMP14/BIN1/CCR2/GPR…
GO_POSITIVE_REGULATION_OF_CYTOKINE_BIOSYNTHETIC_PROCESS	GO_POSITIVE_REGULATION_OF_CYTOKINE_BIOSYNTHETIC_PROCESS	67	-0.695779	-2.15331	1.92e-08	4.77e-07	3.1e-07	2813	tags=57%, list=14%, signal=49%	APP/IRF1/AZU1/PRKCQ/EREG/IL12B/CD276/TLR4/PTAFR/IL27/ELANE/IFNG/HMOX1/TLR6/EBI3/SPN/TLR7/LTB/CD80/CLEC7A/EGR1/CD28/IRF4/CD74/TLR1/CD3E/CD4/CD86/AKAP12/TNFRSF8/LBP/CCR2/PTPRC/TYROBP/CYBB/THBS1/TLR8/IL6
GO_FIBRILLAR_COLLAGEN_TRIMER	GO_FIBRILLAR_COLLAGEN_TRIMER	12	-0.948544	-2.13884	2e-08	4.95e-07	3.21e-07	450	tags=75%, list=2%, signal=73%	MARCO/COL5A3/COL5A2/LUM/COL1A2/COL5A1/COL1A1/COL3A1/COL11A1
GO_POSITIVE_REGULATION_OF_CELL_PROJECTION_ORGANIZATION	GO_POSITIVE_REGULATION_OF_CELL_PROJECTION_ORGANIZATION	366	-0.47903	-1.714	2.3e-08	5.65e-07	3.67e-07	3696	tags=31%, list=19%, signal=25%	RAP1A/FBXO31/CDC42EP2/FES/SKIL/FSCN1/NEFL/COBL/CREB3L2/BMPR2/CCR7/SRF/SCARF1/LIMK1/S100A9/TUBB2B/RAPGEF1/ABL2/ROBO1/DLG4/MAP6/KALRN/RET/CCDC88A/SYT4/ITGA2/NLGN1/IL1RAPL1/ZNF804A/METRN/NEURL1/MACF1/RAC2/PAK3/CORO1C/CPNE5/CDC42EP3/DZIP1/DSCAM/ARSB/ENC1/SEMA7A/DBN1/AGT/LPAR1/LYN/CDC42EP1/TGFBR1/PTK7/FEZ1/ILK/CACNG7/CX3CL1/PRKD1/STMN2/SYT3/GPM6A/HCLS1/P2RY12/P3H1/FZD1/NRP1/RELN/ANKRD1/TNFRSF12A/ENPP2…
GO_NEGATIVE_REGULATION_OF_LYMPHOCYTE_ACTIVATION	GO_NEGATIVE_REGULATION_OF_LYMPHOCYTE_ACTIVATION	144	-0.584491	-1.97065	2.4e-08	5.9e-07	3.83e-07	3173	tags=46%, list=16%, signal=39%	IRF1/FGL1/FGR/IL4R/RUNX1/DUSP3/CLNK/SOCS1/PKN1/PDE5A/CEBPB/CD274/TBX21/FOXP3/HLA-F/SMAD7/LYN/BMP4/PRNP/GLI3/HLX/SLA2/LOXL3/TBC1D10C/LAG3/TNFAIP3/JAK3/ANXA1/TIGIT/SOX11/SPN/RUNX3/CTLA4/PTPN22/DTX1/CD80/TNFAIP8L2/IDO1/CD74/LILRB1/LST1/CD300A/LAX1/CD86/SAMSN1/BTK/TNFRSF13B/FCGR2B/MNDA/HAVCR2/GPNMB/IL2RA/FGL2/LILRB2/IL10/TYROBP/PLA2G2A/LRRC32/PDCD1LG2/CLEC4G/TNFSF4/PLA2G2D/AXL/VSIG4/INHBA/SFRP1
GO_RESPONSE_TO_MECHANICAL_STIMULUS	GO_RESPONSE_TO_MECHANICAL_STIMULUS	205	-0.540584	-1.87665	2.45e-08	5.99e-07	3.89e-07	2961	tags=35%, list=15%, signal=30%	CNN2/PIEZO1/GATA4/ITGA2/MAG/STAT1/CNTNAP2/SOX9/EDN1/JUN/TLR4/TNFSF14/KCNA5/HABP4/ETS1/BDKRB1/AGT/PDE2A/BACE1/CASP5/CHRNA9/TGFBR2/ENG/SLC1A3/TIFAB/PTGS2/FAS/PIEZO2/ANKRD1/BMP6/MPO/DRD2/SLC8A1/AQP1/WNT11/TLR7/DMD/FYN/P2RX7/RYR2/PTN/FOXP2/SOST/CXCR4/STRA6/CXCL10/MMP14/NTRK1/RETN/TNFRSF8/NRXN1/ETV1/KCNK2/GDF5/MAP1B/MMP7/SERPINE2/NRXN2/ATP1A2/THBS1/KCNA1/TLR8/CXCL12/TNC/HTR2A/DCN/CHI3L1/COL1A1/COL3A1/…
GO_EXTRINSIC_APOPTOTIC_SIGNALING_PATHWAY	GO_EXTRINSIC_APOPTOTIC_SIGNALING_PATHWAY	218	-0.537017	-1.86868	2.5e-08	6.1e-07	3.96e-07	4086	tags=38%, list=21%, signal=30%	PTEN/SORT1/MLLT11/GPX1/ATF3/SP100/IL1B/LGALS3/BAG3/MCL1/PML/LMNA/YAP1/SKIL/DBH/IFI27/EYA2/TNFSF10/BOK/HSPA1A/HYAL2/CYLD/PEA15/DAPK3/RET/SGPP1/KITLG/UNC5B/ACVR1/BMPR1B/TRAF1/CSF2/NOS3/GPER1/AGT/BMP4/TMC8/TGFBR1/FASLG/GATA1/IFNG/TGFB1/HMOX1/SNAI2/CX3CL1/IFI6/ITGAV/TNFAIP3/EYA4/NRP1/FAS/ITPRIP/CD27/TGFB2/TNFSF12/TNFRSF12A/FYN/P2RX7/TNFRSF1B/NGF/IL33/CD70/G0S2/GDNF/BCL2A1/TIMP3/CAV1/EYA1/ICAM1/PTPRC/…
GO_VASCULAR_PROCESS_IN_CIRCULATORY_SYSTEM	GO_VASCULAR_PROCESS_IN_CIRCULATORY_SYSTEM	166	-0.570594	-1.9542	2.64e-08	6.4e-07	4.15e-07	3489	tags=52%, list=18%, signal=43%	RHOA/CHGA/EGFR/C2CD4B/GPX1/ADRA1A/EDNRB/PLOD3/CPS1/NPPB/DBH/KCNMB4/BMPR2/ACE/UTS2/UTS2B/SERPINF2/GJA1/AVPR2/HTR7/ECE1/RAMP2/DOCK4/AZU1/HTR1D/CRP/NPPC/EDN1/CHRM3/HRH1/HTR2B/LEP/NOS3/KCNA5/PTPRJ/GPER1/AGT/PTAFR/BDKRB2/NOS1/AVPR1A/PDE2A/TACR2/PTP4A3/ANGPT1/TBXA2R/TGFB1/HMOX1/CDH5/NPR1/PTGS2/TEK/HTR1B/BMP6/SOD2/GRIP2/SLC8A1/CD38/PDE3A/ADRA1D/ADRA1B/F2R/ITGA1/FOXC2/AKAP12/HRH2/ADORA1/CAV1/GJA5/ICAM1/R…
GO_EXTRACELLULAR_MATRIX_BINDING	GO_EXTRACELLULAR_MATRIX_BINDING	53	-0.731007	-2.19824	2.65e-08	6.41e-07	4.16e-07	2200	tags=51%, list=11%, signal=45%	ITGB1/CLEC14A/ITGA9/ITGAV/ADAMTS5/SPOCK2/ADAMTS15/OLFML2A/SPP1/ITGB3/NID1/SPARCL1/ECM1/LGALS1/THBS1/ELN/SPARC/CD248/SPOCK1/TGFBI/SLIT2/BGN/FBLN2/SSC5D/DCN/COL11A1/LRRC15
GO_METALLOENDOPEPTIDASE_ACTIVITY	GO_METALLOENDOPEPTIDASE_ACTIVITY	99	-0.632611	-2.03943	2.67e-08	6.42e-07	4.17e-07	3057	tags=47%, list=16%, signal=40%	TRABD2A/ADAM23/ECE1/MMP25/ADAM9/ADAM8/ADAMTS7/TLL2/ADAMTS8/ADAMTS1/MME/ADAMTS9/ADAMTS3/ADAMTS5/PAPPA/MMP12/MMP1/ECEL1/TRABD2B/MMP17/MMP8/ADAMTS6/MMP19/MMP16/ADAMTS15/BMP1/MMP14/ADAMTS18/MMP23B/ADAMTS10/MMP13/TLL1/MMP7/ADAMDEC1/ADAMTS4/ADAM33/ADAMTS14/ADAM19/MMP9/MMP3/MMP2/ADAM12/ADAMTS12/MMP11/ADAMTS2/FAP/ADAMTS16
GO_POSITIVE_REGULATION_OF_EPITHELIAL_CELL_MIGRATION	GO_POSITIVE_REGULATION_OF_EPITHELIAL_CELL_MIGRATION	135	-0.598063	-2.00521	2.75e-08	6.59e-07	4.28e-07	3237	tags=49%, list=17%, signal=41%	HIF1A/P2RX4/RHOB/TMSB4X/BMPR2/KDR/LGMN/STAT5A/HBEGF/CD40/BCAR1/TDGF1/ITGA2/ADAM9/ABL1/FLT4/MAP3K3/SOX9/EDN1/MAP4K4/JUN/FGF18/SRPX2/NOS3/CCR6/ANXA3/ETS1/AGT/BMP4/TGFBR2/ANGPT1/IFNG/TGFB1/AMOTL1/PLK2/MAPRE2/HMOX1/PRKD1/PTGS2/ANXA1/HDAC9/VEGFC/TEK/NRP1/TGFB2/HAS2/WNT7A/PDGFB/ENPP2/FGF2/RHOJ/CCBE1/AKT3/FOXC2/ITGB3/FGF1/GLIPR2/FGF16/THBS1/FGFR1/NRP2/SPARC/SMOC2/MMP9/FGF10/FGF7
GO_ACTOMYOSIN	GO_ACTOMYOSIN	74	-0.678086	-2.12595	2.76e-08	6.59e-07	4.28e-07	3702	tags=55%, list=19%, signal=45%	BAG3/ACTA1/LIMA1/FSCN1/CDC42BPA/SHROOM4/FHOD1/ABLIM3/FBLIM1/MYH9/LPP/CNN2/TPM4/PDLIM5/LURAP1/MYO5A/MYH10/DBN1/FAM107A/LCP1/ILK/ZYX/TEK/FHL3/SYNPO/PDLIM2/ACTN1/PDLIM4/PDLIM7/NOX4/ROR1/TPM1/FERMT2/SORBS1/SYNPO2/PGM5/MYLK/MYL9/XIRP1/PDLIM3/ACTC1
GO_REGULATION_OF_PHOSPHATIDYLINOSITOL_3_KINASE_SIGNALING	GO_REGULATION_OF_PHOSPHATIDYLINOSITOL_3_KINASE_SIGNALING	119	-0.608054	-2.01484	3.26e-08	7.78e-07	5.05e-07	4086	tags=51%, list=21%, signal=41%	PTEN/EGFR/KIT/IL18/IGF1R/BTN2A2/PPP2R5B/NTF3/RASGRP1/PDGFD/GH1/KDR/IRS2/FGR/NLRC3/UNC5B/IER3/SOX9/LEP/PIK3CG/GPER1/AGT/LYN/PIP4K2A/PPP1R16B/ANGPT1/PDGFA/TEK/HCLS1/PIK3CD/TGFB2/RELN/PDGFB/HCST/FLT3/MYOC/SELP/FYN/CD28/NTRK2/NCF1/F2R/PIK3AP1/PIK3R5/NTRK3/PRR5L/OSM/NTRK1/CSF3/CCL5/ROR1/SERPINE2/PDGFC/HGF/PDGFRA/FGFR1/PDGFRB/TWIST1/IGF1/ROR2/DCN
GO_OXIDOREDUCTASE_ACTIVITY_ACTING_ON_CH_OH_GROUP_OF_DONORS	GO_OXIDOREDUCTASE_ACTIVITY_ACTING_ON_CH_OH_GROUP_OF_DONORS	126	0.503793	2.07806	3.29e-08	7.8e-07	5.07e-07	3462	tags=38%, list=18%, signal=32%	ADH7/DHRS2/HPGD/HSD17B2/ADH6/AKR1B10/AKR1C2/SRD5A2/ADH1A/ALDH3A1/HSD11B2/AKR1C3/AKR7A3/ADH4/BDH1/AKR1C1/SDR16C5/CYP4A22/HSD3B1/HSD17B1/IDH1/ADH1C/SDR42E1/CBR4/SORD/DHRS11/FASN/PTGR2/CHDH/L2HGDH/MDH1B/HSD17B7/SDR42E2/DHRS3/HSD17B8/ADHFE1/DHDH/HADH/RDH12/LDHD/SDR9C7/ZADH2/AKR1C4/MIOX/LDHAL6A/LDHB/HMGCR/EHHADH
GO_REGULATION_OF_ADAPTIVE_IMMUNE_RESPONSE	GO_REGULATION_OF_ADAPTIVE_IMMUNE_RESPONSE	153	-0.574156	-1.94576	3.35e-08	7.94e-07	5.15e-07	3327	tags=43%, list=17%, signal=36%	CD1E/HLA-E/IRF1/CD40/CLCF1/IL4R/CD1C/B2M/ADA/FCGRT/PKN1/PRKCQ/CD274/IL12B/CD1D/IL6ST/IL1RL1/TBX21/FOXP3/HLA-F/IL27RA/IL27/SMAD7/CD226/TGFB1/HLX/LOXL3/ADCY7/TNFAIP3/JAK3/ANXA1/RSAD2/LTA/MEF2C/IL12RB1/CD80/CLC/P2RX7/TNFRSF1B/CD28/WAS/IL1R1/IL33/LILRB1/CD48/TNFSF13B/CD4/SAMSN1/BTK/SLC11A1/SASH3/NLRP3/CCR2/FCER2/FCGR2B/HAVCR2/PTPRC/IL10/FCER1G/CR1/C3/CLEC4G/TNFSF4/IL7R/IL6/CCL19
GO_CELL_SUBSTRATE_JUNCTION_ORGANIZATION	GO_CELL_SUBSTRATE_JUNCTION_ORGANIZATION	98	-0.629734	-2.03303	3.48e-08	8.21e-07	5.33e-07	3537	tags=47%, list=18%, signal=39%	DST/ACTN3/KDR/COL17A1/KRT14/GPM6B/DAPK3/DUSP3/ITGA2/RHOD/ABL1/MACF1/LAMC1/MAP4K4/PEAK1/CORO1C/LAMC2/TLN1/PTPRJ/FAM107A/PHLDB2/LAMA3/CORO2B/DLC1/TEK/NRP1/ACVRL1/MYOC/FMN1/EPHA3/S100A10/ACTN1/LRP1/MMP14/APOD/ACTN2/FERMT2/ITGA5/THBS1/SORBS1/TNS1/THY1/COL16A1/SFRP1/FN1/GREM1
GO_NEGATIVE_REGULATION_OF_TUMOR_NECROSIS_FACTOR_SUPERFAMILY_CYTOKINE_PRODUCTION	GO_NEGATIVE_REGULATION_OF_TUMOR_NECROSIS_FACTOR_SUPERFAMILY_CYTOKINE_PRODUCTION	58	-0.708521	-2.14559	3.53e-08	8.27e-07	5.37e-07	2596	tags=57%, list=13%, signal=49%	NLRC3/ARRB2/CD274/TLR4/FOXP3/IL27RA/IRAK3/POMC/CX3CL1/CD34/TNFAIP3/ACP5/CLEC4A/LILRA4/PTPN22/LILRB1/SLAMF1/CD33/C5AR2/LBP/SYT11/SIRPA/HAVCR2/TREM2/LTF/GPNMB/BPI/IL10/GAS6/AXL/TWIST1/IGF1/ADIPOQ
GO_REGULATION_OF_PRODUCTION_OF_MOLECULAR_MEDIATOR_OF_IMMUNE_RESPONSE	GO_REGULATION_OF_PRODUCTION_OF_MOLECULAR_MEDIATOR_OF_IMMUNE_RESPONSE	135	-0.596693	-2.00062	3.53e-08	8.27e-07	5.37e-07	3116	tags=43%, list=16%, signal=36%	CD40/CD244/CLCF1/TRIM6/IL4R/B2M/CLNK/BST2/PKN1/CD40LG/NOD2/RBP4/CD36/TLR4/TBX21/FOXP3/SEMA7A/HLA-F/GPRC5B/IL27RA/SMAD7/IRAK3/CD226/ANGPT1/TGFB1/HMOX1/TNFRSF4/JAK3/TGFB2/RSAD2/FFAR3/KLK7/NR4A3/CLC/TNFRSF1B/CD28/IL1R1/IL33/SCIMP/CD74/LILRB1/TRIL/FCRL3/BTK/CD22/SASH3/NLRP3/CCR2/FCGR2B/PTPRC/IL10/KLK5/FCER1G/MZB1/TNFSF4/IL6/TGFB3/SPON2
GO_SYNAPTIC_MEMBRANE	GO_SYNAPTIC_MEMBRANE	428	-0.46628	-1.67922	3.87e-08	9.04e-07	5.87e-07	4332	tags=42%, list=22%, signal=33%	SNCAIP/CLSTN1/EPHA7/NPTN/GRIA2/SNPH/SLC6A3/EFNB2/HOMER3/SLC30A1/CNIH3/SLC6A1/RIMS1/GRIN2B/CADPS2/NSMF/HIP1/PTEN/CHRNE/PICALM/GRM5/MPP2/CNTN2/PI4K2A/ADRA1A/ITGA8/BAIAP2/LIN7A/SORCS3/SLC1A2/KCTD8/CNTNAP4/SHC4/SEMA4C/SLC6A2/SRGAP2/PTPRO/ARRB1/GRIA1/NLGN4X/CHRNB3/MPDZ/IGSF9B/PJA2/TMEM240/LRRTM2/MX1/NRCAM/DLGAP2/PCDH8/DLG4/KCND2/CNKSR2/ERC1/ADAM23/CLTB/STX11/SLC16A3/ARRB2/NLGN1/IL1RAPL1/SH2D5/PCDH17/A…
GO_VASCULAR_ENDOTHELIAL_GROWTH_FACTOR_RECEPTOR_SIGNALING_PATHWAY	GO_VASCULAR_ENDOTHELIAL_GROWTH_FACTOR_RECEPTOR_SIGNALING_PATHWAY	89	-0.643766	-2.04158	3.96e-08	9.22e-07	5.99e-07	3934	tags=46%, list=20%, signal=37%	VAV2/SHB/PGF/BAIAP2/IL1B/FZD4/HHEX/HIF1A/MAPKAPK2/KDR/MAPK11/BCAR1/FLT4/FGF18/VEGFB/FGF9/TNMD/SHC2/ELMO1/NCF4/VAV1/PRKD1/ITGAV/PRKCB/TMEM204/VEGFC/NRP1/FYN/NCF1/FOXC2/VTN/ITGB3/NCF2/NCKAP1L/CYBB/ITGA5/AXL/NRP2/FGF10/EMILIN1/SULF1
GO_NEGATIVE_REGULATION_OF_CELL_CELL_ADHESION	GO_NEGATIVE_REGULATION_OF_CELL_CELL_ADHESION	170	-0.557531	-1.90956	4.17e-08	9.63e-07	6.25e-07	3178	tags=42%, list=16%, signal=35%	AKNA/IRF1/FGL1/RDX/IL4R/RUNX1/DUSP3/CDSN/CCL25/RGCC/ABL1/B4GALNT2/SOCS1/PDE5A/PODXL/CEBPB/CD274/ADTRP/TNR/TBX21/FOXP3/SMAD7/BMP4/FXYD5/PRNP/GLI3/TGFB1/HLX/SNAI2/LOXL3/SH2B3/LAG3/JAK3/ANXA1/TIGIT/SPN/RUNX3/BMP6/CTLA4/PTPN22/DTX1/CD80/TNFAIP8L2/IDO1/CD74/LILRB1/CD300A/LAX1/CD86/ADAMTS18/FCGR2B/HAVCR2/GPNMB/IL2RA/FGL2/SERPINE2/LILRB2/IL10/PLA2G2A/PRKG1/MYADM/LRRC32/PDCD1LG2/CLEC4G/TNFSF4/PLA2G2D/C1Q…
GO_DEVELOPMENTAL_GROWTH_INVOLVED_IN_MORPHOGENESIS	GO_DEVELOPMENTAL_GROWTH_INVOLVED_IN_MORPHOGENESIS	228	-0.525177	-1.83399	4.17e-08	9.63e-07	6.25e-07	3206	tags=32%, list=16%, signal=27%	NRCAM/SALL1/APP/SEMA3B/SEMA5B/SYT4/MAG/SPRY1/SEMA6D/ABL1/HOXD13/MACF1/SOX9/VCL/SEMA3G/CPNE5/TNR/DSCAM/ARHGAP4/SEMA7A/DBN1/ITGB1/BMP4/SEMA6B/PTK7/TGFBR2/ILK/LHX1/CACNG7/OSTN/SYT3/HCLS1/NRP1/S1PR1/NKD1/ITGA4/TNFRSF12A/WNT11/SEMA3A/LAMB2/SLIT3/OLFM1/NGF/FMN1/TRPV2/SEMA3D/NTRK3/TMEM108/CXCR4/NDN/DPYSL2/CSF1/SPP1/LRP1/ISLR2/FGF1/MAP1B/KIF26B/APOE/ZEB2/DCLK1/NTN1/NRP2/L1CAM/PLXNA4/SLIT2/CXCL12/FGF10/CC…
GO_UROGENITAL_SYSTEM_DEVELOPMENT	GO_UROGENITAL_SYSTEM_DEVELOPMENT	327	-0.486387	-1.73343	4.22e-08	9.71e-07	6.31e-07	3117	tags=34%, list=16%, signal=29%	SOX8/IRX1/HOXA11/MYO1E/MAGED1/GPR4/RET/PSAP/ARID5B/HOXD11/SOX17/SPRY1/BMPER/HOXD13/CYP26B1/PODXL/STAT1/SOX9/NOTCH2/COL4A4/RBP4/NPHS1/RARB/AGT/SMAD7/BMP4/TGFBR1/ENPEP/GLI3/ADAMTS1/ANGPT1/ILK/LHX1/PDGFA/EPHB2/BASP1/FOXD1/MME/WWTR1/CD34/OSR2/ANXA1/SOX11/TEK/CYP7B1/NRP1/SMO/PYGO1/LIF/GCNT1/TNS2/TGFB2/BMP6/GLI1/HAS2/PDGFB/MEF2C/RGN/WNT11/LAMB2/WNT9B/ZBTB16/FGF2/EGR1/PECAM1/FMN1/MMP17/HEYL/FAT4/FOXF1/C…
GO_POSITIVE_REGULATION_OF_SMALL_GTPASE_MEDIATED_SIGNAL_TRANSDUCTION	GO_POSITIVE_REGULATION_OF_SMALL_GTPASE_MEDIATED_SIGNAL_TRANSDUCTION	70	-0.681278	-2.11994	4.23e-08	9.71e-07	6.31e-07	3597	tags=56%, list=19%, signal=46%	ITPKB/ARRB1/RASGRP1/IRS2/RAPGEF1/ROBO1/GPR4/KITLG/AKAP13/NOTCH2/MAP4K4/CDON/GPR55/LPAR1/LYN/F2RL3/P2RY8/MAPRE2/VAV1/NRG1/GPR174/RELN/RASGRF1/GPR17/GPR65/NGF/DGKI/P2RY10/RASGRP4/F2R/F2RL2/CSF1/NTRK1/LPAR4/ADCYAP1R1/PDGFRB/IGF1/FGF10/COL3A1
GO_SUBSTRATE_ADHESION_DEPENDENT_CELL_SPREADING	GO_SUBSTRATE_ADHESION_DEPENDENT_CELL_SPREADING	94	-0.631691	-2.02457	4.46e-08	1.02e-06	6.62e-07	2782	tags=40%, list=14%, signal=35%	ABL1/UNC13D/LAMC1/LAMC3/NEDD9/PEAK1/LAMB1/CORO1C/CASS4/PREX1/ILK/FZD7/PARVA/PARVB/ITGAV/TEK/NRP1/GBP1/HAS2/ITGA4/MYOC/LAMB2/RADIL/S100A10/FERMT3/BVES/ITGB3/PARVG/FLNA/TGFB1I1/LIMS2/FERMT2/ANTXR1/MYADM/AXL/PDPN/FN1/POSTN
GO_MITOCHONDRIAL_MATRIX	GO_MITOCHONDRIAL_MATRIX	443	0.333785	1.58122	4.88e-08	1.11e-06	7.22e-07	7112	tags=53%, list=37%, signal=34%	HMGCS2/DHRS2/ACSM6/ERBB4/HOGA1/OGDHL/GLS2/TP53AIP1/ACADL/ARG2/LIPT2/CASQ1/BDH1/MARS2/PRODH/THEM5/TERT/MRPL53/HYKK/AADAT/AMT/NUDT13/BCKDHB/ACP6/MTHFD2L/COQ3/ALDH5A1/BCAT2/CBR4/SARS2/PAM16/TEFM/PDSS1/LIPT1/DNA2/MTERF2/ATG4D/ALDH4A1/MCCC2/ACSM1/ETNPPL/MCCC1/MTG1/MRPL38/HSD17B8/POLG2/OXCT2/ADHFE1/PTCD1/MTERF1/LIAS/TST/HADH/ALAS1/TRMT10C/HIBCH/DNAJC19/TFB1M/PARS2/PDP2/GSTZ1/LYRM7/BCO2/MRPS17/DECR1/ACO…
GO_CYTOKINE_METABOLIC_PROCESS	GO_CYTOKINE_METABOLIC_PROCESS	114	-0.607779	-2.00229	5.22e-08	1.18e-06	7.69e-07	4106	tags=56%, list=21%, signal=45%	IRF7/NMI/IL18/BCL3/ZFP36/STAT3/ERRFI1/IL1B/IL1RAP/MAPKAPK2/INPP5D/CX3CR1/APP/IRF1/INHBB/IGF2BP1/AZU1/PRKCQ/CEBPB/EREG/IL12B/CD276/TLR4/FOXP3/PTAFR/IL27/ELANE/IFNG/HMOX1/TLR6/NLRP12/LAG3/EBI3/SPN/TLR7/LTB/CD80/CLEC7A/EGR1/CD28/IRF4/CD74/TLR1/LILRB1/CD3E/CD4/IGF2BP3/CD86/CEBPE/AKAP12/PCSK5/TNFRSF8/LBP/CCR2/IGF2BP2/PTPRC/IL10/TYROBP/CYBB/THBS1/TLR8/IL6/CMA1/INHBA
GO_LYSOSOMAL_LUMEN	GO_LYSOSOMAL_LUMEN	92	-0.640672	-2.0393	5.57e-08	1.26e-06	8.17e-07	4550	tags=61%, list=23%, signal=47%	CTSV/MANBA/GBA/CTSD/HEXA/GALNS/SCARB2/GLB1/NAGLU/PLBD2/GPC5/MAN2B1/CUBN/NPC2/NAAA/PPT1/TXNDC5/HPSE/CTSA/CD1E/ACP2/LGMN/LAMP2/HEXB/CTSS/PSAP/LIPA/IFI30/CTSF/TPP1/ACAN/ARSB/SMPD1/FASLG/SDC3/GPC4/TCN2/CTSB/CTSL/CSPG4/HSPG2/CD74/SDC2/EPDR1/KERA/PDGFRB/FMOD/BGN/PRELP/CTSK/VCAN/LUM/DCN/GPC6/OGN/OMD
GO_POSITIVE_REGULATION_OF_PHAGOCYTOSIS	GO_POSITIVE_REGULATION_OF_PHAGOCYTOSIS	66	-0.684897	-2.12225	5.58e-08	1.26e-06	8.17e-07	2895	tags=53%, list=15%, signal=45%	ITGA2/AZU1/SIRPG/CD36/RAB27A/PTPRJ/TUB/SIRPB1/STAP1/IFNG/IL15RA/ITGAV/IL2RB/CLEC7A/IL2RG/CD300LF/C2/LRP1/SLC11A1/SIRPA/FCGR2B/TREM2/MFGE8/PTPRC/RAB31/CCL2/DOCK2/FPR2/NCKAP1L/FCER1G/PTX3/C3/GAS6/C4A/C4B
GO_LIPOPOLYSACCHARIDE_MEDIATED_SIGNALING_PATHWAY	GO_LIPOPOLYSACCHARIDE_MEDIATED_SIGNALING_PATHWAY	58	-0.703404	-2.13009	5.61e-08	1.26e-06	8.17e-07	2494	tags=41%, list=13%, signal=36%	CD36/TLR4/NOS3/PTAFR/LYN/TGFB1/CD6/CX3CL1/TNFAIP3/BMP6/CCL3/PTPN22/SCIMP/LILRA2/CD180/LY86/LBP/LY96/CCL5/LTF/HCK/CCL2/BPI/CD14
GO_POSITIVE_REGULATION_OF_MAP_KINASE_ACTIVITY	GO_POSITIVE_REGULATION_OF_MAP_KINASE_ACTIVITY	251	-0.515415	-1.81231	5.61e-08	1.26e-06	8.17e-07	3157	tags=33%, list=16%, signal=28%	ARRB1/MAPKAPK2/RASGRP1/PDGFD/GH1/TNFSF11/MAPK11/RAPGEF1/ROBO1/CD40/PDE6G/MAGED1/PEA15/RET/TDGF1/KITLG/S1PR2/ADAM9/AKAP13/PKN1/PDE5A/MAP3K3/ADAM8/CD40LG/EDN1/NOD2/MAP4K1/FGF18/PAK3/TLR4/HTR2B/FGD2/PROK2/PIK3CG/SHC2/LPAR1/BMP4/TGFBR1/ELANE/ILK/PDGFA/TGFB1/TLR6/NRG1/FZD8/PDGFB/FLT3/PIK3R6/GHR/CSPG4/FGF2/P2RX7/NGF/CD74/GADD45B/NRK/F2R/PIK3R5/SAA1/NTRK3/LRRK2/BIRC7/CXCR4/ITGA1/NTRK1/ADORA1/NOX4/PTPRC/…
GO_RESPONSE_TO_VIRUS	GO_RESPONSE_TO_VIRUS	311	-0.493126	-1.75459	5.65e-08	1.26e-06	8.2e-07	4363	tags=35%, list=22%, signal=27%	ISG15/TNF/TRIM44/MAP3K14/STAT2/BIRC2/MICB/OAS2/IFNAR2/BCL2/LYST/PARP9/IRF7/LGALS9/IFNL2/BCL3/IFIT1B/IL1B/SEC14L1/NPC2/PML/IFNL3/DDX58/IFIT5/DDX60/IFI27/AIM2/MAPK11/IFNL1/IFI44/DDIT4/MX1/HYAL2/IFIH1/IRF1/CD40/FGR/TRIM6/IFI16/BST2/AZU1/CCL22/UNC13D/ISG20/STAT1/IL12B/HERC5/NLRC5/TBX21/PIM2/FOXP3/IFI44L/IL27/AICDA/CDK6/IRAK3/TSPAN32/SAMHD1/IFNG/BIRC3/IFI6/TNFAIP3/TRIM22/IFIT1/IFIT3/GBP1/BATF3/IFIT2/R…
GO_B_CELL_PROLIFERATION	GO_B_CELL_PROLIFERATION	95	-0.632937	-2.03295	5.73e-08	1.27e-06	8.26e-07	3202	tags=43%, list=16%, signal=36%	IRS2/CD40/CLCF1/ADA/ABL1/PKN1/PLCL2/CD40LG/TLR4/BST1/NFATC2/LYN/TNFRSF4/CTLA4/GAPT/MEF2C/CD38/LEF1/CD74/CD300A/CD70/CD180/CD19/TNFSF13B/FCRL3/BTK/CD22/TNFRSF13B/SASH3/FCGR2B/MNDA/GPR183/PTPRC/CR2/IL10/CD79A/NCKAP1L/TYROBP/MS4A1/MZB1/IL7R
GO_CALCIUM_ION_TRANSMEMBRANE_TRANSPORT	GO_CALCIUM_ION_TRANSMEMBRANE_TRANSPORT	316	-0.489998	-1.74728	5.73e-08	1.27e-06	8.26e-07	3482	tags=38%, list=18%, signal=32%	PKD1/CCR7/CACNB4/IL13/JSRP1/CACNA1G/CACNB2/PKD2/SLC25A25/PKD2L1/HSPA2/PDE4D/MCOLN2/BHLHA15/ITPR1/TRPC4/TRPC1/ATP2A3/ITPR2/GJC2/CLIC2/SLN/ORAI2/IL1RAPL1/AHNAK/ANXA2/ATP2B4/ABL1/NTSR1/CRHR1/CACNA2D4/PLCL2/XCR1/JPH3/SNCA/CATSPER1/HTR2B/LCK/MYO5A/CACNG4/PIK3CG/PLCL1/NCS1/GPER1/BDKRB1/SLC24A4/LYN/NOS1/PDE2A/PRNP/RAMP3/F2RL3/CHRNA9/SLC8A3/CACNG7/FASLG/PLCB2/CACNA1E/STAC2/STAC/CX3CL1/TRPC3/ITGAV/CACNG6/…
GO_REGULATION_OF_OSTEOBLAST_DIFFERENTIATION	GO_REGULATION_OF_OSTEOBLAST_DIFFERENTIATION	107	-0.617866	-2.01138	5.77e-08	1.28e-06	8.29e-07	2683	tags=38%, list=14%, signal=33%	ACVR1/CEBPB/NPPC/BMPR1B/IL6ST/BMP4/CDK6/AXIN2/RORB/GLI3/ILK/SNAI2/PRKD1/OSTN/SOX11/BMP6/GLI1/MEF2C/IFITM1/RUNX2/RANBP3L/PDLIM7/LTF/NOG/CHRD/HGF/TNN/TMEM119/IL6/GDF10/IGFBP5/DDR2/FAM20C/TWIST1/IGF1/HAND2/TWIST2/SFRP1/CTHRC1/GREM1/SFRP2
GO_REGULATION_OF_T_CELL_DIFFERENTIATION	GO_REGULATION_OF_T_CELL_DIFFERENTIATION	136	-0.579256	-1.94415	5.81e-08	1.28e-06	8.32e-07	3276	tags=46%, list=17%, signal=39%	TNFSF9/IFNL1/CYLD/IRF1/IL4R/TNFRSF18/RUNX1/ADA/ABL1/SOCS1/CYP26B1/ADAM8/IL12B/TESPA1/NFATC2/TBX21/FOXP3/ZNF683/ZAP70/IL27/SMAD7/BMP4/PRDM1/GLI3/TGFBR2/IFNG/HLX/LOXL3/LAG3/JAK3/ANXA1/CD27/RUNX3/CTLA4/PIK3R6/VNN1/IL12RB1/DTX1/CD80/ZBTB16/CD28/IRF4/CD74/CD2/HLA-DOA/CD86/EGR3/RHOH/SASH3/NLRP3/CCR2/PTPRC/ZEB1/IL2RA/FGL2/LILRB2/NCKAP1L/CR1/LILRB4/TNFSF4/IL7R/GLI2/CCL19
GO_CYTOSOLIC_CALCIUM_ION_TRANSPORT	GO_CYTOSOLIC_CALCIUM_ION_TRANSPORT	174	-0.554755	-1.90229	5.89e-08	1.29e-06	8.4e-07	3469	tags=41%, list=18%, signal=34%	CCR7/IL13/JSRP1/PKD2/PDE4D/MCOLN2/ITPR1/TRPC1/ITPR2/CLIC2/ATP2B4/ABL1/NTSR1/PLCL2/XCR1/JPH3/SNCA/HTR2B/LCK/MYO5A/PLCL1/GPER1/BDKRB1/LYN/NOS1/PRNP/RAMP3/F2RL3/SLC8A3/FASLG/PLCB2/CX3CL1/TRPC3/FAM155A/CORO1A/CCL3/DRD2/SLC8A1/AKAP6/DMD/FYN/FGF2/P2RX7/RGS9/RYR2/GRIN2A/CXCL11/F2R/CD19/CD4/CEMIP/CCR5/CXCL10/P2RY6/CAV1/CACNA2D1/RASA3/APLNR/CACNA1C/PTPRC/ANK2/ATP1A2/MS4A1/CXCL9/ADCYAP1R1/THY1/JPH2/CCL19/H…
GO_B_CELL_DIFFERENTIATION	GO_B_CELL_DIFFERENTIATION	129	-0.58893	-1.97391	6.07e-08	1.33e-06	8.62e-07	3520	tags=36%, list=18%, signal=30%	INPP5D/DLL1/LRRC8A/DNAJB9/CYLD/LYL1/CLCF1/ADA/CDH17/ABL1/PLCL2/CD40LG/NOTCH2/PTPRJ/ITGB1/AICDA/MFNG/JAK3/POU2F2/HDAC9/CD27/ITGA4/FLT3/ITM2A/CD79B/DOCK10/IL11/CD19/FCRL3/BTK/DOCK11/MMP14/NTRK1/NFAM1/FCGR2B/GPR183/PTPRC/CR2/IL10/CD79A/NCKAP1L/SLAMF8/MS4A1/LGALS1/VCAM1/INHBA/SFRP1
GO_CELL_LEADING_EDGE	GO_CELL_LEADING_EDGE	394	-0.468231	-1.6815	6.08e-08	1.33e-06	8.62e-07	3783	tags=36%, list=19%, signal=29%	MYO1D/SLC1A2/MYO10/ACTA1/DDX58/SRGAP2/LIMA1/BMX/PTPRO/FSCN1/GRIA1/IFIT5/CDC42BPA/FGD6/DST/SSH1/COBL/ARHGEF4/ARF4/ABLIM3/TLN2/FRMD4B/PKD2/LIMK1/KCNC4/SNX9/APP/ATP6V1B2/MYH9/FGR/RDX/ARHGEF6/IGF2BP1/BCAR1/CCDC88A/PDE4A/PIEZO1/KITLG/ANXA2/ABL1/ENAH/WLS/MACF1/SHISA9/RAC2/PODXL/GABARAPL1/CNTNAP2/GABRA2/NEDD9/KLHL41/CAPG/EVL/FGD2/MYO5A/MYH10/CORO1C/TLN1/FGD5/CYTH3/PTPRJ/DBN1/GPER1/FAM107A/ITGB1/CDK6/APB…
GO_REGULATION_OF_MYELOID_CELL_DIFFERENTIATION	GO_REGULATION_OF_MYELOID_CELL_DIFFERENTIATION	216	-0.53366	-1.85649	6.3e-08	1.37e-06	8.9e-07	4005	tags=39%, list=21%, signal=31%	UBASH3B/MEIS2/ZFP36/RARA/FOXP1/JAG1/STAT3/LGALS3/MEIS1/TFE3/HIF1A/TAL1/ZFP36L1/FES/ITPKB/INPP5D/DLL1/CAMK4/TNFSF11/SLC9B2/HSPA1A/RUNX1/KLF13/RASSF2/KITLG/KLF10/PRKCQ/STAT1/CEBPB/NOTCH2/IL12B/JUN/CSF2/TLR4/IL34/GPR55/ETS1/LYN/CDK6/GATA1/IFNG/TGFB1/NFE2/PRKCB/GPR171/HCLS1/LIF/RAB7B/CSF3R/CCL3/MEF2C/LEF1/NR4A3/LILRB3/ZBTB16/CD74/LILRB1/MITF/CD4/CCR1/CSF1/CSF3/EVI2B/MAFB/TREM2/LTF/SPI1/DCSTAMP/FSTL3/…
GO_REGULATION_OF_TUBE_SIZE	GO_REGULATION_OF_TUBE_SIZE	137	-0.578202	-1.94531	6.33e-08	1.37e-06	8.92e-07	4103	tags=53%, list=21%, signal=42%	RHOA/CHGA/EGFR/GPX1/ADRA1A/EDNRB/PLOD3/CPS1/NPPB/DBH/KCNMB4/BMPR2/ACE/UTS2/UTS2B/SERPINF2/GJA1/AVPR2/HTR7/ECE1/DOCK4/HTR1D/CRP/NPPC/EDN1/CHRM3/HRH1/HTR2B/LEP/NOS3/KCNA5/GPER1/AGT/PTAFR/BDKRB2/NOS1/AVPR1A/TBXA2R/HMOX1/NPR1/PTGS2/HTR1B/SOD2/GRIP2/SLC8A1/CD38/WNT9B/ADRA1D/ADRA1B/F2R/ITGA1/FOXC2/HRH2/ADORA1/CAV1/GJA5/ICAM1/RGS2/APOE/ADRA2A/ATP1A2/PRKG1/KCNMA1/EDNRA/ADCYAP1/KCNMB1/P2RX1/AGTR1/ADRB3/AC…
GO_T_CELL_ACTIVATION_INVOLVED_IN_IMMUNE_RESPONSE	GO_T_CELL_ACTIVATION_INVOLVED_IN_IMMUNE_RESPONSE	105	-0.624385	-2.03746	6.75e-08	1.46e-06	9.47e-07	4049	tags=50%, list=21%, signal=40%	LGALS9/IL18/BCL3/IL18R1/RARA/FOXP1/STAT3/CD81/LGALS3/IFNL1/TMEM98/IL4R/CD1C/RELB/RORA/IL12B/RAB27A/TBX21/FOXP3/IL27/SMAD7/EOMES/LCP1/IFNG/APBB1IP/HLX/LOXL3/JAK3/ANXA1/SPN/IL12RB1/ITGAL/LEF1/CD80/IRF4/LY9/LILRB1/CD86/HLA-DMB/SLC11A1/SLAMF6/NLRP3/FCGR2B/GPR183/HAVCR2/ICAM1/CLEC4D/FGL2/CLEC4E/FCER1G/TNFSF4/IL6/CCL19
GO_CALCIUM_ION_TRANSMEMBRANE_IMPORT_INTO_CYTOSOL	GO_CALCIUM_ION_TRANSMEMBRANE_IMPORT_INTO_CYTOSOL	141	-0.585212	-1.96851	7.1e-08	1.53e-06	9.93e-07	3469	tags=47%, list=18%, signal=39%	CCR7/IL13/JSRP1/PKD2/PDE4D/MCOLN2/ITPR1/TRPC1/ITPR2/CLIC2/ATP2B4/ABL1/NTSR1/PLCL2/XCR1/JPH3/SNCA/HTR2B/LCK/MYO5A/PLCL1/GPER1/BDKRB1/LYN/NOS1/PRNP/RAMP3/F2RL3/SLC8A3/FASLG/PLCB2/CX3CL1/FAM155A/CORO1A/CCL3/DRD2/SLC8A1/AKAP6/DMD/FYN/FGF2/P2RX7/RYR2/GRIN2A/CXCL11/F2R/CD19/CEMIP/CCR5/CXCL10/P2RY6/CACNA2D1/RASA3/APLNR/CACNA1C/PTPRC/ANK2/ATP1A2/CXCL9/THY1/JPH2/CCL19/HTR2A/CASQ2/PLN/CCL21
GO_REGULATION_OF_MORPHOGENESIS_OF_AN_EPITHELIUM	GO_REGULATION_OF_MORPHOGENESIS_OF_AN_EPITHELIUM	179	-0.549542	-1.88939	7.18e-08	1.54e-06	9.99e-07	2833	tags=27%, list=15%, signal=24%	ARRB2/ABL1/FZD2/HOXD13/STAT1/SOX9/ETV5/AGT/BMP4/PTK7/LHX1/PDGFA/PHLDB2/GPC4/SNAI2/FZD7/PSMB9/FZD1/SMO/LIF/NKD1/WNT7A/WNT11/WNT9B/PRICKLE2/DAB2/GDNF/PLEKHA4/CXCL10/ITGAX/ROR1/NOG/FGF1/PRICKLE1/HGF/FGFR1/DACT1/FGF10/WNT2/ROR2/SFRP1/ADAMTS12/CTHRC1/GPC6/RSPO3/SULF1/FGF7/GREM1/SFRP2
GO_TRNA_PROCESSING	GO_TRNA_PROCESSING	118	0.509673	2.0745	7.19e-08	1.54e-06	9.99e-07	8329	tags=77%, list=43%, signal=44%	ADAT2/TRMT10A/TSEN2/NSUN6/CTU1/ADAT3/TRMT13/OSGEPL1/BCDIN3D/PTCD1/DUS4L/POP1/TRMT10C/TRMT10B/RPP21/TRMT11/RPP40/TRPT1/TRMU/THUMPD2/TYW1B/TYW5/NSUN3/GTPBP3/DUS1L/QTRT1/ANKRD16/PUSL1/TRMT1/ELAC1/LCMT2/MTFMT/TARBP1/TRIT1/POLR3K/TSEN54/TRMT2B/MOCS3/GRSF1/TRNT1/PUS7/RPP38/TRUB1/TPRKB/METTL2A/PUS10/TRMT44/TP53RK/TRMT61B/WDR4/RPP14/C2orf49/METTL6/POP7/DUS3L/ALKBH8/METTL2B/AARS2/ALKBH1/CDKAL1/PUS3/CDK5RA…
GO_RESPONSE_TO_OXYGEN_LEVELS	GO_RESPONSE_TO_OXYGEN_LEVELS	368	-0.472589	-1.6915	7.31e-08	1.56e-06	1.01e-06	3106	tags=26%, list=16%, signal=22%	STC2/ITPR1/KCND2/RAMP2/WTIP/TLR2/ADA/ITPR2/ITGA2/RGCC/PLK3/AK4/RORA/PLAT/ADAM8/NPPC/EDN1/APOLD1/SCN2A/PLOD1/ACAA2/VEGFB/MGARP/LEP/CAPN2/KCNA5/ETS1/PCK1/LPAR1/NOS1/TGFBR2/STC1/SLC8A3/HMOX1/PLOD2/CD34/PSMB9/PTGS2/PAM/CYGB/VEGFC/TEK/FAS/ACVRL1/TGFB2/ANKRD1/FMN2/PPARGC1A/LTA/DRD2/SLC8A1/CD38/AQP1/EGR1/RYR2/F7/PTN/HIF3A/S100B/CXCR4/MMP14/SLC2A4/KCNK2/ADORA1/CAV1/MYOCD/NOX4/PLAU/ICAM1/KCNK3/VASN/LOXL2/…
GO_REGULATION_OF_BODY_FLUID_LEVELS	GO_REGULATION_OF_BODY_FLUID_LEVELS	483	-0.448223	-1.61895	8.38e-08	1.78e-06	1.16e-06	3236	tags=32%, list=17%, signal=27%	SERPINB2/STAT5A/HYAL2/VKORC1/F5/GJA1/IRF1/AVPR2/MYH9/MICAL1/CD40/ITPR1/GNAI2/NCOR2/KALRN/FBLN1/NLRP6/ADA/GATA4/ITPR2/ITGA2/EHD1/ADCY4/ARRB2/TFPI/ANXA2/GNA14/CD59/CYP26B1/PRKCQ/HBD/NEURL1/PLAT/CD40LG/GNA12/EDN1/CHRM3/TREML1/CD36/TLR4/RAB27A/VCL/LCK/ADTRP/NOS3/PIK3CG/TLN1/VDR/GP5/ADCY9/LYN/TSPAN32/F2RL3/ILK/PDGFA/VWF/EPHB2/GATA1/PRL/TBXA2R/STXBP1/VAV1/TIFAB/NPR1/ADCY7/TRPC3/NFE2/SH2B3/CORO2B/NPR3/C…
GO_URONIC_ACID_METABOLIC_PROCESS	GO_URONIC_ACID_METABOLIC_PROCESS	23	0.785399	2.2663	8.52e-08	1.81e-06	1.17e-06	2916	tags=74%, list=15%, signal=63%	UGT2B28/UGT2B15/UGT1A1/UGT1A10/UGT2B11/UGT1A7/UGT1A4/UGT1A9/UGT2A1/UGT2B7/UGT1A6/UGT1A3/UGT2A3/UGT1A8/SORD/XYLB/UGT2B4
GO_LEUKOCYTE_APOPTOTIC_PROCESS	GO_LEUKOCYTE_APOPTOTIC_PROCESS	105	-0.622177	-2.03025	8.64e-08	1.83e-06	1.19e-06	4106	tags=52%, list=21%, signal=42%	IRF7/PTEN/LGALS9/FOXP1/SLC46A2/LGALS3/LGALS14/HIF1A/ITPKB/CCR7/CDKN2A/IRS2/ADA/KITLG/PKN1/PRKCQ/ADAM8/CD274/NOD2/GIMAP8/LYN/BMP4/PTCRA/CD3G/GLI3/FASLG/TSC22D3/JAK3/ANXA1/HCLS1/CD27/PIK3CD/CTSL/MEF2C/NR4A3/CLC/P2RX7/IDO1/PDCD1/CD74/LILRB1/BIRC7/CCR5/BTK/CCL5/IL2RA/IL10/FCER1G/GAS6/IL7R/AXL/IL6/CCL19/CXCL12/CCL21
GO_REGULATION_OF_CARTILAGE_DEVELOPMENT	GO_REGULATION_OF_CARTILAGE_DEVELOPMENT	62	-0.69727	-2.14283	9.21e-08	1.94e-06	1.26e-06	2786	tags=58%, list=14%, signal=50%	ANXA2/SOX5/SOX9/BMPR1B/FRZB/FGF18/LEP/ADAMTS7/RARB/BMP4/TGFBR1/AXIN2/GLI3/SNAI2/LTBP3/NKX3-2/ACVRL1/BMP6/WNT11/ZBTB16/RUNX2/PTHLH/MAF/BMP1/SHOX2/TRPS1/GDF6/NOG/GDF5/LOXL2/GLI2/PKDCC/EFEMP1/CTSK/ADAMTS12/GREM1
GO_COMPLEMENT_ACTIVATION	GO_COMPLEMENT_ACTIVATION	67	-0.682105	-2.11099	9.42e-08	1.98e-06	1.28e-06	2882	tags=54%, list=15%, signal=46%	FCN2/RGCC/CFP/CD59/CRP/CFD/IGLL1/CFB/CFH/PROS1/C6/CPN2/CD19/C2/CLU/VTN/CFI/C5AR2/FCN1/A2M/CR2/C5AR1/CR1/C3/C3AR1/SERPING1/C1R/C1QC/C4A/C1QA/C1QB/C1S/VSIG4/C4B/C7/IGLL5
GO_REGULATION_OF_PROTEIN_SERINE_THREONINE_KINASE_ACTIVITY	GO_REGULATION_OF_PROTEIN_SERINE_THREONINE_KINASE_ACTIVITY	491	-0.449894	-1.62471	9.45e-08	1.98e-06	1.28e-06	3984	tags=32%, list=20%, signal=26%	IGF1R/MDFIC/TPD52L1/CAMK1/NR2F2/AIDA/RASIP1/MAPK8IP1/CD81/IL1B/SLC27A1/DUSP5/HIPK3/FZD4/HHEX/NTF3/DUSP8/DUSP14/CDKN1C/ARRB1/ACTB/MAPKAPK2/RASGRP1/PKD1/PDGFD/GH1/TNFSF11/RALB/SPRED3/PKD2/MAPK11/CDKN2A/HYAL2/RAPGEF1/ROBO1/CD40/PDE6G/MAGED1/PEA15/RET/DUSP3/TDGF1/RGCC/KITLG/S1PR2/SPRY1/ADAM9/ATP2B4/ABL1/AKAP13/PKN1/PDE5A/SPRED1/MAP3K3/ADAM8/CD40LG/EDN1/NOD2/MAP4K1/RGS3/FGF18/PAK3/SNCA/TLR4/HERC5/HTR2…
GO_PEPTIDE_BINDING	GO_PEPTIDE_BINDING	279	-0.500545	-1.77354	1e-07	2.09e-06	1.36e-06	3137	tags=32%, list=16%, signal=27%	PTGES/PPIC/ECE1/RAMP2/CD1C/CLTB/SLC40A1/TLR2/NPBWR1/ITGA2/GRPR/NLGN1/CRHR1/NPR2/ACVR1/TPP1/NOD2/TAP1/CD36/TLR4/CD1D/CALCRL/SSTR2/HLA-F/BDKRB1/APBA2/AVPR1A/APBB2/BACE1/PRNP/NMUR1/RAMP3/ENPEP/EPHB2/NPR1/TLR6/MME/NPR3/VIPR2/KDELR3/ANXA5/CRHBP/TGFB2/ITM2A/GHR/SSTR3/HSPG2/GRIN2A/CD74/APBB1/TLR1/CLU/CEMIP/LRP1/HLA-DRB5/PCSK5/PTH1R/LBP/HLA-DRA/HLA-DRB1/FCGR2B/BCHE/GLP2R/HLA-DQB1/HLA-DPB1/TREM2/HLA-DPA1/…
GO_POSITIVE_REGULATION_OF_NEURON_PROJECTION_DEVELOPMENT	GO_POSITIVE_REGULATION_OF_NEURON_PROJECTION_DEVELOPMENT	274	-0.502515	-1.77713	1.05e-07	2.18e-06	1.42e-06	3696	tags=33%, list=19%, signal=27%	RAP1A/FBXO31/FES/SKIL/NEFL/COBL/CREB3L2/BMPR2/SRF/SCARF1/LIMK1/S100A9/TUBB2B/RAPGEF1/ABL2/ROBO1/DLG4/MAP6/KALRN/RET/SYT4/NLGN1/IL1RAPL1/ZNF804A/METRN/NEURL1/MACF1/PAK3/CPNE5/DSCAM/ARSB/ENC1/SEMA7A/DBN1/AGT/LPAR1/LYN/PTK7/FEZ1/ILK/CACNG7/CX3CL1/PRKD1/STMN2/SYT3/HCLS1/P3H1/FZD1/NRP1/RELN/ANKRD1/TNFRSF12A/PLXND1/FYN/NGF/EPHA3/APBB1/NTRK2/PTN/TRPV2/NTRK3/CXCR4/LRP1/SHOX2/NTRK1/ISLR2/PLXNC1/ROR1/MAP1B…
GO_NEGATIVE_REGULATION_OF_SMOOTH_MUSCLE_CELL_PROLIFERATION	GO_NEGATIVE_REGULATION_OF_SMOOTH_MUSCLE_CELL_PROLIFERATION	46	-0.7405	-2.17372	1.08e-07	2.23e-06	1.45e-06	2518	tags=52%, list=13%, signal=46%	IL12B/GPER1/ILK/IFNG/HMOX1/NPR1/NPR3/TNFAIP3/VIPR2/PPARGC1A/SOD2/MEF2C/PTGIR/APOD/MYOCD/TPM1/AIF1/IL10/PRKG1/TGFB3/IGFBP5/ADIPOQ/OGN/CNN1
GO_CCR_CHEMOKINE_RECEPTOR_BINDING	GO_CCR_CHEMOKINE_RECEPTOR_BINDING	39	-0.760592	-2.16944	1.1e-07	2.28e-06	1.48e-06	2970	tags=62%, list=15%, signal=52%	CCL16/CCL3L3/CCL25/CCL1/CCL22/STAT1/CX3CL1/CCL14/CCL3/CCL4/CCL8/CCL24/CCR2/CCL23/CCL5/CCL2/CCL13/CCL7/CCL26/CXCL13/CCL19/CCL18/CCL11/CCL21
GO_REGULATION_OF_DEVELOPMENTAL_GROWTH	GO_REGULATION_OF_DEVELOPMENTAL_GROWTH	319	-0.478655	-1.70431	1.13e-07	2.34e-06	1.52e-06	3516	tags=32%, list=18%, signal=27%	ACTN3/DLL1/BMPR2/GH1/GPR21/SRF/MAPK11/LIMK1/ACACB/LGMN/STAT5A/NRCAM/APP/GJA1/SEMA3B/STC2/SYT4/MAG/SEMA6D/WWC2/ABL1/MACF1/WWC3/FOXS1/NPPC/EDN1/RBP4/SEMA3G/LEP/CPNE5/TLL2/TNR/HAMP/IGF2/DSCAM/ARHGAP4/SEMA7A/DBN1/FGF9/BMP4/SEMA6B/TGFBR1/MAEL/TGFBR2/ILK/CACNG7/PRL/BASP1/HLX/OSTN/SYT3/HCLS1/NRP1/LATS2/SMO/NKD1/GLI1/DRD2/MEF2C/GHR/TNFRSF12A/SH3PXD2B/SEMA3A/TBX20/AKAP6/FGF2/OLFM1/NGF/NRK/TRPV2/SEMA3D/NTR…
GO_DEFENSE_RESPONSE_TO_BACTERIUM	GO_DEFENSE_RESPONSE_TO_BACTERIUM	241	-0.510003	-1.78842	1.15e-07	2.36e-06	1.53e-06	2936	tags=29%, list=15%, signal=25%	TLR2/FCN2/AZU1/CFP/CRP/GBP4/CEBPB/NOTCH2/NOD2/IL12B/CD36/TLR4/OPTN/S100A8/HAMP/IGLL1/ANXA3/IL27RA/GNLY/CXCL6/AICDA/DEFB124/STAB2/ELANE/TLR6/ACP5/RNASE3/SIGLEC11/SPN/ADAMTS5/LTA/KLK7/MPO/SELP/P2RX7/HP/CD4/CEBPE/SLC11A1/TNFSF8/NLRP3/LBP/SYT11/STAB1/HAVCR2/TREM2/IRF8/LTF/BPI/RNASE6/CLEC4D/MPEG1/SERPINE1/LYZ/FPR2/C5AR1/CLEC4E/IL10/KLK5/FCER1G/SLAMF8/PLA2G2A/CXCL13/IL6/SPON2/RARRES2/IGLL5/CTSG/SSC5D
GO_CATALYTIC_ACTIVITY_ACTING_ON_A_TRNA	GO_CATALYTIC_ACTIVITY_ACTING_ON_A_TRNA	96	0.532719	2.13942	1.16e-07	2.39e-06	1.55e-06	7067	tags=72%, list=36%, signal=46%	MARS2/TRMT10A/AARSD1/TSEN2/NSUN6/SARS2/TRMT13/BCDIN3D/DUS4L/POP1/TRMT10C/TRMT10B/PARS2/RPP21/TRMT11/RPP40/TRPT1/THUMPD2/TYW1B/TYW5/NSUN3/DUS1L/QTRT1/TRMT1/NARS2/PTRHD1/LCMT2/MTFMT/TARBP1/TRIT1/TSEN54/WARS2/PTRH2/TRMT2B/YARS2/EARS2/TRNT1/GATB/RPP38/METTL2A/PUS10/TRMT44/NT5C3A/TRMT61B/WDR4/RPP14/QRSL1/TARS2/METTL6/POP7/DUS3L/DARS2/ALKBH8/METTL2B/AARS2/VARS2/ALKBH1/CDKAL1/PUS3/HARS2/METTL8/POP5/DTD2…
GO_MULTICELLULAR_ORGANISMAL_SIGNALING	GO_MULTICELLULAR_ORGANISMAL_SIGNALING	197	-0.537465	-1.86301	1.25e-07	2.55e-06	1.65e-06	3489	tags=43%, list=18%, signal=36%	KCNMB4/CACNB4/OTOA/KCNK6/CACNA1G/CACNB2/DSC2/ATP1B2/PDE4D/KCNE5/NRCAM/GJA1/ITPR1/KCND2/TRPC1/ATP2A3/SCN4B/ITPR2/ITGA2/MAG/ATP2B4/NPR2/CACNA2D4/NPPC/CNTNAP2/KCNJ3/SCN2A/KCNE1/CACNG4/TNR/KCNA5/GJC1/GPER1/AGT/NOS1/AVPR1A/FXYD7/FXYD2/FXYD1/SLC8A3/CACNG7/NPR1/CACNG6/CLDN19/S1PR1/CNTNAP1/KCNIP3/SLC8A1/CORIN/SCN3B/KCNA2/TYMP/KCNJ5/RYR2/KCNH2/NTRK2/DMRT3/KCND3/NTRK3/CHRNA1/BIN1/KCNIP1/GPR88/CAV1/CACNA2D1…
GO_GROWTH_FACTOR_ACTIVITY	GO_GROWTH_FACTOR_ACTIVITY	155	-0.556829	-1.89173	1.27e-07	2.59e-06	1.68e-06	2674	tags=35%, list=14%, signal=31%	GDF3/EREG/GMFG/IL12B/FGF18/CSF2/VEGFB/IL34/IGF2/FGF9/AGT/BMP4/PDGFA/TGFB1/NRG1/VEGFC/LIF/TGFB2/BMP6/PDGFB/MIA/TYMP/FGF2/NGF/IL11/PTN/GDNF/BMP1/OSM/CSF1/CSF3/TIMP1/FGF14/GDF6/FGF1/THBS4/GDF5/IL10/PDGFC/THPO/FGF16/HGF/CLEC11A/IL6/GDF10/FGF5/TGFB3/IGF1/CXCL12/FGF10/INHBA/EFEMP1/LEFTY2/FGF7/OGN
GO_CHEMOKINE_RECEPTOR_BINDING	GO_CHEMOKINE_RECEPTOR_BINDING	61	-0.691908	-2.11926	1.32e-07	2.67e-06	1.74e-06	2970	tags=56%, list=15%, signal=47%	CCL16/CCL3L3/CCL25/CCL1/CCL22/STAT1/CXCL3/CXCL14/CXCL16/CXCL6/CX3CL1/CCL14/CCL3/CXCL2/CCL4/CXCL11/CCL8/CXCL10/CCL24/CCR2/CXCL5/CCL23/CCL5/CCL2/CCL13/CCL7/CCL26/CXCL13/CXCL9/CCL19/CCL18/CXCL12/CCL11/CCL21
GO_REGULATION_OF_NEUROINFLAMMATORY_RESPONSE	GO_REGULATION_OF_NEUROINFLAMMATORY_RESPONSE	31	-0.799708	-2.18557	1.33e-07	2.68e-06	1.74e-06	2097	tags=61%, list=11%, signal=55%	STAP1/CX3CL1/PTGS2/CCL3/CD200/TNFRSF1B/IL33/MMP8/NUPR1/LRRK2/CST7/SYT11/TREM2/PTPRC/SPHK1/IL6/MMP9/MMP3/IGF1
GO_INTERFERON_GAMMA_PRODUCTION	GO_INTERFERON_GAMMA_PRODUCTION	109	-0.60736	-1.98137	1.33e-07	2.69e-06	1.74e-06	3264	tags=48%, list=17%, signal=40%	IFNL1/PDE4D/AVPR2/IL12RB2/BTN3A2/CD244/BTN3A1/ABL1/CD274/IL12B/IL18RAP/CD276/TLR4/HMHB1/IL1RL1/FOXP3/IL27RA/IL27/EOMES/PRNP/CD226/EBI3/SPN/LTA/IL12RB1/TLR7/PTPN22/CLEC7A/IL1R1/IL33/LILRB1/CD2/CD3E/ITK/SLC11A1/SASH3/SLAMF6/CCR2/PDE4B/SIRPA/HLA-DPB1/HAVCR2/IRF8/HLA-DPA1/IL10/CD14/GAS6/PDCD1LG2/TNFSF4/TLR8/AXL/INHBA
GO_REGULATION_OF_BIOMINERALIZATION	GO_REGULATION_OF_BIOMINERALIZATION	86	-0.645376	-2.04232	1.36e-07	2.73e-06	1.77e-06	2683	tags=41%, list=14%, signal=35%	ACVR1/CEBPB/SOX9/BMPR1B/NOS3/BMP4/GATA1/TGFB1/LTBP3/OSR2/S1PR1/BMP6/CCL3/MEF2C/SLC8A1/P2RX7/ANKH/PTN/CCR1/SRGN/LTF/ECM1/ENPP1/GAS6/TMEM119/MGP/PKDCC/TGFB3/DDR2/FAM20C/TWIST1/ASPN/OMD/GREM1/COMP
GO_CARDIAC_MUSCLE_CELL_DIFFERENTIATION	GO_CARDIAC_MUSCLE_CELL_DIFFERENTIATION	111	-0.606443	-1.98521	1.39e-07	2.8e-06	1.82e-06	2901	tags=39%, list=15%, signal=33%	GATA4/FHL2/ARRB2/AKAP13/PDLIM5/ACVR1/MYL2/EDN1/MYH10/RARB/HAMP/MYOM1/AGT/ITGB1/BMP4/TGFB1/FZD7/SGCB/SORBS2/NRG1/FHOD3/MYOM3/MEF2C/SLC8A1/AKAP6/BVES/TBX5/MYOCD/NOX4/ACTN2/RGS2/GATA6/PI16/PDGFRA/PDGFRB/RGS4/ALPK2/IGF1/WT1/MYH11/SGCD/GREM1/ACTC1
GO_ANTIGEN_BINDING	GO_ANTIGEN_BINDING	49	-0.722311	-2.13599	1.4e-07	2.8e-06	1.82e-06	3474	tags=69%, list=18%, signal=57%	SLC7A5/CD1E/HLA-E/CLEC4M/CD40/CD1C/FCN2/TAP1/CD1D/KLRC2/IGLL1/HLA-F/TGFB1/LAG3/KLRD1/ITGA4/LILRA1/LILRA2/SLAMF1/CD48/TSPAN4/HLA-DRB5/HLA-DRA/SIRPA/HLA-DRB1/HLA-DQB1/HLA-DPB1/HLA-DPA1/HLA-DQA1/LILRB4/IL7R/CD209/SPON2/IGLL5
GO_REGULATION_OF_ENDOCYTOSIS	GO_REGULATION_OF_ENDOCYTOSIS	199	-0.531201	-1.84131	1.41e-07	2.8e-06	1.82e-06	4244	tags=40%, list=22%, signal=31%	DNAJC6/BICD1/EFNB2/TSPAN1/PPP3CC/HIP1/ITSN1/PICALM/MCTP1/PPP3CB/MAPK8IP1/LGALS3/FLOT1/SDCBP/PCSK9/CD151/NTF3/PPT1/ABCA2/ARRB1/DLL1/RAB20/LRRTM2/ABL2/DLG4/B2M/SYT4/SH3GL3/ITGA2/ARRB2/NLGN1/ANXA2/ABL1/CDH13/APOC1/CD36/SNCA/APOC2/STAP1/ANGPT1/DNM1/PRKD1/SELE/CD177/DRD2/STX1B/EPHA3/NECAB2/LILRB1/CD300A/STON1/CLU/LRRK2/DAB2/CD22/VTN/LRP1/ITGB3/BIN1/SLC2A4/SYT11/CAV1/TREM2/SGIP1/RAB31/SERPINE1/APOE/CLI…
GO_CHEMOKINE_PRODUCTION	GO_CHEMOKINE_PRODUCTION	83	-0.646261	-2.03995	1.42e-07	2.82e-06	1.83e-06	3243	tags=47%, list=17%, signal=39%	MCOLN2/S100A9/APP/IL4R/TLR2/AZU1/TLR4/S100A8/IL1RL1/CXCL6/C1QTNF3/ELANE/IFNG/HMOX1/SNAI2/LPL/MEFV/FFAR3/TLR7/CLEC7A/EGR1/IL33/CD74/LRP1/APOD/LBP/SIRPA/ACKR1/HAVCR2/TREM2/AIF1/IL10/ADCYAP1/TNFSF4/CSF1R/IL6/TWIST1/ADIPOQ/POSTN
GO_METALLOPEPTIDASE_ACTIVITY	GO_METALLOPEPTIDASE_ACTIVITY	172	-0.556403	-1.9055	1.45e-07	2.87e-06	1.86e-06	3057	tags=38%, list=16%, signal=33%	TRABD2A/ADAM23/ECE1/CPB1/CPE/MMP25/ADAM9/LAP3/ADAM8/CPA1/ADAMTS7/TLL2/ADAMTS8/CPM/ENPEP/ADAMTS1/CPQ/MME/VASH1/AMZ1/ADAMTS9/ADAMTS3/NAALADL1/CPZ/ADAMTS5/PAPPA/CPA4/MMP12/MMP1/ECEL1/TRABD2B/MMP17/MMP8/ADAMTS6/MMP19/MMP16/ADAMTS15/BMP1/MMP14/ADAMTS18/MMP23B/ADAMTS10/MMP13/TLL1/MMP7/ADAMDEC1/ANPEP/DPEP1/ADAMTS4/ADAM33/ADAMTS14/ADAM19/MMP9/CPA3/MMP3/CPXM2/MMP2/XPNPEP2/ADAM12/ADAMTS12/MMP11/ADAMTS2/CPX…
GO_CELLULAR_RESPONSE_TO_ACID_CHEMICAL	GO_CELLULAR_RESPONSE_TO_ACID_CHEMICAL	201	-0.533069	-1.84681	1.48e-07	2.92e-06	1.9e-06	2736	tags=31%, list=14%, signal=27%	SOCS1/CYP26B1/NEURL1/CEBPB/SOX9/EDN1/BRINP1/LEP/CAPN2/RARB/HAMP/PDK4/PCK1/TEAD2/PTAFR/LYN/AVPR1A/PTK7/RORB/FZD7/LPL/OR51E2/PPARGC1A/PDGFB/FFAR3/NFATC4/AQP1/KLF2/WNT11/FYN/WNT9B/EGR1/EPHA3/NTRK2/GNG2/PTGER2/COL4A1/NTRK3/PID1/P2RY6/WNT5B/ZEB1/PTGDR/PDGFC/CYBB/PDGFRA/FOLR2/TNFSF4/CPEB1/KCNMB1/SERPINF1/PTGFR/COL16A1/WNT2/COL6A1/MMP2/COL5A2/TNC/SFRP1/COL1A2/COL1A1/COL3A1
GO_GLIAL_CELL_ACTIVATION	GO_GLIAL_CELL_ACTIVATION	52	-0.711354	-2.12782	1.51e-07	2.98e-06	1.94e-06	3411	tags=63%, list=18%, signal=52%	IL13/CTSC/APP/TLR2/AZU1/JUN/SNCA/STAP1/IFNG/CX3CL1/TLR6/SMO/CCL3/TLR7/IL33/MMP8/CLU/LRRK2/LRP1/CST7/SYT11/TREM2/PTPRC/ITGAM/AIF1/FPR2/C5AR1/TYROBP/ITGB2/TLR8/SPHK1/C1QA/IL6
GO_STRUCTURAL_CONSTITUENT_OF_RIBOSOME	GO_STRUCTURAL_CONSTITUENT_OF_RIBOSOME	157	0.459321	1.96612	1.53e-07	3.02e-06	1.96e-06	9147	tags=82%, list=47%, signal=44%	RPS4Y1/RPS6/MRPS25/MRPS17/RPS18/RPL3L/MRPS36/RPL32/MRPL1/RPL19/MRPL42/RPL4/RPL23/RPS7/RPL18/MRPL16/RPL6/MRPS31/MRPL46/RPL24/MRPS22/MRPS18C/RPL36A/MRPL32/RPL30/RPL3/RPL34/RPL14/MRPL21/RPLP0/MRPL22/RPL10L/RPL23A/RPS28/RPL29/RPL39/MRPS33/RPL38/RPS15/RPL36/RPS24/RPL35A/RPL37/MRPL27/RPL8/MRPL12/RPS2/MRPL30/MRPS21/RPS8/RPS21/RPS11/MRPS30/RPL17/RPSA/RPS3/RPS14/RPL9/RPL15/RPL13A/RPL31/MRPS15/NDUFA7/RPS17…
GO_CYTOKINE_PRODUCTION_INVOLVED_IN_IMMUNE_RESPONSE	GO_CYTOKINE_PRODUCTION_INVOLVED_IN_IMMUNE_RESPONSE	103	-0.61152	-1.98378	1.58e-07	3.09e-06	2.01e-06	3073	tags=45%, list=16%, signal=38%	TRIM6/B2M/TLR2/CLNK/BST2/NOD2/IL12B/CD36/IL18RAP/TLR4/TBX21/FOXP3/SEMA7A/HLA-F/GPRC5B/SMAD7/IRAK3/CD226/ANGPT1/TGFB1/HMOX1/JAK3/TGFB2/RSAD2/IL31RA/FFAR3/NR4A3/CLC/TNFRSF1B/IL1R1/SCIMP/CD74/LILRB1/TRIL/BTK/SLC11A1/SASH3/NLRP3/CCR2/IL10/FCER1G/GAS6/TNFSF4/IL6/TGFB3/SPON2
GO_POSITIVE_REGULATION_OF_ESTABLISHMENT_OF_PROTEIN_LOCALIZATION	GO_POSITIVE_REGULATION_OF_ESTABLISHMENT_OF_PROTEIN_LOCALIZATION	447	-0.450232	-1.62023	1.59e-07	3.1e-06	2.02e-06	3844	tags=31%, list=20%, signal=26%	CD81/IL1B/BAG3/ATG13/PINK1/HIF1A/GCK/GSDMD/DDX58/PDZK1/YWHAH/IL1RAP/PANX1/ARRB1/RASGRP1/FRMD4A/DOC2B/ALOX15B/ACSL4/ORM1/IL13/AIM2/ABLIM3/HLA-E/MAPK11/HYAL2/IRS2/IFIH1/GJA1/TRH/CD244/FGR/TRIM6/IL4R/C1QTNF4/CADM1/TLR2/RGCC/PLK3/ADAM9/CCL1/ABL1/OXCT1/WLS/UBL4B/RAC2/ADAM8/CLEC6A/CD274/NOD2/RBP4/TLR4/HMHB1/HTR2B/NLGN2/MYH10/CLEC9A/IL1RL1/LEP/NLRP2/ANO1/GPER1/MYOM1/C1QTNF3/PRNP/PTP4A3/GLI3/IFNG/TGFB1/C…
GO_CELLULAR_DEFENSE_RESPONSE	GO_CELLULAR_DEFENSE_RESPONSE	50	-0.719006	-2.12905	1.67e-07	3.26e-06	2.12e-06	2302	tags=50%, list=12%, signal=44%	NCR1/CCR6/KLRC2/ITGB1/GNLY/LSP1/SPN/TRAT1/SH2D1A/RAB23/NCF1/PRF1/CCR5/ITK/CLEC5A/LBP/CCR2/NCF2/LY96/CD300C/MNDA/C5AR1/LILRB2/TYROBP/CXCL9
GO_ENDOCHONDRAL_BONE_MORPHOGENESIS	GO_ENDOCHONDRAL_BONE_MORPHOGENESIS	72	-0.657921	-2.06139	1.73e-07	3.36e-06	2.18e-06	2786	tags=51%, list=14%, signal=44%	ANXA2/VWA1/ALPL/NPPC/SOX9/BMPR1B/FGF18/CSGALNACT1/MATN2/RARB/BMP4/AXIN2/TGFBR2/STC1/COL7A1/TEK/SERPINH1/COL13A1/BMP6/MATN3/MEF2C/RUNX2/MMP16/SCARA3/MMP14/SHOX2/MMP13/VIT/COL14A1/COL12A1/ANXA6/TMEM119/COL6A1/COL6A2/COL6A3/COL1A1/COMP
GO_MITOCHONDRIAL_TRANSLATION	GO_MITOCHONDRIAL_TRANSLATION	132	0.479942	1.98176	1.77e-07	3.43e-06	2.22e-06	8577	tags=76%, list=44%, signal=43%	MRPL53/SARS2/MTRF1/MTG1/MRPL38/TRMT10C/MRPS25/MRPS17/FASTKD3/NSUN3/MRPS36/PTCD3/MRPL1/C1QBP/MRPL42/MRPS28/MRRF/MRPL39/UQCC1/RMND1/MRPL16/MRPS31/MRPL46/GFM2/MRPL48/WARS2/MRPS22/MRPS18C/MTERF3/MRPL32/YARS2/NOA1/MRPL21/MRPL22/EARS2/MRPS33/GATB/MRPL40/MRPL27/MRPL12/MTRF1L/MRPL30/MRPS21/QRSL1/MRPS30/TARS2/DARS2/MTIF2/LRPPRC/AARS2/MRPS26/MRPS15/ALKBH1/COA3/NDUFA7/UQCC2/TUFM/MRPS9/CDK5RAP1/MRPL3/MPV17L2…
GO_ENDODERM_DEVELOPMENT	GO_ENDODERM_DEVELOPMENT	75	-0.657434	-2.06127	1.78e-07	3.44e-06	2.24e-06	2901	tags=48%, list=15%, signal=41%	GATA4/SOX17/MIXL1/GDF3/LAMC1/LAMB1/BMP4/EOMES/LHX1/COL7A1/LAMA3/ITGAV/ITGA4/ITGB5/TBX20/MMP8/VTN/MMP14/COL4A2/ITGA7/NOG/GATA6/ITGB2/ITGA5/COL12A1/HMGA2/APELA/MMP9/COL8A1/INHBA/COL6A1/MMP2/COL5A2/FN1/COL5A1/COL11A1
GO_NEGATIVE_REGULATION_OF_ESTABLISHMENT_OF_PROTEIN_LOCALIZATION	GO_NEGATIVE_REGULATION_OF_ESTABLISHMENT_OF_PROTEIN_LOCALIZATION	177	-0.543405	-1.86763	1.79e-07	3.45e-06	2.24e-06	2521	tags=29%, list=13%, signal=25%	KCNE1/CD36/ADTRP/FOXP3/IL27RA/C1QTNF3/ANGPT1/CX3CL1/TLR6/CORO2B/CD34/NLRP12/TNFAIP3/TNFRSF4/ANXA1/HDAC9/GBP1/ANXA5/RSAD2/DRD2/PTPN22/VSNL1/CD200/PKIG/IL33/RAB23/DERL3/LILRB1/F2R/NLRP7/LRRK2/CD22/APOD/C5AR2/NLRP3/SYT11/FCGR2B/KCNB1/SRGN/LILRA5/APOE/IL10/ADRA2A/LRRC32/GAS6/TLR8/PKDCC/ADIPOQ/SFRP1/SSC5D/FN1
GO_NEGATIVE_REGULATION_OF_CYTOKINE_SECRETION	GO_NEGATIVE_REGULATION_OF_CYTOKINE_SECRETION	65	-0.677567	-2.09438	1.87e-07	3.58e-06	2.33e-06	2273	tags=45%, list=12%, signal=40%	FOXP3/IL27RA/C1QTNF3/ANGPT1/CX3CL1/TLR6/CD34/NLRP12/TNFAIP3/TNFRSF4/ANXA1/HDAC9/GBP1/PTPN22/CD200/LILRB1/NLRP7/C5AR2/NLRP3/SYT11/FCGR2B/SRGN/LILRA5/IL10/LRRC32/GAS6/TLR8/SSC5D/FN1
GO_HEART_VALVE_DEVELOPMENT	GO_HEART_VALVE_DEVELOPMENT	60	-0.681364	-2.07463	1.88e-07	3.6e-06	2.34e-06	2683	tags=52%, list=14%, signal=45%	GATA4/ACVR1/SOX9/NOTCH2/NOS3/BMP4/PDE2A/PRDM1/TGFBR2/TGFB1/SNAI2/ADAMTS9/TGFB2/MEF2C/NFATC1/TBX20/SLIT3/TNFRSF1B/OLFM1/HEYL/SNAI1/STRA6/TBX5/SHOX2/GJA5/DCHS1/ELN/SLIT2/TWIST1/GATA5/EMILIN1
GO_ACTOMYOSIN_STRUCTURE_ORGANIZATION	GO_ACTOMYOSIN_STRUCTURE_ORGANIZATION	185	-0.53835	-1.85483	1.94e-07	3.71e-06	2.41e-06	2961	tags=34%, list=15%, signal=29%	CNN2/RGCC/ARHGEF15/ABL1/AKAP13/FRMD6/LURAP1/ARHGEF10/MYL2/ARHGAP28/EDN1/KLHL41/RHOC/EVL/MYH10/TMEFF2/FAM171A1/MYOM1/ITGB1/LPAR1/TGFBR1/MYH3/PHLDB2/ZYX/SORBS3/CORO2B/DLC1/NRP1/FHOD3/S1PR1/ANKRD1/CNN3/MYOM3/MYOC/MYOZ2/MEF2C/ITGB5/WNT11/CFL2/SH3PXD2B/EPB41L3/CSRP1/EPB41L2/GPR65/WAS/S100A10/TMOD1/NOX4/ACTN2/TPM1/PDGFRA/SORBS1/ELN/PGM5/PDGFRB/TGFB3/LMOD1/SFRP1/MYH11/CASQ2/CNN1/ACTC1
GO_AROMATASE_ACTIVITY	GO_AROMATASE_ACTIVITY	26	0.758731	2.28805	2.02e-07	3.85e-06	2.5e-06	1501	tags=62%, list=8%, signal=57%	CYP4F2/CYP2C18/CYP4F8/CYP4F11/CYP4F3/CYP4F12/CYP4B1/CYP2C9/CYP3A5/CYP4Z1/CYP1A1/CYP4X1/CYP3A7/CYP2C8/CYP4A11/CYP3A43
GO_REGULATION_OF_CALCIUM_ION_TRANSMEMBRANE_TRANSPORT	GO_REGULATION_OF_CALCIUM_ION_TRANSMEMBRANE_TRANSPORT	146	-0.564856	-1.90187	2.1e-07	3.99e-06	2.59e-06	3457	tags=42%, list=18%, signal=35%	CACNB4/IL13/JSRP1/CACNB2/PKD2/HSPA2/PDE4D/TRPC1/GJC2/CLIC2/SLN/AHNAK/ABL1/NTSR1/CRHR1/JPH3/SNCA/MYO5A/PIK3CG/GPER1/BDKRB1/LYN/NOS1/PRNP/RAMP3/F2RL3/STAC2/STAC/CX3CL1/CORO1A/DRD2/SLC8A1/RGN/AKAP6/DMD/DYSF/FYN/RGS9/RYR2/REM1/CXCL11/F2R/CD19/CEMIP/CXCL10/BIN1/P2RY6/PDE4B/CACNA2D1/FGF14/APLNR/CACNA1C/ADRA2A/ANK2/ATP1A2/CXCL9/RRAD/GEM/THY1/JPH2/CASQ2/PLN
GO_CELL_JUNCTION_ASSEMBLY	GO_CELL_JUNCTION_ASSEMBLY	241	-0.506206	-1.77511	2.11e-07	3.99e-06	2.59e-06	3855	tags=41%, list=20%, signal=33%	NFASC/LIMS1/IL1B/FLOT1/ARL2/CD151/RAP1A/PTPRO/FSCN1/ZNF703/ACTB/DST/ACTN3/ACE/KDR/TLN2/SRF/COL17A1/FBLIM1/GJA1/RAPGEF1/KRT14/GPM6B/RUNX1/RAMP2/DAPK3/DUSP3/ITGA2/CDH17/RHOD/ABL1/CDH13/MACF1/ESAM/LAMC1/MAP4K4/PEAK1/VCL/RHOC/CORO1C/LAMC2/TLN1/GJC1/PTPRJ/FAM107A/AGT/SMAD7/GJB2/ILK/PHLDB2/GPBAR1/SNAI2/CDH5/LAMA3/CORO2B/DLC1/GJA4/TEK/CLDN19/NRP1/ACVRL1/CNTNAP1/MYOC/WNT11/EPB41L3/PECAM1/FMN1/CLDN5/EPHA3…
GO_CARDIAC_CHAMBER_DEVELOPMENT	GO_CARDIAC_CHAMBER_DEVELOPMENT	165	-0.546597	-1.86865	2.15e-07	4.05e-06	2.63e-06	2901	tags=37%, list=15%, signal=32%	GATA4/CPE/FHL2/FZD2/ACVR1/MYL2/NOTCH2/RBP4/MYH10/NOS3/RARB/SMAD7/BMP4/PDE2A/TGFBR1/PTK7/PRDM1/ADAMTS1/TGFBR2/ENG/TGFB1/PARVA/NRG1/SOX11/TEK/FZD1/NRP1/SMO/TGFB2/LTBP1/MEF2C/WNT11/TBX20/PLXND1/SLIT3/RYR2/HEYL/FOXF1/ADAMTS6/STRA6/TBX5/FOXC2/PCSK5/SHOX2/KCNK2/HEG1/MYOCD/GJA5/NOG/TPM1/ZFPM2/GATA6/ANK2/MYL3/NRP2/SLIT2/WNT2/HAND1/HAND2/COL11A1/SFRP2
GO_TRANSFORMING_GROWTH_FACTOR_BETA_RECEPTOR_SIGNALING_PATHWAY	GO_TRANSFORMING_GROWTH_FACTOR_BETA_RECEPTOR_SIGNALING_PATHWAY	177	-0.541508	-1.86111	2.16e-07	4.07e-06	2.64e-06	2833	tags=31%, list=15%, signal=27%	ARRB2/ADAM9/ACVR1/AMHR2/JUN/WFIKKN2/NRROS/SMAD7/TGFBR1/PRDM16/LDLRAD4/TGFBR2/ZYX/ENG/TGFB1/CAV2/LTBP3/CDH5/CDKN2B/SOX11/ACVRL1/TGFB2/HTRA4/LTBP1/ITGB5/NREP/CLDN5/VEPH1/DAB2/DKK3/CAV1/MYOCD/ZEB1/CD109/GDF5/VASN/CHST11/TGFB1I1/FERMT2/LTBP2/PMEPA1/THBS1/LRRC32/HTRA1/GDF10/LOX/TGFB3/FMOD/FBN1/ASPN/COL1A2/EMILIN1/COL3A1/HTRA3/LEFTY2
GO_CELLULAR_GLUCURONIDATION	GO_CELLULAR_GLUCURONIDATION	18	0.834986	2.2942	2.29e-07	4.31e-06	2.8e-06	1727	tags=78%, list=9%, signal=71%	UGT2B28/UGT2B15/UGT1A1/UGT1A10/UGT2B11/UGT1A7/UGT1A4/UGT1A9/UGT2A1/UGT2B7/UGT1A6/UGT1A3/UGT2A3/UGT1A8
GO_LEUKOCYTE_ACTIVATION_INVOLVED_IN_INFLAMMATORY_RESPONSE	GO_LEUKOCYTE_ACTIVATION_INVOLVED_IN_INFLAMMATORY_RESPONSE	44	-0.742155	-2.1589	2.31e-07	4.32e-06	2.8e-06	3411	tags=70%, list=18%, signal=58%	IL13/CTSC/APP/TLR2/AZU1/JUN/SNCA/STAP1/IFNG/CX3CL1/TLR6/CCL3/TLR7/IL33/MMP8/CLU/LRRK2/CST7/SYT11/TREM2/PTPRC/ITGAM/AIF1/FPR2/C5AR1/TYROBP/ITGB2/TLR8/SPHK1/C1QA/IL6
GO_T_CELL_RECEPTOR_SIGNALING_PATHWAY	GO_T_CELL_RECEPTOR_SIGNALING_PATHWAY	187	-0.539701	-1.86297	2.31e-07	4.32e-06	2.8e-06	3277	tags=30%, list=17%, signal=25%	PSMA8/PDE4D/CYLD/BTN3A2/BTN3A3/BCAR1/BTN3A1/DUSP3/ADA/ABL1/PRKCQ/PAK3/CD276/TESPA1/LCK/PTPRJ/FOXP3/ZAP70/PRNP/PRAM1/CD3G/CD226/CD247/PSMB9/THEMIS/HLA-DQB2/CD3D/PIK3CD/GBP1/GRAP2/UBASH3A/CTLA4/RFTN1/TRAT1/PTPN22/FYN/CD28/WAS/LCP2/CD300A/CD3E/HLA-DQA2/CD4/ITK/HLA-DRB5/THEMIS2/PDE4B/HLA-DRA/HLA-DRB1/HLA-DQB1/HLA-DPB1/HLA-DPA1/PTPRC/HLA-DQA1/LILRB4/THY1
GO_NEGATIVE_REGULATION_OF_SECRETION	GO_NEGATIVE_REGULATION_OF_SECRETION	216	-0.523809	-1.82223	2.34e-07	4.35e-06	2.82e-06	3890	tags=44%, list=20%, signal=36%	BTN2A2/RHBDF2/IL1B/SERPINB1/SPX/PML/RAP1A/CD200R1/NPY2R/TMSB4X/IL13RA2/RAB11FIP5/FRMD4A/KLF7/IL1R2/GJA1/TRH/AVPR2/INHBB/GNAI2/KALRN/FFAR4/SYT4/ADA/RGCC/IL1RAPL1/EDN1/SNCA/LEP/ADTRP/STXBP6/FOXP3/HLA-F/IL27RA/TACR2/C1QTNF3/ANGPT1/HMOX1/TIFAB/CX3CL1/TLR6/CD34/NLRP12/TNFAIP3/NRG1/TNFRSF4/ANXA1/HDAC9/P2RY12/HTR1B/GBP1/ANXA5/LIF/CRHBP/RSAD2/OXT/DRD2/PTPN22/VSNL1/CD200/TNFRSF1B/IL33/CD74/IL11/FOXF1/LILR…
GO_INOSITOL_LIPID_MEDIATED_SIGNALING	GO_INOSITOL_LIPID_MEDIATED_SIGNALING	184	-0.53765	-1.84986	2.58e-07	4.79e-06	3.11e-06	2663	tags=32%, list=14%, signal=27%	PLCL2/IER3/SOX9/EDN1/HTR2B/LEP/PIK3CG/PLCL1/NCS1/GPER1/AGT/PTAFR/LYN/PIP4K2A/PPP1R16B/ANGPT1/PDGFA/PLCB2/NPR3/TEK/HCLS1/PIK3CD/TGFB2/RELN/PDGFB/HCST/GSN/FLT3/MYOC/SELP/FYN/NGF/CD28/NTRK2/NCF1/F2R/PIK3AP1/PIK3R5/NTRK3/PRR5L/OSM/NTRK1/CSF3/CCL5/TNFAIP8L3/ROR1/SERPINE2/PDGFC/HGF/PDGFRA/CSF1R/FGFR1/PDGFRB/TWIST1/IGF1/ROR2/HTR2A/DCN
GO_LYMPHOCYTE_COSTIMULATION	GO_LYMPHOCYTE_COSTIMULATION	57	-0.702963	-2.12531	2.61e-07	4.82e-06	3.13e-06	2612	tags=46%, list=13%, signal=40%	CD40LG/CD274/PAK3/TNFSF14/LCK/LYN/VAV1/BTLA/ICOS/CD5/GRAP2/CTLA4/CD80/FYN/CD28/PDCD1/CD3E/TNFSF13B/CD86/CAV1/DPP4/LGALS1/PDCD1LG2/TNFSF4/CCL19/CCL21
GO_INTERLEUKIN_8_PRODUCTION	GO_INTERLEUKIN_8_PRODUCTION	77	-0.651894	-2.04413	2.74e-07	5.06e-06	3.28e-06	3233	tags=52%, list=17%, signal=43%	IL17D/LGALS9/BCL3/IL1B/DDX58/ARRB1/TMSB4X/HSPA1A/HYAL2/CD244/TLR2/CRP/NOD2/TLR4/LEP/ELANE/TLR6/AFAP1L2/ANXA1/TLR7/PTPN22/CLEC7A/CD74/LILRA2/TLR1/CD2/F2R/CD33/C5AR2/FCN1/LBP/PTPRC/BPI/SERPINE1/IL10/CD14/TLR8/ADIPOQ/SSC5D/CHI3L1
GO_REGULATION_OF_LEUKOCYTE_APOPTOTIC_PROCESS	GO_REGULATION_OF_LEUKOCYTE_APOPTOTIC_PROCESS	83	-0.639631	-2.01902	2.8e-07	5.15e-06	3.34e-06	4106	tags=58%, list=21%, signal=46%	IRF7/PTEN/LGALS9/FOXP1/SLC46A2/LGALS3/LGALS14/HIF1A/ITPKB/CCR7/CDKN2A/IRS2/ADA/KITLG/PRKCQ/ADAM8/CD274/NOD2/GIMAP8/LYN/BMP4/PTCRA/CD3G/TSC22D3/JAK3/ANXA1/HCLS1/CD27/PIK3CD/MEF2C/NR4A3/P2RX7/IDO1/PDCD1/CD74/LILRB1/BIRC7/CCR5/BTK/CCL5/IL10/FCER1G/GAS6/IL7R/AXL/CCL19/CXCL12/CCL21
GO_HUMORAL_IMMUNE_RESPONSE_MEDIATED_BY_CIRCULATING_IMMUNOGLOBULIN	GO_HUMORAL_IMMUNE_RESPONSE_MEDIATED_BY_CIRCULATING_IMMUNOGLOBULIN	47	-0.719952	-2.11543	3.31e-07	6.08e-06	3.94e-06	1515	tags=47%, list=8%, signal=43%	LTA/C6/C2/CLU/CFI/FCER2/FCGR2B/HLA-DQB1/PTPRC/CR2/CR1/C3/SERPING1/C1R/C1QC/C4A/C1QA/C1QB/C1S/C4B/C7/IGLL5
GO_ACTIN_FILAMENT_BASED_MOVEMENT	GO_ACTIN_FILAMENT_BASED_MOVEMENT	136	-0.564753	-1.89548	3.45e-07	6.31e-06	4.1e-06	3577	tags=46%, list=18%, signal=37%	MYL6/MYO1B/ACTN3/CACNA1G/CACNB2/DSC2/PDE4D/KCNE5/GJA1/MYH9/MYO1E/SCN4B/GATA4/MYL4/TPM4/FRMD6/MYL2/KCNJ3/KCNE1/MYO5A/MYH10/KCNA5/GJC1/MYH3/STC1/PARVA/DMD/SCN3B/KCNJ5/WAS/RYR2/KCNH2/TMOD1/KCND3/MYH4/BIN1/PDE4B/ADORA1/CAV1/CACNA2D1/WIPF1/ACTN2/GJA5/MYH2/CACNA1C/SCN1B/TPM1/KCNJ8/FLNA/ANK2/ATP1A2/MYH8/MYL3/VIM/PDPN/SCN2B/KCNE4/TPM2/SGCD/PLN/ACTC1/DES
GO_POSITIVE_REGULATION_OF_ION_TRANSPORT	GO_POSITIVE_REGULATION_OF_ION_TRANSPORT	265	-0.491108	-1.73737	3.69e-07	6.73e-06	4.37e-06	3411	tags=39%, list=18%, signal=32%	IL13/TNFSF11/CACNB2/ATP1B2/PKD2/HSPA2/GLRX/KCNE5/TRH/ABCB4/TRPC1/SCN4B/CTSS/SYT4/GJC2/ARRB2/ANXA2/ABL1/NTSR1/CEBPB/EDN1/KCNE1/SNCA/LRRC38/LEP/CACNG4/HTR3A/GPER1/BDKRB1/AGT/GRM6/PTAFR/NOS1/AVPR1A/TACR2/RAMP3/F2RL3/FXYD1/STC1/EPHB2/IFNG/STAC2/STXBP1/STAC/CX3CL1/TRPC3/LRRC55/P2RY12/RELN/PDGFB/OXT/CCL3/DRD2/RGN/AKAP6/DMD/SCN3B/P2RX7/RGS9/CCL4/RYR2/KCNH2/LILRA2/TRPV2/CXCL11/F2R/CD19/CD4/CEMIP/CCR1/GDN…
GO_RRNA_METABOLIC_PROCESS	GO_RRNA_METABOLIC_PROCESS	204	0.410378	1.81244	3.69e-07	6.73e-06	4.37e-06	9694	tags=76%, list=50%, signal=38%	FBLL1/DDX47/FDXACB1/PIH1D2/RPS6/TFB1M/RPP40/YBEY/ZCCHC4/NSUN3/PWP2/MAPT/UTP15/MRPL1/CHD7/METTL15/KRR1/RPUSD2/NAF1/RPS7/SRFBP1/TFB2M/DIS3L/EXOSC5/SUV39H1/KRI1/DDX17/MRM1/RPL14/RCL1/RPS28/IMP3/PA2G4/WDR75/RPP38/DDX51/RPS15/RPS24/RPL35A/RPS2/MPHOSPH10/TRMT61B/RRNAD1/RPS8/RPS21/RRS1/GAR1/NOP58/EMG1/POP7/MDN1/UTP23/WDR36/FBL/UTP3/RPS14/PELP1/RRP1/HELQ/NOP2/DDX49/GEMIN4/SHQ1/LYAR/RPS17/EXOSC9/DKC1/EXOS…
GO_AMINOGLYCAN_BIOSYNTHETIC_PROCESS	GO_AMINOGLYCAN_BIOSYNTHETIC_PROCESS	113	-0.587412	-1.93264	3.74e-07	6.79e-06	4.41e-06	2512	tags=37%, list=13%, signal=33%	ACAN/CSGALNACT1/CSGALNACT2/ST3GAL2/ANGPT1/SDC3/TGFB1/GPC4/ST3GAL6/DSEL/CHST13/CHPF/HAS2/PDGFB/CSPG4/HSPG2/CHST3/DSE/CHST6/CEMIP/GALNT5/SDC2/HS3ST2/CHST1/XYLT1/CHSY3/HS3ST3B1/CHST15/CHST11/KERA/PDGFRB/FMOD/BGN/PRELP/HAS1/VCAN/LUM/HS3ST3A1/DCN/GPC6/OGN/OMD
GO_REGULATION_OF_EPITHELIAL_TO_MESENCHYMAL_TRANSITION	GO_REGULATION_OF_EPITHELIAL_TO_MESENCHYMAL_TRANSITION	81	-0.644951	-2.04044	3.75e-07	6.8e-06	4.42e-06	2182	tags=40%, list=11%, signal=35%	SMAD7/BMP4/TGFBR1/AXIN2/LDLRAD4/TGFBR2/PHLDB2/ENG/TGFB1/WWTR1/TGFB2/PHLDB1/LEF1/OLFM1/EPHA3/SNAI1/DAB2/TBX5/NOG/GLIPR2/VASN/LOXL2/TGFB1I1/PDPN/IL6/DACT3/TGFB3/TWIST1/SFRP1/COL1A1/GREM1/SFRP2
GO_PROTEIN_PROCESSING	GO_PROTEIN_PROCESSING	204	-0.523422	-1.81671	3.9e-07	7.05e-06	4.57e-06	3298	tags=30%, list=17%, signal=25%	GLG1/LGMN/IL1R2/MYH9/TMEM98/IFI16/ECE1/CTSS/CPE/PCSK7/ANXA2/PLAT/ADAM8/TSHB/CPM/CLEC3B/PRNP/ENPEP/GLI3/SCG5/NKD2/CTSZ/BIRC3/MME/ADAMTS3/CPZ/F3/GSN/CORIN/P2RX7/NGF/GRIN2A/F7/BAG2/NLRP7/LRRK2/BIRC7/MMP16/CCBE1/MMP14/PCSK5/CST7/PLAU/SRGN/PCSK1/KLK6/SERPINE1/SERPINE2/THBS1/C1R/CES1/CMA1/CPA3/CPXM2/SPON1/CTSG/ADAMTS2/CPXM1/AEBP1/GAS1/COMP
GO_REGULATION_OF_RESPONSE_TO_WOUNDING	GO_REGULATION_OF_RESPONSE_TO_WOUNDING	166	-0.545103	-1.8669	3.93e-07	7.07e-06	4.59e-06	3399	tags=42%, list=17%, signal=35%	SERPINF2/HPSE/AJAP1/SCARF1/SERPINB2/VKORC1/GJA1/HBEGF/MYH9/TFPI/ANXA2/WFDC1/PRKCQ/PLAT/EDN1/KLK8/CD36/TLR4/ADTRP/NOS3/TNR/LYN/TGFBR2/PDGFA/PHLDB2/TBXA2R/SH2B3/CD34/TNFAIP3/ANXA1/ANXA5/F3/PROS1/PDGFB/TNFRSF12A/SELP/FGF2/CLEC7A/F7/PTN/F2R/RGMA/NTRK3/CXCR4/PLAUR/FOXC2/VTN/SPP1/LRP1/ADAMTS18/CAV1/PLEK/PLAU/CD109/SIGLEC10/SERPINE1/APOE/SERPINE2/IL10/ADRA2A/FCER1G/PRKG1/PDGFRA/THBS1/SERPING1/PDPN/C1QTN…
GO_ENDOPEPTIDASE_ACTIVITY	GO_ENDOPEPTIDASE_ACTIVITY	409	-0.456672	-1.64012	4.03e-07	7.24e-06	4.7e-06	2664	tags=24%, list=14%, signal=21%	CTSF/PLAT/ADAM8/KLK10/TPP1/KLK8/CAPN2/ADAMTS7/TLL2/CTSO/PRSS21/CFD/ADAMTS8/CFB/BACE1/ELANE/CASP5/ADAMTS1/CAPN6/CTSZ/MME/GZMM/PSMB9/ADAMTS9/ADAMTS3/ADAMTS5/F3/F10/CTSB/HTRA4/PAPPA/CTSL/KLK7/CORIN/MMP12/MMP1/ECEL1/GZMH/CLC/HP/TRABD2B/PRSS23/MMP17/F7/MMP8/TPSG1/ADAMTS6/GZMA/C2/MMP19/MMP16/ADAMTS15/BMP1/CFI/TPSD1/MMP14/PCSK5/ADAMTS18/GZMB/MMP23B/ADAMTS10/MMP13/PLAU/LTF/UCHL1/PCSK1/KLK6/TLL1/MMP7/ADAM…
GO_REGULATION_OF_MUSCLE_CONTRACTION	GO_REGULATION_OF_MUSCLE_CONTRACTION	157	-0.54981	-1.86732	4.19e-07	7.51e-06	4.87e-06	2995	tags=37%, list=15%, signal=32%	DAPK3/DOCK4/ADA/GATA4/ITGA2/CLIC2/PDE5A/MYL2/EDN1/CHRM3/PROK2/PIK3CG/CALCRL/SSTR2/GPER1/PTAFR/SMAD7/NOS1/TACR2/MYBPH/STC1/SLC8A3/TBXA2R/PTGS2/OXT/PPP1R12B/SLC8A1/DMD/ADRA1D/RYR2/ADRA1B/F2R/BIN1/PDE4B/ADORA1/CAV1/MYOCD/GJA5/CACNA1C/TPM1/RGS2/FLNA/ADRA2A/ANK2/ATP1A2/PRKG1/KCNMA1/MYL3/KCNA1/SPHK1/ANXA6/CHRM2/P2RX1/MYL9/HSPB6/CASQ2/PLN/CNN1
GO_I_KAPPAB_KINASE_NF_KAPPAB_SIGNALING	GO_I_KAPPAB_KINASE_NF_KAPPAB_SIGNALING	262	-0.489158	-1.72791	4.29e-07	7.67e-06	4.98e-06	4717	tags=41%, list=24%, signal=31%	ROCK2/NOD1/CANT1/IRAK1/CTNNB1/FKBP1A/TRIM8/CARD9/LURAP1L/GOLT1B/NFKB1/AJUBA/TRAF5/S100A13/TNF/MAP3K14/BIRC2/PELI2/RHOA/CARD16/NR1D1/LGALS9/BCL3/CASP1/IL1B/PINK1/PRDX4/NFKB2/IFIT5/TNIP1/CX3CR1/TICAM2/CCR7/TNFSF11/S100A4/TNFSF10/GJA1/AVPR2/CD40/ERC1/NLRC3/NLRP6/TLR2/BST2/APOL3/RELB/ABL1/AKAP13/LITAF/WLS/RORA/LURAP1/MAP3K3/STAT1/EDA2R/CLEC6A/NOD2/CD36/TLR4/RHOC/HTR2B/OPTN/PIM2/GPRC5B/LPAR1/PER1/ANGP…
GO_REGULATION_OF_BONE_MINERALIZATION	GO_REGULATION_OF_BONE_MINERALIZATION	69	-0.659551	-2.04267	4.35e-07	7.76e-06	5.04e-06	2683	tags=45%, list=14%, signal=39%	ACVR1/SOX9/BMPR1B/BMP4/GATA1/TGFB1/LTBP3/OSR2/S1PR1/BMP6/CCL3/MEF2C/SLC8A1/P2RX7/ANKH/PTN/CCR1/SRGN/LTF/ECM1/ENPP1/TMEM119/MGP/PKDCC/TGFB3/DDR2/FAM20C/TWIST1/OMD/GREM1/COMP
GO_REGULATION_OF_MYELOID_LEUKOCYTE_DIFFERENTIATION	GO_REGULATION_OF_MYELOID_LEUKOCYTE_DIFFERENTIATION	115	-0.581537	-1.9154	4.54e-07	8.07e-06	5.24e-06	2855	tags=46%, list=15%, signal=40%	UBASH3B/RARA/FOXP1/TFE3/TAL1/ZFP36L1/FES/INPP5D/CAMK4/TNFSF11/SLC9B2/RUNX1/RASSF2/KITLG/KLF10/CEBPB/NOTCH2/IL12B/JUN/TLR4/IL34/GPR55/LYN/CDK6/IFNG/TGFB1/HCLS1/LIF/CCL3/LEF1/LILRB3/CD74/LILRB1/MITF/CD4/CCR1/CSF1/EVI2B/MAFB/TREM2/LTF/DCSTAMP/FSTL3/GPR68/TYROBP/LILRB4/LRRC17/C1QC/ADIPOQ/INHBA/ROR2/FBN1/SFRP1
GO_POSITIVE_REGULATION_OF_ENDOTHELIAL_CELL_MIGRATION	GO_POSITIVE_REGULATION_OF_ENDOTHELIAL_CELL_MIGRATION	92	-0.619706	-1.97257	5.27e-07	9.34e-06	6.07e-06	3765	tags=53%, list=19%, signal=43%	HIF1A/P2RX4/RHOB/TMSB4X/BMPR2/KDR/LGMN/STAT5A/CD40/BCAR1/TDGF1/ABL1/FLT4/MAP3K3/EDN1/FGF18/SRPX2/NOS3/ANXA3/ETS1/AGT/BMP4/ANGPT1/TGFB1/AMOTL1/PLK2/HMOX1/PRKD1/PTGS2/ANXA1/HDAC9/VEGFC/TEK/NRP1/WNT7A/PDGFB/FGF2/RHOJ/CCBE1/AKT3/FOXC2/ITGB3/FGF1/FGF16/THBS1/FGFR1/NRP2/SPARC/SMOC2
GO_REGULATION_OF_PROTEIN_CONTAINING_COMPLEX_ASSEMBLY	GO_REGULATION_OF_PROTEIN_CONTAINING_COMPLEX_ASSEMBLY	403	-0.454127	-1.63223	5.28e-07	9.34e-06	6.07e-06	3902	tags=29%, list=20%, signal=23%	SPIRE1/GFAP/AIDA/BAIAP2/RASIP1/ARL2/PINK1/PPP2R5B/TAL1/CDC42EP2/FES/FCHSD2/SPTAN1/FSCN1/TMSB4X/ARHGAP18/CCR7/ABCA1/RALB/AIM2/FNIP2/SNX9/HSPA1A/FBLIM1/ADD2/PLEKHG2/ASAP1/RDX/TRABD2A/SLC39A12/NLRC3/KANK3/TPPP3/THRA/ANKRD53/PIEZO1/ARPC1B/CDH17/ABL1/DNAJC15/ESAM/ARHGAP28/GMFG/CSF2/PAK3/NPHS1/CD36/SNCA/CAPG/TLR4/RHOC/EVL/CDC42EP3/COTL1/STXBP6/DBN1/CDC42EP1/TMC8/PREX1/LCP1/LDLRAD4/IFNG/TGFB1/STXBP1/CDH…
GO_ACTIN_FILAMENT_BUNDLE	GO_ACTIN_FILAMENT_BUNDLE	67	-0.665261	-2.05886	5.31e-07	9.34e-06	6.07e-06	3821	tags=57%, list=20%, signal=46%	BAG3/ACTA1/LIMA1/FSCN1/SHROOM4/FHOD1/ABLIM3/FBLIM1/MYH9/LPP/CNN2/TPM4/PDLIM5/PLS3/MYH10/FAM107A/LCP1/ILK/ZYX/TEK/FHL3/SYNPO/PDLIM2/ACTN1/PDLIM4/PDLIM7/NOX4/ROR1/TPM1/FERMT2/SORBS1/CRYAB/SYNPO2/PGM5/MYLK/MYL9/XIRP1/PDLIM3
GO_RIBOSOME	GO_RIBOSOME	220	0.390544	1.74838	5.31e-07	9.34e-06	6.07e-06	8817	tags=74%, list=45%, signal=41%	MRPL53/RPS4Y1/RPS6KL1/NR0B1/MTG1/MRPL38/RPS6/MRPS25/MRPS17/NSUN3/RPS18/RPL3L/MRPS36/RPL32/PTCD3/MRPL1/RPL19/MRPL42/RPL4/MRPS28/RPL23/MRPL39/NUFIP1/RPS7/RPL18/MRPL16/RPL6/MRPS31/MRPL46/MRPL48/RPL24/MRPS22/MRPS18C/RPL36A/MRPL32/RPL30/RPL3/RPL34/RPL14/MRPL21/RPLP0/MRPL22/RPL10L/RPL23A/RPS28/RPL29/RPL39/MRPS33/RPL38/RPS15/RPL36/RPS24/RPL35A/RPL37/MRPL40/METTL17/MRPL27/NUFIP2/RPL8/MRPL12/RPS2/C12orf65…
GO_RESPONSE_TO_PEPTIDE	GO_RESPONSE_TO_PEPTIDE	498	-0.434772	-1.56959	5.41e-07	9.5e-06	6.17e-06	4086	tags=31%, list=21%, signal=25%	PTEN/CCND3/SORT1/GRM5/SOCS2/LEPROT/IGF1R/CASP4/OTC/JAG1/BAIAP2/STAT3/RPE65/EDNRB/ERRFI1/IL1B/SLC27A1/HHEX/PCSK9/GCK/GAL/CPS1/ZFP36L1/AGTRAP/LPIN2/ATP6V0D1/NEFL/AREG/GH1/FOXO1/GPR21/TNFSF10/PTPRE/ATP6V0A4/CYP11A1/LGMN/STAT5A/IRS2/APP/GJA1/ATP6V1B2/INHBB/CD40/STC2/GNAI2/BCAR1/TLR2/ADCY4/SOCS1/LDOC1/KLF10/CRHR1/PRKCQ/STAT1/EREG/EDN1/STAT4/NOD2/CD36/TLR4/MGARP/MYO5A/LEP/IGF2/PDK4/PCK1/GPER1/AGT/NR4A1…
GO_RAS_PROTEIN_SIGNAL_TRANSDUCTION	GO_RAS_PROTEIN_SIGNAL_TRANSDUCTION	435	-0.449467	-1.61798	5.45e-07	9.53e-06	6.19e-06	3696	tags=32%, list=19%, signal=27%	RAP1A/CDC42EP2/RTKN/RAB44/RHOB/TRIO/ITPKB/ARRB1/RASGRP1/FGD6/RAB20/RASGRP3/ABCA1/CTNNAL1/ARHGEF3/RALB/RHOG/ARHGEF4/RASSF1/MAPK11/LIMK1/RAB9B/CDKN2A/RAB30/RHOBTB3/IRS2/PLEKHG2/RHOBTB1/RAPGEF1/ABL2/RAB37/ROBO1/KALRN/RDX/ARHGEF6/KCTD10/GPR4/RAB34/PLEKHG4B/KITLG/SPRY1/ARHGEF15/RHOD/ABL1/AKAP13/CDH13/IQSEC3/RAB39A/ARHGEF10/RND3/RAC2/RAB33A/DOK3/GNA12/NOTCH2/MAP4K4/JUN/RAB27A/RHOC/FGD2/GPR55/ARHGEF40/A…
GO_EXTRACELLULAR_MATRIX_ASSEMBLY	GO_EXTRACELLULAR_MATRIX_ASSEMBLY	40	-0.734869	-2.09996	5.72e-07	9.98e-06	6.48e-06	3120	tags=60%, list=16%, signal=50%	GPM6B/RAMP2/THSD4/RGCC/SOX9/LAMB1/AGT/PHLDB2/TGFB1/HAS2/PHLDB1/LAMB2/TNXB/EFEMP2/ANTXR1/FBLN5/GAS6/LOX/PXDN/HAS1/MFAP4/MYH11/COL1A2/EMILIN1
GO_PHOSPHATIDYLINOSITOL_3_KINASE_SIGNALING	GO_PHOSPHATIDYLINOSITOL_3_KINASE_SIGNALING	143	-0.56709	-1.913	5.73e-07	9.98e-06	6.48e-06	2641	tags=45%, list=14%, signal=40%	PTEN/EGFR/KIT/IL18/IGF1R/BTN2A2/PPP2R5B/NTF3/ZFP36L1/RASGRP1/PDGFD/GH1/KDR/IRS2/FGR/NLRC3/UNC5B/IER3/SOX9/EDN1/HTR2B/LEP/PIK3CG/GPER1/AGT/LYN/PIP4K2A/PPP1R16B/ANGPT1/PDGFA/TEK/HCLS1/PIK3CD/TGFB2/RELN/PDGFB/HCST/FLT3/MYOC/SELP/FYN/CD28/NTRK2/NCF1/F2R/PIK3AP1/PIK3R5/NTRK3/PRR5L/OSM/NTRK1/CSF3/CCL5/ROR1/SERPINE2/PDGFC/HGF/PDGFRA/FGFR1/PDGFRB/TWIST1/IGF1/ROR2/HTR2A/DCN
GO_CYCLIC_NUCLEOTIDE_MEDIATED_SIGNALING	GO_CYCLIC_NUCLEOTIDE_MEDIATED_SIGNALING	185	-0.526769	-1.81493	6.51e-07	1.13e-05	7.34e-06	3009	tags=34%, list=15%, signal=29%	RAMP2/PDE4A/ADCY4/ATP2B4/AKAP13/GPR26/S1PR4/CRHR1/NPR2/GNAL/NPPC/SOX9/APLP1/CD36/HTR2B/MRAP/EPHA5/GPR161/CALCRL/GPER1/ADCY9/LPAR1/NOS1/PDE2A/RAMP3/TBXA2R/NPR1/ADCY7/RASD2/OR51E2/GIP/TSHR/DRD2/AQP1/PDE3A/AKAP6/GPR65/ADRA1D/ADCY5/PTGIR/PTHLH/ADRA1B/GNG2/CXCL11/PTGER2/CXCL10/PTH1R/ADCY2/APLNR/RGS2/APOE/ADRA2A/PRKG1/SCT/ADCYAP1/CXCL9/THBS1/ADCYAP1R1/PTGFR/RAMP1/ADRB3/PTGER3/PLN
GO_REGULATION_OF_BINDING	GO_REGULATION_OF_BINDING	363	-0.460233	-1.6472	6.55e-07	1.14e-05	7.37e-06	4130	tags=31%, list=21%, signal=25%	PARP9/PRMT8/SKI/CARD16/HSPA5/PBXIP1/UBASH3B/BCL3/RARA/CAMK1/SP100/AIDA/LGALS3/FLOT1/PCSK9/SMARCD3/LARP6/ARRB1/ACTB/TMSB4X/CFHR1/ACE/PKD1/TNFSF11/RALB/MDFI/ADD2/CYLD/APP/TRIM6/IFI16/B2M/ITGA2/CLIC2/SLN/ARRB2/ANXA2/ABL1/MSX1/LDOC1/CCPG1/PLCL2/ARHGAP28/GPSM1/CDON/JUN/CD36/WFIKKN2/DZIP1/PIM2/PLCL1/HABP4/CRMP1/BMP4/TMC8/TGFBR1/ANGPT1/GATA1/IFNG/TGFB1/CTSZ/PLK2/HMOX1/PYHIN1/MFNG/NES/NRG1/SOX11/IFIT1/NR…
GO_ALPHA_BETA_T_CELL_ACTIVATION	GO_ALPHA_BETA_T_CELL_ACTIVATION	135	-0.567079	-1.90132	6.65e-07	1.15e-05	7.46e-06	4204	tags=56%, list=22%, signal=44%	BCL2/TWSG1/RHOA/LGALS9/IL18/BCL3/IL18R1/RARA/FOXP1/STAT3/MAPK8IP1/CD81/ITPKB/PAX1/TCF7/HLA-E/IRF1/TMEM98/IL4R/RUNX1/ADA/RELB/ABL1/SOCS1/RORA/PRKCQ/CD274/IL12B/TBX21/FOXP3/ZNF683/ZAP70/IL27/SMAD7/EOMES/PRDM1/GLI3/TGFBR2/IFNG/HLX/LOXL3/JAK3/ANXA1/RASAL3/CLEC4A/EBI3/SPN/RUNX3/RSAD2/IL12RB1/LEF1/FUT7/CD80/ZBTB16/CD28/IRF4/LY9/LILRB1/CD300A/CD3E/CD86/ITK/TNFSF8/SASH3/SLAMF6/NLRP3/CCR2/GPR183/PTPRC/DOC…
GO_NEGATIVE_REGULATION_OF_IMMUNE_EFFECTOR_PROCESS	GO_NEGATIVE_REGULATION_OF_IMMUNE_EFFECTOR_PROCESS	117	-0.585071	-1.93449	6.82e-07	1.17e-05	7.62e-06	2281	tags=33%, list=12%, signal=30%	TBX21/FOXP3/HLA-F/SMAD7/ENPP3/IRAK3/SERPINB9/ANGPT1/TGFB1/HLX/HMOX1/LOXL3/JAK3/ANXA1/TGFB2/IL33/FOXF1/LILRB1/CD300A/FCRL3/CD22/CCR2/FCGR2B/HAVCR2/A2M/PTPRC/IL2RA/FGL2/CD84/IL10/SLAMF8/CR1/SERPING1/CLEC4G/TNFSF4/IL7R/HTRA1/TGFB3/VSIG4
GO_RESPONSE_TO_ACID_CHEMICAL	GO_RESPONSE_TO_ACID_CHEMICAL	334	-0.472872	-1.68298	6.83e-07	1.17e-05	7.62e-06	2993	tags=28%, list=15%, signal=24%	RET/TRIML2/SH3BP4/TLR2/ITGA2/ATP2B4/SOCS1/CYP26B1/NEURL1/CEBPB/SOX9/EDN1/BRINP1/RBP4/CD36/GLRB/LEP/CAPN2/RARB/HAMP/PDK4/PCK1/TEAD2/PTAFR/LYN/AVPR1A/GJB2/PTK7/RORB/FZD7/LPL/OR51E2/PTGS2/GIP/RXRG/BMP6/PPARGC1A/DUSP1/PDGFB/FFAR3/GSN/OXT/NFATC4/CD38/AQP1/KLF2/WNT11/FYN/WNT9B/EGR1/EPHA3/F7/NTRK2/GNG2/PTN/TIE1/PTGER2/COL4A1/NTRK3/PID1/IGFBP7/P2RY6/NTRK1/WNT5B/BCHE/ICAM1/ZEB1/COL18A1/PTGDR/PDGFC/CYBB/PD…
GO_NEGATIVE_REGULATION_OF_GROWTH	GO_NEGATIVE_REGULATION_OF_GROWTH	234	-0.500984	-1.75492	7.06e-07	1.21e-05	7.86e-06	3765	tags=37%, list=19%, signal=30%	HIF1A/PML/SEMA4C/NPPB/PPT1/SIPA1/CCDC85B/BMPR2/MT1F/ALOX15B/MAPK11/LGMN/HSPA1A/CDKN2A/HYAL2/GJA1/SEMA3B/STC2/SH3BP4/SOX17/BST2/MAG/SEMA6D/WWC2/MSX1/WFDC1/MYL2/WWC3/NOTCH2/FRZB/RBP4/SEMA3G/TLL2/TNR/PTPRJ/ARHGAP4/SEMA7A/BDKRB1/AGT/RERG/BMP4/SEMA6B/APBB2/TGFBR2/TGFB1/MT1G/NPR1/OSTN/MT1H/NRP1/DCBLD2/ACVRL1/NKD1/TGFB2/MT1X/WNT11/SEMA3A/CDA/SLIT3/APBB1/SEMA3D/MT1E/TBX5/GNG4/SPP1/MT1A/KCNK2/NOG/RGS2/DCS…
GO_POSITIVE_REGULATION_OF_SUPRAMOLECULAR_FIBER_ORGANIZATION	GO_POSITIVE_REGULATION_OF_SUPRAMOLECULAR_FIBER_ORGANIZATION	188	-0.526758	-1.81876	7.15e-07	1.22e-05	7.94e-06	3469	tags=35%, list=18%, signal=29%	CDC42EP2/FES/FCHSD2/CCR7/SERPINF2/FHOD1/DSTN/LIMK1/SNX9/HSPA1A/APP/ANKRD53/COLGALT1/RGCC/ARPC1B/ARHGEF15/ABL1/ARHGEF10/EDN1/GMFG/NPHS1/RHOC/EVL/CDC42EP3/LPAR1/CDC42EP1/TGFBR1/SORBS3/CX3CL1/STMN2/NRP1/CORO1A/GSN/IQGAP2/MYOC/SYNPO/WNT11/CFL2/SH3PXD2B/GPR65/WAS/FMN1/S100A10/CLU/BIN1/CCL24/CSF3/PLEK/NOX4/ACTN2/ICAM1/HCK/MAP1B/TPM1/APOE/FLNA/NCKAP1L/CCL26/MAGEL2/NAV3/SYNPO2/TGFB3/CCL11/LMOD1/SFRP1/CCL…
GO_POSITIVE_REGULATION_OF_LYMPHOCYTE_DIFFERENTIATION	GO_POSITIVE_REGULATION_OF_LYMPHOCYTE_DIFFERENTIATION	93	-0.61757	-1.97493	7.2e-07	1.23e-05	7.98e-06	3597	tags=49%, list=19%, signal=41%	ITPKB/RASGRP1/INPP5D/TNFSF9/CYLD/IL4R/RUNX1/ADA/SOCS1/ADAM8/IL12B/TESPA1/TOX/FOXP3/ZAP70/GLI3/TGFBR2/IFNG/HLX/ANXA1/CD27/RUNX3/PIK3R6/VNN1/IL12RB1/CD80/ZBTB16/CD74/CD86/EGR3/RHOH/BTK/MMP14/SASH3/NLRP3/PTPRC/IL2RA/LILRB2/NCKAP1L/LILRB4/GAS6/TNFSF4/IL7R/AXL/GLI2/CCL19
GO_REGULATION_OF_MACROPHAGE_ACTIVATION	GO_REGULATION_OF_MACROPHAGE_ACTIVATION	50	-0.705282	-2.08841	8.04e-07	1.37e-05	8.88e-06	3411	tags=64%, list=18%, signal=53%	IL13/PJA2/CTSC/IL4R/RORA/SNCA/TLR4/IL1RL1/STAP1/CX3CL1/TLR6/IL31RA/CCL3/CD200/IL33/CD74/MMP8/LRRK2/CST7/LBP/SYT11/FCGR2B/HAVCR2/TREM2/PTPRC/BPI/LRFN5/IL10/THBS1/SPHK1/IL6/VSIG4
GO_STRIATED_MUSCLE_CONTRACTION	GO_STRIATED_MUSCLE_CONTRACTION	167	-0.531168	-1.81945	8.08e-07	1.37e-05	8.9e-06	3401	tags=38%, list=17%, signal=32%	JSRP1/CACNA1G/CACNB2/DSC2/PDE4D/KCNE5/GJA1/SCN4B/GATA4/MYL4/CLIC2/PDE5A/MYL2/KCNJ3/KCNE1/KLHL41/VEGFB/PIK3CG/KCNA5/GJC1/SMAD7/NOS1/MYBPH/MYH3/STC1/SLC8A3/STAC2/STAC/SMPX/SLC8A1/DMD/SCN3B/KCNJ5/RYR2/ADRA1B/KCNH2/RCSD1/DTNA/KCND3/CXCR4/CHRNA1/BIN1/PDE4B/ADORA1/CAV1/CACNA2D1/GJA5/CACNA1C/SCN1B/TPM1/RGS2/KCNJ8/FLNA/ANK2/ATP1A2/MYH8/MYL3/SYNM/SCN2B/KCNE4/CASQ2/SGCD/PLN/ACTC1
GO_REGULATION_OF_CYTOKINE_PRODUCTION_INVOLVED_IN_IMMUNE_RESPONSE	GO_REGULATION_OF_CYTOKINE_PRODUCTION_INVOLVED_IN_IMMUNE_RESPONSE	85	-0.622277	-1.96531	8.13e-07	1.38e-05	8.94e-06	3073	tags=47%, list=16%, signal=40%	TRIM6/B2M/CLNK/BST2/NOD2/CD36/TLR4/TBX21/FOXP3/SEMA7A/HLA-F/GPRC5B/SMAD7/IRAK3/CD226/ANGPT1/TGFB1/HMOX1/JAK3/TGFB2/RSAD2/FFAR3/NR4A3/CLC/TNFRSF1B/IL1R1/SCIMP/CD74/LILRB1/TRIL/BTK/SASH3/NLRP3/CCR2/IL10/FCER1G/TNFSF4/IL6/TGFB3/SPON2
GO_CELLULAR_RESPONSE_TO_DRUG	GO_CELLULAR_RESPONSE_TO_DRUG	406	-0.448444	-1.60941	8.21e-07	1.39e-05	9e-06	2986	tags=25%, list=15%, signal=22%	B2M/HTR6/PSAP/PDE4A/ITPR2/ARRB2/ATP2B4/GNA14/ABL1/MSX1/HTR1D/LDOC1/GNAL/SOX9/EDN1/NOD2/RNF112/MAP4K1/CHRM3/IL18RAP/HRH1/HTR2B/NR3C1/RGS10/CHRM4/HTR3A/ETS1/PCK1/LYPD1/PTAFR/PDE2A/GJB2/PRNP/CAV2/HMOX1/CD69/ADCY7/TNFAIP3/PTGS2/ANXA1/P2RY12/HTR1B/CRHBP/ANKRD1/PPARGC1A/PDGFB/DRD2/MEF2C/SLC8A1/AQP1/KLF2/PTPN22/PPP1R14A/NR4A3/FYN/P2RX7/RGS9/EGR1/ADCY5/RYR2/KCNH2/GNG2/PALM/LRRK2/CXCR4/KLF9/GNAO1/NTRK1/HR…
GO_POSITIVE_REGULATION_OF_GROWTH	GO_POSITIVE_REGULATION_OF_GROWTH	250	-0.494587	-1.73779	8.45e-07	1.42e-05	9.24e-06	2681	tags=25%, list=14%, signal=22%	MACF1/FOXS1/EDN1/LGI1/S100A8/CXCL16/LEP/CPNE5/HAMP/IGF2/DSCAM/SEMA7A/DBN1/FGF9/AVPR1A/TGFBR1/TGFBR2/ILK/CACNG7/BASP1/HLX/SYT3/HCLS1/NRP1/SMO/TGFB2/GLI1/RFTN1/DRD2/MEF2C/GHR/TNFRSF12A/CD38/LEF1/SH3PXD2B/TBX20/AKAP6/FGF2/NGF/TRPV2/NTRK3/CXCR4/TBX5/CSF1/LRP1/MMP14/SASH3/ISLR2/MAP1B/ZFPM2/GATA6/NTN1/SPHK1/FGFR1/L1CAM/DIO3/IGF1/CXCL12/WT1/WNT2/SFRP1/FN1/SFRP2
GO_POSITIVE_REGULATION_OF_RESPONSE_TO_BIOTIC_STIMULUS	GO_POSITIVE_REGULATION_OF_RESPONSE_TO_BIOTIC_STIMULUS	378	-0.458056	-1.64203	8.72e-07	1.47e-05	9.52e-06	3557	tags=29%, list=18%, signal=24%	DDX60/MAPKAPK2/TNIP1/RASGRP1/TICAM2/PVR/PJA2/AIM2/HLA-E/PSMA8/LGMN/HSPA1A/S100A9/IFIH1/CYLD/IRF1/TRIM6/IFI16/CADM1/CTSS/NLRP6/TLR2/CLNK/ARRB2/RELB/ADAM8/CLEC6A/EREG/CD274/NOD2/IL12B/PAK3/CD36/IL18RAP/TLR4/CD1D/OPTN/S100A8/NLRC5/CLEC4C/HLA-F/MUC12/LYN/IRAK3/CD226/TLR10/PYHIN1/VAV1/TLR6/TNIP3/BIRC3/LAG3/TNFAIP3/PSMB9/CLEC4A/ICAM3/RAB7B/BMP6/CTSB/RSAD2/RFTN1/CTSL/CRTAM/KLK7/NCR3/LILRA4/MMP12/TLR7/PT…
GO_CHEMOKINE_BINDING	GO_CHEMOKINE_BINDING	32	-0.757917	-2.09465	9.09e-07	1.52e-05	9.89e-06	2660	tags=66%, list=14%, signal=57%	ACKR3/XCR1/CXCR6/ACKR2/CCR6/ITGB1/ITGAV/CXCR5/CXCR1/ITGA4/CCR8/CXCR3/CCR1/CXCR4/CCR5/CCR4/ITGB3/CCR2/ACKR1/A2M/PDPN
GO_COMPLEX_OF_COLLAGEN_TRIMERS	GO_COMPLEX_OF_COLLAGEN_TRIMERS	21	-0.841481	-2.12221	9.12e-07	1.52e-05	9.9e-06	1529	tags=67%, list=8%, signal=61%	COL7A1/COL23A1/COL4A1/COL4A2/MARCO/COL5A3/COL8A1/COL5A2/LUM/COL1A2/COL5A1/COL1A1/COL3A1/COL11A1
GO_PLASMA_MEMBRANE_RAFT	GO_PLASMA_MEMBRANE_RAFT	105	-0.601411	-1.96249	9.17e-07	1.53e-05	9.93e-06	3205	tags=44%, list=16%, signal=37%	ADD2/KCND2/TRPC4/TFPI/ATP2B4/CDH13/SPRED1/CORO1C/ADTRP/NOS3/KCNA5/PLVAP/NOS1/TGFBR2/FXYD1/FASLG/CD8A/CAV2/HMOX1/DLC1/PTGS2/P2RY12/SMO/SELE/CD177/HAS2/AKAP6/ADRA1B/LCP2/F2R/BVES/EHD2/LRRK2/CDH15/CAV1/HCK/ITGAM/SELPLG/ATP1A2/MS4A1/KCNMA1/ITGB2/ADCYAP1R1/CDH2/HTR2A/PTGIS
GO_ADENYLATE_CYCLASE_ACTIVATING_G_PROTEIN_COUPLED_RECEPTOR_SIGNALING_PATHWAY	GO_ADENYLATE_CYCLASE_ACTIVATING_G_PROTEIN_COUPLED_RECEPTOR_SIGNALING_PATHWAY	114	-0.580528	-1.91251	9.42e-07	1.57e-05	1.02e-05	3103	tags=36%, list=16%, signal=30%	GNAI2/RAMP2/ADCY4/ATP2B4/AKAP13/GPR26/S1PR4/CRHR1/GNAL/APLP1/MRAP/GPR161/CALCRL/GPER1/ADCY9/NOS1/RAMP3/TBXA2R/ADCY7/TSHR/DRD2/GPR65/ADRA1D/ADCY5/PTGIR/PTHLH/ADRA1B/GNG2/CXCL11/PTGER2/CXCL10/PTH1R/ADCY2/ADRA2A/ADCYAP1/CXCL9/PTGFR/RAMP1/ADRB3/PTGER3/PLN
GO_NEGATIVE_REGULATION_OF_HYDROLASE_ACTIVITY	GO_NEGATIVE_REGULATION_OF_HYDROLASE_ACTIVITY	432	-0.446961	-1.61168	9.68e-07	1.61e-05	1.04e-05	3333	tags=28%, list=17%, signal=24%	CST5/TFPI2/WFDC10B/LRCH1/SPINK13/SERPINB2/APP/MICAL1/SERPINA9/GNAI2/RDX/ITIH1/IFI16/SPINK2/SH3BP4/SPINK6/BST2/WFDC3/SPRY1/ARRB2/TFPI/ABL1/WFDC1/SPRED1/APOC1/GPSM1/ELFN1/SNCA/TNFSF14/LXN/RARRES1/WFIKKN2/NOS3/ITIH3/ITIH5/LCN1/PAPLN/AGT/PPP1R14C/NOS1/PRNP/SERPINB9/COL7A1/CST1/CD44/BIRC3/IFI6/PTGS2/ANXA1/HDAC9/IFIT1/RENBP/PPP1R1A/CD27/SERPINH1/TGFB2/CNN3/SPOCK2/PROS1/IQGAP2/TSKS/RGN/AQP1/LEF1/PPP1R14…
GO_RESPONSE_TO_REACTIVE_OXYGEN_SPECIES	GO_RESPONSE_TO_REACTIVE_OXYGEN_SPECIES	214	-0.507381	-1.76197	9.92e-07	1.64e-05	1.06e-05	2979	tags=29%, list=15%, signal=25%	PDGFD/AREG/CCR7/FOXO1/PYCR1/PKD2/HYAL2/PSAP/ADA/PLK3/ADAM9/ABL1/STAT1/EDN1/RNF112/JUN/CD36/IL18RAP/CAPN2/NOS3/KCNA5/ETS1/HMOX1/NME8/TNFAIP3/ANXA1/PPARGC1A/DUSP1/MPO/SOD2/SLC8A1/RGN/AQP1/KLF2/NR4A3/FYN/HP/NCF1/LRRK2/BTK/GNAO1/APOD/SIRPA/TPM1/APOE/IL10/HGF/FBLN5/PDGFRA/DPEP1/CYP1B1/AXL/CRYAB/SOD3/IL6/PDGFRB/CCL19/MMP9/PTPRN/MMP3/MMP2/COL1A1
GO_ACTIN_MEDIATED_CELL_CONTRACTION	GO_ACTIN_MEDIATED_CELL_CONTRACTION	114	-0.579931	-1.91054	9.92e-07	1.64e-05	1.06e-05	3386	tags=46%, list=17%, signal=39%	CACNA1G/CACNB2/DSC2/PDE4D/KCNE5/GJA1/SCN4B/GATA4/MYL4/TPM4/FRMD6/MYL2/KCNJ3/KCNE1/KCNA5/GJC1/MYH3/STC1/PARVA/DMD/SCN3B/KCNJ5/RYR2/KCNH2/TMOD1/KCND3/MYH4/BIN1/PDE4B/ADORA1/CAV1/CACNA2D1/ACTN2/GJA5/MYH2/CACNA1C/SCN1B/TPM1/KCNJ8/FLNA/ANK2/ATP1A2/MYH8/MYL3/VIM/PDPN/SCN2B/KCNE4/TPM2/SGCD/PLN/ACTC1/DES
GO_CELLULAR_RESPONSE_TO_AMINO_ACID_STIMULUS	GO_CELLULAR_RESPONSE_TO_AMINO_ACID_STIMULUS	63	-0.666222	-2.05836	1.04e-06	1.72e-05	1.12e-05	1348	tags=24%, list=7%, signal=22%	FYN/NTRK2/COL4A1/ZEB1/PDGFC/CYBB/PDGFRA/CPEB1/COL16A1/COL6A1/MMP2/COL5A2/COL1A2/COL1A1/COL3A1
GO_POSITIVE_REGULATION_OF_CHEMOKINE_PRODUCTION	GO_POSITIVE_REGULATION_OF_CHEMOKINE_PRODUCTION	55	-0.66822	-2.00546	1.05e-06	1.72e-05	1.12e-05	3243	tags=47%, list=17%, signal=39%	MCOLN2/APP/IL4R/TLR2/AZU1/TLR4/IL1RL1/IFNG/HMOX1/LPL/FFAR3/TLR7/CLEC7A/EGR1/IL33/CD74/LRP1/LBP/HAVCR2/AIF1/ADCYAP1/CSF1R/IL6/TWIST1/ADIPOQ/POSTN
GO_KERATINIZATION	GO_KERATINIZATION	223	0.385719	1.71953	1.06e-06	1.73e-05	1.12e-05	4868	tags=26%, list=25%, signal=20%	KRT20/KRT13/KRTAP5-10/KRT12/KRTAP5-9/KRTAP5-8/KRTAP5-7/SPRR1A/KRT4/KRT33A/KRTAP4-1/DSG1/KRT15/SPINK5/LCE1E/KRT78/EVPL/KRT31/SPRR3/KLK13/KRT9/KLK12/KRTAP5-11/LIPM/KRT19/SPINK9/KLK14/LIPK/LCE1F/CERS3/CSTA/TGM5/KRT74/SPRR2A/KRT76/KRT37/IVL/RPTN/SPRR1B/JUP/KRT32/KRTAP29-1/CNFN/KRT6C/KRT8/TGM1/KRT40/SPRR4/DSG4/CELA2A/KRT10/ABCA12/LCE1C/KRT77/PKP4/SPRR2F/KRT7/KRT1/ST14
GO_OXIDOREDUCTASE_ACTIVITY_ACTING_ON_PAIRED_DONORS_WITH_INCORPORATION_OR_REDUCTION_OF_MOLECULAR_OXYGEN_REDUCED_FLAVIN_OR_FLAVOPROTEIN_AS_ONE_DONOR_AND_INCORPORATION_OF_ONE_ATOM_OF_OXYGEN	GO_OXIDOREDUCTASE_ACTIVITY_ACTING_ON_PAIRED_DONORS_WITH_INCORPORATION_OR_REDUCTION_OF_MOLECULAR_OXYGEN_REDUCED_FLAVIN_OR_FLAVOPROTEIN_AS_ONE_DONOR_AND_INCORPORATION_OF_ONE_ATOM_OF_OXYGEN	34	0.706834	2.26197	1.06e-06	1.73e-05	1.13e-05	1988	tags=59%, list=10%, signal=53%	CYP4F2/CYP2C18/CYP4F8/CYP4F11/CYP4F3/CYP4F12/CYP4B1/CYP2C9/CYP3A5/CYP4Z1/CYP1A1/CYP2D6/CYP4X1/CYP3A7/CYP2J2/CYP2C8/CYP4A11/CYP3A43/CYP2B6/CYP1A2
GO_NEGATIVE_REGULATION_OF_BLOOD_VESSEL_DIAMETER	GO_NEGATIVE_REGULATION_OF_BLOOD_VESSEL_DIAMETER	82	-0.629576	-1.98384	1.09e-06	1.78e-05	1.16e-05	3558	tags=52%, list=18%, signal=43%	DBH/KCNMB4/BMPR2/ACE/GJA1/AVPR2/HTR7/ECE1/DOCK4/HTR1D/CRP/EDN1/CHRM3/HRH1/HTR2B/LEP/KCNA5/AGT/PTAFR/BDKRB2/AVPR1A/TBXA2R/PTGS2/HTR1B/GRIP2/SLC8A1/CD38/ADRA1D/ADRA1B/F2R/HRH2/ADORA1/CAV1/GJA5/ICAM1/ADRA2A/ATP1A2/EDNRA/P2RX1/AGTR1/ACTA2/HTR2A/COMP
GO_RNA_MODIFICATION	GO_RNA_MODIFICATION	147	0.445209	1.89152	1.1e-06	1.78e-05	1.16e-05	7396	tags=61%, list=38%, signal=38%	A1CF/FBLL1/ADAD2/ADAT2/TRMT10A/FDXACB1/NSUN6/CTU1/ADAT3/TRMT13/OSGEPL1/BCDIN3D/DUS4L/TRMT10C/TRMT10B/TFB1M/TRMT11/TRMU/THUMPD2/RBM47/TYW5/ZCCHC4/NSUN3/GTPBP3/METTL3/DUS1L/QTRT1/ANKRD16/PUSL1/TRMT1/APOBEC2/METTL15/RPUSD2/LCMT2/NAF1/MTFMT/TRMT2A/TFB2M/TARBP1/TRIT1/RBM15/TRMT2B/MRM1/MOCS3/APOBEC3F/PUS7/TRUB1/TPRKB/APOBEC3D/METTL2A/PUS10/TRMT44/TRMT61B/PUS7L/RRNAD1/WDR4/HENMT1/GAR1/METTL6/EMG1/APOBEC…
GO_NEGATIVE_REGULATION_OF_IMMUNE_RESPONSE	GO_NEGATIVE_REGULATION_OF_IMMUNE_RESPONSE	145	-0.555237	-1.86975	1.11e-06	1.81e-05	1.17e-05	3072	tags=40%, list=16%, signal=34%	IL4R/IFI16/NLRC3/NLRP6/BST2/ARRB2/CD59/IL12B/IL1RL1/NLRC5/TBX21/FOXP3/HLA-F/IL27RA/SMAD7/LYN/ENPP3/IRAK3/SERPINB9/ANGPT1/SAMHD1/TGFB1/HLX/HMOX1/LOXL3/TNFAIP3/JAK3/ANXA1/TGFB2/CTLA4/DRD2/MMP12/GPR17/PDCD1/IL33/FOXF1/LILRB1/CD300A/SAMSN1/CCR2/FCGR2B/HAVCR2/A2M/PTPRC/IL2RA/FGL2/CD84/IL10/SLAMF8/CR1/ADCYAP1/SERPING1/CLEC4G/TNFSF4/IL7R/TGFB3/VSIG4/COL3A1
GO_REGULATION_OF_PROTEIN_BINDING	GO_REGULATION_OF_PROTEIN_BINDING	215	-0.501978	-1.74515	1.12e-06	1.82e-05	1.18e-05	4204	tags=40%, list=22%, signal=31%	MET/HDAC5/CCM2L/ISL1/MAPK3/LFNG/PPP2CB/HDAC4/BCL2/TRIB3/PRMT8/CARD16/HSPA5/PBXIP1/UBASH3B/CAMK1/AIDA/LGALS3/FLOT1/PCSK9/SMARCD3/ARRB1/ACTB/CFHR1/ACE/PKD1/TNFSF11/RALB/ADD2/CYLD/APP/B2M/ARRB2/ANXA2/ABL1/LDOC1/CCPG1/PLCL2/GPSM1/CDON/CD36/WFIKKN2/DZIP1/PIM2/PLCL1/CRMP1/BMP4/TMC8/TGFBR1/ANGPT1/CTSZ/PLK2/MFNG/NES/NRG1/IFIT1/NRP1/IFIT2/PDGFB/SPTA1/ITGA4/MEF2C/NFATC4/LEF1/PLXND1/CLDN5/BAG2/LRRK2/DAB2/VT…
GO_HEART_GROWTH	GO_HEART_GROWTH	86	-0.624825	-1.97729	1.15e-06	1.85e-05	1.2e-05	3275	tags=43%, list=17%, signal=36%	MAPK11/ACACB/GJA1/GATA4/AKAP13/PDLIM5/EDN1/RBP4/HAMP/FGF9/AGT/TGFBR1/TGFBR2/BASP1/SORBS2/S1PR1/TGFB2/GLI1/MEF2C/TBX20/AKAP6/FGF2/TENM4/TBX5/FOXC2/KCNK2/HEG1/NOG/RGS2/ZFPM2/GATA6/PI16/FGFR1/RGS4/IGF1/WT1/WNT2
GO_REGULATION_OF_CALCIUM_ION_TRANSPORT_INTO_CYTOSOL	GO_REGULATION_OF_CALCIUM_ION_TRANSPORT_INTO_CYTOSOL	96	-0.602608	-1.93872	1.15e-06	1.86e-05	1.21e-05	3411	tags=47%, list=18%, signal=39%	IL13/JSRP1/PKD2/PDE4D/TRPC1/CLIC2/ABL1/NTSR1/JPH3/SNCA/MYO5A/GPER1/BDKRB1/LYN/NOS1/PRNP/RAMP3/F2RL3/CX3CL1/TRPC3/CORO1A/SLC8A1/AKAP6/DMD/FYN/P2RX7/RYR2/CXCL11/F2R/CD19/CD4/CEMIP/CXCL10/P2RY6/CAV1/APLNR/CACNA1C/ANK2/ATP1A2/CXCL9/ADCYAP1R1/THY1/JPH2/CASQ2/PLN
GO_REGULATION_OF_CELL_MATRIX_ADHESION	GO_REGULATION_OF_CELL_MATRIX_ADHESION	113	-0.57323	-1.88598	1.17e-06	1.87e-05	1.22e-05	3355	tags=42%, list=17%, signal=35%	KDR/AJAP1/CDKN2A/GPM6B/DAPK3/DUSP3/CCL25/RHOD/ABL1/CDH13/UTRN/MACF1/NINJ1/MAP4K4/CD36/PEAK1/CORO1C/BST1/PTPRJ/FAM107A/CDK6/ILK/PHLDB2/CX3CL1/DLC1/TEK/NRP1/ACVRL1/MYOC/MMP12/FMN1/EPHA3/S100A10/CD3E/CSF1/LRP1/MMP14/APOD/PLAU/SERPINE1/THBS1/THY1/COL16A1/SFRP1/CCL21/POSTN/GREM1
GO_CARGO_RECEPTOR_ACTIVITY	GO_CARGO_RECEPTOR_ACTIVITY	76	-0.637261	-1.99327	1.21e-06	1.95e-05	1.26e-05	3423	tags=55%, list=18%, signal=46%	ABCA1/APOBR/MEGF10/SCARF1/LRP10/PRG4/ACKR3/CD163L1/CD36/CXCL16/ACKR2/ENPP3/STAB2/CD6/LOXL3/SBSPON/SUSD2/SCARA5/ASGR2/CD5/ENPP2/LOXL4/DAB2/SCARA3/VTN/CFI/LRP1/HHIPL1/STAB1/ITGAM/LOXL2/FPR2/ENPP1/MARCO/MSR1/ITGB2/FOLR2/MRC1/SCARF2/CD163/SSC5D/COLEC12
GO_NEGATIVE_REGULATION_OF_OSSIFICATION	GO_NEGATIVE_REGULATION_OF_OSSIFICATION	69	-0.649833	-2.01257	1.22e-06	1.95e-05	1.27e-05	2116	tags=35%, list=11%, signal=31%	CDK6/AXIN2/RORB/GATA1/LTBP3/OSTN/CCL3/MEF2C/SOST/CCR1/RANBP3L/SRGN/NOG/ECM1/CHRD/ENPP1/TNN/GDF10/IGFBP5/TWIST1/HAND2/TWIST2/SFRP1/GREM1
GO_LEUKOCYTE_HOMEOSTASIS	GO_LEUKOCYTE_HOMEOSTASIS	84	-0.622929	-1.96822	1.24e-06	1.98e-05	1.29e-05	2937	tags=46%, list=15%, signal=40%	SLC40A1/ADA/KITLG/ABL1/LMO1/PKN1/TNFSF14/FOXP3/CXCL6/LYN/TSC22D3/SH2B3/TNFAIP3/JAK3/ANXA1/PIK3CD/CORO1A/GPR174/GAPT/SPTA1/FLT3/MEF2C/P2RX7/DOCK10/SIT1/CD74/TNFSF13B/DOCK11/TNFRSF13B/CCR2/TNFRSF17/PDE4B/JAM3/GPR183/IL2RA/NCKAP1L/FCER1G/AXL/IL6
GO_REGULATION_OF_RESPONSE_TO_CYTOKINE_STIMULUS	GO_REGULATION_OF_RESPONSE_TO_CYTOKINE_STIMULUS	167	-0.526919	-1.80489	1.26e-06	2.01e-05	1.31e-05	3233	tags=29%, list=17%, signal=24%	HSPA1A/IL1R2/IFIH1/CYLD/JAK1/ROBO1/TRIM6/C1QTNF4/RUNX1/TLR2/SOCS1/STAT1/TRAF1/EDN1/TLR4/NLRC5/CCDC3/STAP1/IRAK3/ANGPT1/SAMHD1/IFNG/SH2B3/BIRC3/TNFAIP3/SOCS3/MMP12/PADI2/SLIT3/IL1R1/CD74/CD300LF/ZBP1/CXCR4/CSF1/CAV1/CCL5/TREM2/PTPRC/ECM1/CLIP3/GAS6/AXL/SPHK1/IL6/PXDN/SLIT2/ADIPOQ
GO_REGULATION_OF_NEUTROPHIL_MIGRATION	GO_REGULATION_OF_NEUTROPHIL_MIGRATION	35	-0.751519	-2.10254	1.3e-06	2.06e-05	1.34e-05	2667	tags=63%, list=14%, signal=54%	RAC2/ADAM8/EDN1/BST1/CD99L2/CD99/XG/DYSF/IL1R1/CD74/MPP1/C5AR2/LBP/JAM3/THBS4/C5AR1/NCKAP1L/SLAMF8/C3AR1/CCL19/SLIT2/CCL21
GO_REGULATION_OF_BLOOD_PRESSURE	GO_REGULATION_OF_BLOOD_PRESSURE	177	-0.526149	-1.80832	1.34e-06	2.12e-05	1.38e-05	3945	tags=47%, list=20%, signal=38%	OPRL1/NR2F2/ADRA1A/KLK1/EDNRB/PRCP/SPX/P2RX4/NPPB/AGTRAP/PTPRO/DLL1/BMPR2/ACE/UTS2/UTS2B/KCNK6/SERPINF2/PDE4D/GJA1/NPY/AVPR2/ECE1/RAMP2/NTSR1/NPR2/RASL10B/EDN1/LEP/NOS3/BDKRB1/AGT/PTAFR/NOS1/AVPR1A/NAV2/ENPEP/SUCNR1/TBXA2R/CTSZ/POMC/HMOX1/NPR1/MME/CORO2B/NPR3/CD34/OR51E2/PTGS2/NCALD/VEGFC/RENBP/ACVRL1/PDGFB/FFAR3/OXT/SOD2/GRIP2/DRD2/CORIN/ADRA1D/ADRA1B/F2R/PCSK5/ADORA1/SLC2A5/GJA5/TPM1/ATP1A2/EDN…
GO_POSITIVE_REGULATION_OF_I_KAPPAB_KINASE_NF_KAPPAB_SIGNALING	GO_POSITIVE_REGULATION_OF_I_KAPPAB_KINASE_NF_KAPPAB_SIGNALING	181	-0.518276	-1.78276	1.36e-06	2.15e-05	1.4e-05	4711	tags=43%, list=24%, signal=33%	NOD1/CANT1/IRAK1/CTNNB1/FKBP1A/TRIM8/CARD9/LURAP1L/GOLT1B/AJUBA/TRAF5/S100A13/TNF/MAP3K14/BIRC2/PELI2/RHOA/CARD16/LGALS9/CASP1/IL1B/PINK1/IFIT5/CX3CR1/TICAM2/CCR7/TNFSF11/S100A4/TNFSF10/GJA1/CD40/BST2/APOL3/ABL1/AKAP13/LITAF/WLS/LURAP1/MAP3K3/EDA2R/CLEC6A/NOD2/CD36/TLR4/RHOC/HTR2B/PIM2/GPRC5B/LPAR1/FASLG/PLK2/CXXC5/HMOX1/CX3CL1/PRKD1/TLR6/BIRC3/PRKCB/TRIM22/TMEM106A/FYN/CD74/NEK6/F2R/CD4/S100B/UB…
GO_REGULATION_OF_CHONDROCYTE_DIFFERENTIATION	GO_REGULATION_OF_CHONDROCYTE_DIFFERENTIATION	46	-0.714283	-2.09676	1.38e-06	2.18e-05	1.42e-05	2786	tags=65%, list=14%, signal=56%	ANXA2/SOX5/SOX9/BMPR1B/FGF18/ADAMTS7/RARB/BMP4/TGFBR1/AXIN2/GLI3/SNAI2/LTBP3/NKX3-2/ACVRL1/BMP6/ZBTB16/RUNX2/PTHLH/MAF/SHOX2/TRPS1/GDF6/GDF5/LOXL2/GLI2/PKDCC/EFEMP1/ADAMTS12/GREM1
GO_REGULATION_OF_MUSCLE_CELL_DIFFERENTIATION	GO_REGULATION_OF_MUSCLE_CELL_DIFFERENTIATION	145	-0.553302	-1.86323	1.39e-06	2.18e-05	1.42e-05	2881	tags=43%, list=15%, signal=37%	FGFR2/CAMK1/FLOT1/MAPK12/SMARCD3/DMPK/DLL1/MEGF10/SRF/MAPK11/BHLHA15/IL4R/EHD1/ARRB2/ABL1/AKAP13/MSX1/ANKRD2/CYP26B1/EREG/EDN1/CDON/TNFSF14/CAPN2/HAMP/NFATC2/OLFM2/IGF2/FGF9/GPER1/BMP4/ENG/TGFB1/FZD7/NRG1/HDAC9/PDGFB/SOD2/MEF2C/NFATC1/AKAP6/EHD2/CCL8/CDH15/CXCL10/MMP14/SHOX2/MYOCD/PRDM6/RBPMS2/ZEB1/RGS2/CD53/RBM24/PI16/CXCL9/CDH2/TMEM119/RGS4/BOC/IGF1/GREM1
GO_ENTRY_INTO_HOST	GO_ENTRY_INTO_HOST	129	-0.560193	-1.8776	1.4e-06	2.2e-05	1.43e-05	2200	tags=29%, list=11%, signal=26%	ITGB1/CLDN9/CAV2/ITGAV/TNFRSF4/CTSB/GSN/ITGB5/CD80/IFITM1/CD74/SLAMF1/CD4/CXCR4/CD86/CCR5/CLEC5A/IFITM3/ITGB3/FCN1/IFITM2/CAV1/ICAM1/SELPLG/CR2/DPP4/LGALS1/ANPEP/PTX3/CR1/ITGA5/GAS6/CLEC4G/MRC1/AXL/CD209/NCAM1/HTR2A
GO_BRANCHING_MORPHOGENESIS_OF_AN_EPITHELIAL_TUBE	GO_BRANCHING_MORPHOGENESIS_OF_AN_EPITHELIAL_TUBE	151	-0.539337	-1.82504	1.45e-06	2.28e-05	1.48e-05	3342	tags=40%, list=17%, signal=33%	SRF/PKD2/NOTCH4/SALL1/SOX8/HOXA11/MAGED1/HOXD11/SPRY1/ABL1/ACVR1/SOX9/EDN1/ETV5/VDR/AGT/BMP4/GLI3/TGFBR2/ILK/LHX1/ENG/CTSZ/FOXD1/GBX2/NRP1/SMO/NFATC4/PGR/LEF1/TBX20/PLXND1/WNT9B/FGF2/FAT4/FOXF1/COL4A1/TCF21/GDNF/FOXC2/CSF1/MMP14/CLIC4/EYA1/DCHS1/NOG/FGF1/EDNRA/LAMA1/GLI2/SLIT2/FGF10/WT1/CCL11/WNT2/TNC/RSPO2/ADAMTS16/GREM1/SFRP2
GO_POSITIVE_REGULATION_OF_ENDOCYTOSIS	GO_POSITIVE_REGULATION_OF_ENDOCYTOSIS	99	-0.590647	-1.90415	1.46e-06	2.29e-05	1.48e-05	2986	tags=45%, list=15%, signal=39%	BICD1/TSPAN1/PPP3CC/HIP1/ITSN1/MAPK8IP1/FLOT1/PCSK9/CD151/NTF3/PPT1/ARRB1/DLL1/B2M/ITGA2/ARRB2/NLGN1/ANXA2/CD36/SNCA/STAP1/ANGPT1/DNM1/SELE/DRD2/CLU/LRRK2/DAB2/VTN/LRP1/TREM2/SGIP1/RAB31/SERPINE1/APOE/CLIP3/NCKAP1L/C3/CD14/AXL/APELA/CCL19/CCL21/GREM1/SFRP4
GO_POSITIVE_REGULATION_OF_INTERFERON_GAMMA_PRODUCTION	GO_POSITIVE_REGULATION_OF_INTERFERON_GAMMA_PRODUCTION	63	-0.661648	-2.04423	1.47e-06	2.29e-05	1.49e-05	4049	tags=62%, list=21%, signal=49%	LGALS9/IL18/BCL3/IL18R1/IL1B/RASGRP1/IFNL1/PDE4D/IL12RB2/CD244/ABL1/IL12B/CD276/TLR4/HMHB1/IL27RA/IL27/CD226/EBI3/LTA/IL12RB1/TLR7/PTPN22/CLEC7A/IL1R1/CD2/CD3E/SLC11A1/SASH3/SLAMF6/CCR2/PDE4B/HLA-DPB1/HAVCR2/IRF8/HLA-DPA1/CD14/TNFSF4/TLR8
GO_POSITIVE_REGULATION_OF_CANONICAL_WNT_SIGNALING_PATHWAY	GO_POSITIVE_REGULATION_OF_CANONICAL_WNT_SIGNALING_PATHWAY	142	-0.549167	-1.84993	1.6e-06	2.49e-05	1.62e-05	2228	tags=17%, list=11%, signal=15%	FGF9/GPRC5B/PTK7/AXIN2/ILK/PSMB9/DAAM2/RECK/LRRK2/PLEKHA4/CAV1/ZBED2/DKK2/RSPO1/SULF2/DACT1/FGF10/ROR2/SFRP1/RSPO3/COL1A1/RSPO2/SFRP4/SFRP2
GO_NEGATIVE_REGULATION_OF_LEUKOCYTE_CELL_CELL_ADHESION	GO_NEGATIVE_REGULATION_OF_LEUKOCYTE_CELL_CELL_ADHESION	118	-0.579855	-1.92262	1.61e-06	2.49e-05	1.62e-05	3264	tags=45%, list=17%, signal=38%	IFNL1/IRF1/FGL1/IL4R/RUNX1/DUSP3/CCL25/SOCS1/PDE5A/CEBPB/CD274/ADTRP/TBX21/FOXP3/SMAD7/BMP4/PRNP/GLI3/HLX/LOXL3/LAG3/JAK3/ANXA1/TIGIT/SPN/RUNX3/CTLA4/PTPN22/DTX1/CD80/TNFAIP8L2/IDO1/CD74/LILRB1/CD300A/LAX1/CD86/FCGR2B/HAVCR2/GPNMB/IL2RA/FGL2/LILRB2/IL10/PLA2G2A/LRRC32/PDCD1LG2/CLEC4G/TNFSF4/PLA2G2D/VSIG4/CXCL12/CCL21
GO_NEGATIVE_REGULATION_OF_PEPTIDASE_ACTIVITY	GO_NEGATIVE_REGULATION_OF_PEPTIDASE_ACTIVITY	246	-0.485354	-1.70608	1.62e-06	2.51e-05	1.63e-05	3333	tags=34%, list=17%, signal=29%	CST5/TFPI2/WFDC10B/SPINK13/SERPINB2/APP/MICAL1/SERPINA9/ITIH1/IFI16/SPINK2/SPINK6/BST2/WFDC3/ARRB2/TFPI/WFDC1/SNCA/TNFSF14/LXN/RARRES1/WFIKKN2/ITIH3/ITIH5/LCN1/PAPLN/AGT/PRNP/SERPINB9/COL7A1/CST1/CD44/BIRC3/IFI6/PTGS2/RENBP/CD27/SERPINH1/SPOCK2/PROS1/AQP1/LEF1/NGF/NLRP7/RECK/BIRC7/SERPINA3/SERPINB7/PLAUR/VTN/LRP1/SERPINA5/BIN1/CST7/TIMP3/TIMP1/A2M/LTF/CST2/ECM1/CD109/PI15/CST6/SERPINE1/SERPINE2/N…
GO_REGULATION_OF_CALCIUM_MEDIATED_SIGNALING	GO_REGULATION_OF_CALCIUM_MEDIATED_SIGNALING	94	-0.598454	-1.91804	1.63e-06	2.52e-05	1.64e-05	3516	tags=46%, list=18%, signal=38%	ACTN3/JSRP1/PKD2/PDE4D/ITPR1/ADA/FHL2/CLIC2/ATP2B4/CDH13/JPH3/MYO5A/BST1/ZAP70/NOS1/PRNP/SLA2/TBC1D10C/NRG1/RCAN1/GBP1/TRAT1/CCL3/MYOZ2/RGN/AKAP6/DMD/CCL4/CD3E/CD4/RCAN2/LRRK2/CD22/P2RY6/PLEK/TREM2/TMEM100/CMKLR1/LMCD1/JPH2/IGF1/CASQ2/PLN
GO_GLUTAMATERGIC_SYNAPSE	GO_GLUTAMATERGIC_SYNAPSE	348	-0.454435	-1.62353	1.71e-06	2.64e-05	1.71e-05	3962	tags=34%, list=20%, signal=27%	PPP3CB/CAMK1/ADRA1A/SYN3/BAIAP2/STAT3/FLOT1/SORCS3/FZD4/SLC1A2/RAP1A/SV2A/PTPRO/CPT1C/IL1RAP/GRIA1/ACTB/NLGN4X/CAMK4/ARF4/ABLIM3/LRRTM2/NRCAM/EPHB1/PCDH8/DLG4/KCND2/CNKSR2/ADAM23/SYT4/SH3GL3/NLGN1/IL1RAPL1/PCDH17/ATP2B4/SHISA9/GRIK5/PLAT/GRIK3/CTTNBP2/LGI1/NPTX2/SCN2A/ACAN/PAK3/CHRM3/MYO5A/MYH10/CACNG4/TNR/OLFM2/HTR3A/NCS1/DBN1/LRRC4C/ITGB1/LYN/GRASP/EPHB2/CACNG7/CBLN1/STXBP1/GPC4/DNM1/NRG1/GPM6A…
GO_XENOBIOTIC_METABOLIC_PROCESS	GO_XENOBIOTIC_METABOLIC_PROCESS	121	0.464557	1.91547	1.74e-06	2.68e-05	1.74e-05	2516	tags=39%, list=13%, signal=34%	CYP2C18/UGT2B28/GSTA1/UGT2B15/CYP2C9/CYP3A5/UGT1A1/AADAC/UGT1A10/AOC2/CYP1A1/GSTA2/CYP2D6/SULT1A2/UGT2B11/UGT1A7/ALDH3A1/SULT1A3/HNF4A/CES3/AKR7A3/ACY1/SULT1A1/UGT1A9/AKR1C1/BAAT/CYP3A7/UGT1A6/GSTO2/UGT1A3/CYP2J2/CYP2C8/CSAD/GRIN1/GSTM1/LPO/MARC1/UGT1A8/MGST1/CYP2B6/CYP1A2/NAT1/ACSM1/MGST2/CYP2C19/NR1I2/GSTM2
GO_REGULATION_OF_SYNAPTIC_PLASTICITY	GO_REGULATION_OF_SYNAPTIC_PLASTICITY	182	-0.514507	-1.77344	1.75e-06	2.69e-05	1.75e-05	4145	tags=46%, list=21%, signal=36%	RIMS1/GRIN2B/SYT12/NSMF/PTEN/GRM5/MPP2/KIT/CNTN2/MCTP1/PPP3CB/RARA/BAIAP2/SORCS3/YWHAH/GRIA1/SSH1/CX3CR1/SRF/LRRTM2/LGMN/APP/DLG4/BRSK1/SYT4/NLGN1/ABL1/NEURL1/SHISA9/JPH3/SNCA/HRH1/TNR/DBN1/FAM107A/AGT/CNTN4/PRNP/CYP46A1/EPHB2/SLC8A3/CBLN1/STXBP1/PLK2/CX3CL1/MME/PTGS2/GIP/RELN/SYNPO/DRD2/MEF2C/RASGRF1/NFATC4/CD38/GRIN2A/DGKI/NTRK2/PTN/SLC24A2/NPAS4/NETO1/S100B/LZTS1/HRH2/ADORA1/KCNB1/FGF14/SNAP25…
GO_ENDOSOME_MEMBRANE	GO_ENDOSOME_MEMBRANE	460	-0.432025	-1.5591	1.77e-06	2.71e-05	1.76e-05	3806	tags=26%, list=20%, signal=21%	CUBN/KIR2DL4/PCSK9/PML/KIF13A/CD1A/CYB561A3/LAMP3/WDR81/NPC1/RHOB/ABCA2/PLEKHF1/GRIA1/STEAP2/MYO1B/SPNS2/ATP6V0D1/RAB11FIP5/TICAM2/SLC9B2/ATP6V0A4/BOK/HLA-E/MCOLN2/PLIN3/EPHB1/LAMP2/ECE1/CD1C/RET/B2M/WIPI1/SH3GL3/PARM1/EHD1/CDIP1/FCGRT/ANXA2/RHOD/LITAF/WLS/SNX10/CD274/CD8B/SLC9A9/TLR4/RAB27A/CD1D/OPTN/STEAP1/FGD2/CLVS2/CORO1C/ACAP1/ARHGAP1/GIMAP5/HLA-F/RNF144A/HLA-DMA/BACE1/LDLRAD4/NCF4/SLA2/ATP6…
GO_POSITIVE_REGULATION_OF_GTPASE_ACTIVITY	GO_POSITIVE_REGULATION_OF_GTPASE_ACTIVITY	386	-0.450399	-1.6158	1.78e-06	2.72e-05	1.77e-05	3697	tags=31%, list=19%, signal=25%	RGS7/RAP1A/NTF3/CDC42EP2/SRGAP2/ARRB1/SIPA1/ARHGAP18/RASGRP1/ARHGAP10/CCR7/RASGRP3/RASAL2/RHOG/SNX9/RAPGEF1/RSU1/CD40/ASAP1/SMAP2/KALRN/ARHGEF6/CCL16/DOCK4/CCL3L3/CCL25/ARHGAP25/ALDH1A1/CCL1/CCL22/ARHGEF15/ARHGAP30/ARHGEF10/RGS20/ARHGAP28/MAP4K4/RGS3/NEDD9/JUN/SEC23A/RGS16/HTR2B/RGS5/CORO1C/ACAP1/ARHGAP1/RGS10/ARHGAP4/ARHGAP29/ITGB1/RIN2/PREX1/RGS11/ARHGAP15/ADPRH/ADAP2/CAV2/MAPRE2/VAV1/CX3CL1/TB…
GO_NEURON_PROJECTION_GUIDANCE	GO_NEURON_PROJECTION_GUIDANCE	276	-0.474932	-1.67969	1.79e-06	2.72e-05	1.77e-05	3610	tags=37%, list=19%, signal=31%	SPTAN1/PTPRO/TRIO/EXT1/BMPR2/KLF7/RHOG/GFRA3/LGR6/RHOBTB3/NRCAM/IRS2/EPHB1/APP/TUBB2B/EGFLAM/ROBO1/SEMA3B/SEMA5B/RET/SEMA6D/UNC5B/ENAH/PRKCQ/RAC2/CHL1/ROBO4/BMPR1B/LGI1/EVL/MYH10/SEMA3G/EPHA5/MATN2/LAMC2/TMEFF2/TNR/DSCAM/SEMA7A/CNTN4/CRMP1/SEMA6B/APBB2/FEZ1/GLI3/LHX1/EPHB2/GFRA2/FOXD1/GBX2/GFRA1/NRP1/SMO/SH3KBP1/PIK3CD/RELN/TUBB3/SPTA1/SEMA3A/NR4A3/CHN1/VSTM2L/PLXND1/FYN/LAMB2/SLIT3/DPYSL4/EPHA3/…
GO_BLOOD_VESSEL_ENDOTHELIAL_CELL_MIGRATION	GO_BLOOD_VESSEL_ENDOTHELIAL_CELL_MIGRATION	109	-0.580326	-1.89318	1.86e-06	2.83e-05	1.84e-05	3956	tags=50%, list=20%, signal=40%	GPX1/CARD10/DLL4/HIF1A/PRCP/P2RX4/TMSB4X/KDR/SRF/STAT5A/MYH9/ROBO1/CD40/TDGF1/RGCC/ABL1/SOX18/SPRED1/MAP3K3/FGF18/SRPX2/ADTRP/NOS3/ETS1/NR4A1/ITGB1/CLEC14A/ANGPT1/TBXA2R/TGFB1/AMOTL1/PLK2/HMOX1/PRKD1/VASH1/PTGS2/ANXA1/HDAC9/VEGFC/NRP1/ACVRL1/PDGFB/MEF2C/FGF2/RHOJ/STARD13/EGR3/AKT3/FOXC2/APOE/THBS1/FGFR1/SLIT2/MEOX2/GREM1
GO_REGULATION_OF_ESTABLISHMENT_OF_PLANAR_POLARITY	GO_REGULATION_OF_ESTABLISHMENT_OF_PLANAR_POLARITY	110	-0.574097	-1.87952	1.88e-06	2.86e-05	1.86e-05	2090	tags=19%, list=11%, signal=17%	PTK7/GPC4/FZD7/PSMB9/FZD1/NKD1/WNT7A/WNT11/WNT9B/PRICKLE2/DAB2/PLEKHA4/ROR1/PRICKLE1/DACT1/ROR2/SFRP1/CTHRC1/GPC6/RSPO3/SFRP2
GO_DEVELOPMENTAL_CELL_GROWTH	GO_DEVELOPMENTAL_CELL_GROWTH	218	-0.50462	-1.75595	1.9e-06	2.87e-05	1.86e-05	3269	tags=32%, list=17%, signal=27%	LIMK1/NRCAM/APP/SEMA3B/SEMA5B/SYT4/GATA4/MAG/SEMA6D/ABL1/AKAP13/PDLIM5/MACF1/SOX9/EDN1/VCL/SEMA3G/CPNE5/TNR/HAMP/DSCAM/ARHGAP4/SEMA7A/DBN1/AGT/ITGB1/SEMA6B/TGFBR2/ILK/CACNG7/SORBS2/OSTN/SYT3/HCLS1/NRP1/ITGA4/TNFRSF12A/SEMA3A/AKAP6/LAMB2/SLIT3/OLFM1/NGF/TRPV2/SEMA3D/NTRK3/TMEM108/CXCR4/NDN/DPYSL2/SPP1/LRP1/ISLR2/MAP1B/RGS2/APOE/ZEB2/DCLK1/PI16/NTN1/NRP2/RGS4/L1CAM/PLXNA4/SLIT2/IGF1/CXCL12/FN1/POSTN
GO_VIRAL_LIFE_CYCLE	GO_VIRAL_LIFE_CYCLE	312	-0.463082	-1.64809	2e-06	3.02e-05	1.96e-05	2200	tags=17%, list=11%, signal=15%	ITGB1/CLDN9/AICDA/CAV2/ITGAV/TNFRSF4/IFIT1/CTSB/RSAD2/GSN/ITGB5/STOM/CD80/IFITM1/CD28/ADARB1/CD74/SLAMF1/CD4/CXCR4/CD86/CCL8/CCR5/CLEC5A/IFITM3/ITGB3/PCSK5/FCN1/IFITM2/CAV1/CCL5/LTF/ICAM1/CCL2/SELPLG/CR2/APOE/DPP4/LGALS1/ANPEP/PTX3/CR1/ITGA5/GAS6/CLEC4G/MRC1/AXL/CD209/HMGA2/NCAM1/HTR2A/LRRC15
GO_RESPONSE_TO_AMYLOID_BETA	GO_RESPONSE_TO_AMYLOID_BETA	47	-0.699027	-2.05395	2.03e-06	3.06e-05	1.99e-05	2494	tags=55%, list=13%, signal=48%	LGMN/APP/GJA1/CD36/TLR4/BACE1/PRNP/RAMP3/DNM1/TLR6/ITGA4/MMP12/FYN/LRP1/FCGR2B/CACNA2D1/MMP13/TREM2/ICAM1/FPR2/NGFR/VCAM1/MMP9/MMP3/IGF1/MMP2
GO_POSITIVE_REGULATION_OF_INTERLEUKIN_6_PRODUCTION	GO_POSITIVE_REGULATION_OF_INTERLEUKIN_6_PRODUCTION	92	-0.604647	-1.92463	2.04e-06	3.07e-05	2e-05	3218	tags=39%, list=17%, signal=33%	HYAL2/IFIH1/APP/C1QTNF4/TLR2/EREG/NOD2/CD36/TLR4/PTAFR/TLR6/LPL/RAB7B/TLR7/P2RX7/CLEC7A/IL33/SCIMP/CD74/MMP8/LILRA2/TLR1/F2R/LBP/LILRA5/AIF1/LILRB2/TYROBP/FCER1G/PAEP/ADCYAP1/TNFSF4/TLR8/IL6/SPON2/TWIST1
GO_REGULATION_OF_PHOSPHOLIPASE_C_ACTIVITY	GO_REGULATION_OF_PHOSPHOLIPASE_C_ACTIVITY	45	-0.688293	-2.0105	2.09e-06	3.13e-05	2.03e-05	2782	tags=56%, list=14%, signal=48%	ABL1/S1PR4/HTR2B/GPR55/AGT/PTAFR/LPAR1/AVPR1A/NMUR1/PLCB2/P2RY12/SELE/FGF2/NTRK2/RASGRP4/NTRK3/ITK/P2RY6/C5AR1/EDNRA/PDGFRA/ADCYAP1R1/FGFR1/PDGFRB/HTR2A
GO_CILIUM_ORGANIZATION	GO_CILIUM_ORGANIZATION	356	0.33831	1.53821	2.12e-06	3.17e-05	2.06e-05	5924	tags=42%, list=30%, signal=30%	PLA2G3/FOXJ1/SPAG17/ONECUT2/TEKT5/MAPK15/LRGUK/CFAP53/TBC1D30/ROPN1B/ARL13A/HAP1/MCIDAS/CFAP44/RSPH1/PKHD1/CCNO/CCDC39/TBC1D32/CCDC114/CFAP43/BBS1/TTLL3/DNAJB13/CEP152/ONECUT1/RAB17/WDR90/KIF27/C5orf30/RSPH4A/INTU/HYLS1/KIF24/RFX3/CCDC65/ARL6/TTC30B/LRRC49/LCA5L/DCDC2/PLK4/DNAH5/RSPH9/STK36/ATAT1/AVIL/CEP83/CDC14A/MNS1/CEP70/OFD1/CEP76/CEP72/TTC36/SPATA6/DYNLRB2/FHDC1/RPGR/DNAI1/IQUB/RAB3IP/SPAG1…
GO_POSITIVE_REGULATION_OF_ADAPTIVE_IMMUNE_RESPONSE	GO_POSITIVE_REGULATION_OF_ADAPTIVE_IMMUNE_RESPONSE	98	-0.589249	-1.90233	2.13e-06	3.17e-05	2.06e-05	3416	tags=44%, list=18%, signal=36%	PVR/CD1E/HLA-E/CD40/CLCF1/CD1C/B2M/ADA/FCGRT/PRKCQ/CD274/IL12B/CD1D/IL6ST/TBX21/FOXP3/HLA-F/IL27RA/CD226/TGFB1/HLX/ANXA1/RSAD2/LTA/IL12RB1/CD80/P2RX7/CD28/IL1R1/TNFSF13B/CD4/BTK/SLC11A1/SASH3/NLRP3/CCR2/FCER2/PTPRC/FCER1G/C3/TNFSF4/IL6/CCL19
GO_POSITIVE_REGULATION_OF_CELL_MORPHOGENESIS_INVOLVED_IN_DIFFERENTIATION	GO_POSITIVE_REGULATION_OF_CELL_MORPHOGENESIS_INVOLVED_IN_DIFFERENTIATION	154	-0.532712	-1.80544	2.17e-06	3.24e-05	2.1e-05	3685	tags=34%, list=19%, signal=28%	FBXO31/SKIL/NEFL/BMPR2/SRF/LIMK1/TUBB2B/ROBO1/MAP6/KALRN/IL1RAPL1/METRN/ABL1/UNC13D/MACF1/NEDD9/PAK3/CASS4/DSCAM/SEMA7A/DBN1/PREX1/ILK/HCLS1/NRP1/RELN/HAS2/MYOC/TNFRSF12A/PLXND1/NGF/NTRK2/S100A10/TRPV2/NTRK3/LRP1/SHOX2/ISLR2/PLXNC1/MAP1B/ZEB2/FLNA/NGFR/LIMS2/MYADM/NTN1/L1CAM/PLXNA4/SLIT2/PTPRD/CXCL12/FN1
GO_CD4_POSITIVE_ALPHA_BETA_T_CELL_DIFFERENTIATION	GO_CD4_POSITIVE_ALPHA_BETA_T_CELL_DIFFERENTIATION	73	-0.631596	-1.97808	2.18e-06	3.24e-05	2.1e-05	4049	tags=59%, list=21%, signal=47%	LGALS9/IL18/BCL3/IL18R1/RARA/FOXP1/STAT3/PAX1/TMEM98/IL4R/RUNX1/RELB/SOCS1/RORA/IL12B/TBX21/FOXP3/IL27/SMAD7/IFNG/HLX/LOXL3/JAK3/ANXA1/SPN/RUNX3/RSAD2/IL12RB1/LEF1/FUT7/CD80/IRF4/LY9/CD86/SASH3/SLAMF6/NLRP3/GPR183/NCKAP1L/TNFSF4/PLA2G2D/IL6/CCL19
GO_AMYLOID_BETA_BINDING	GO_AMYLOID_BETA_BINDING	76	-0.629331	-1.96847	2.22e-06	3.28e-05	2.13e-05	2936	tags=45%, list=15%, signal=38%	TLR2/ITGA2/NLGN1/CD36/TLR4/APBA2/APBB2/BACE1/PRNP/RAMP3/EPHB2/TLR6/TGFB2/ITM2A/HSPG2/GRIN2A/CD74/APBB1/CLU/LRP1/FCGR2B/BCHE/TREM2/ITGAM/GRIA3/FPR2/APOE/LILRB2/NGFR/MARCO/MSR1/ITGB2/CRYAB/C1QA
GO_AMIDE_BINDING	GO_AMIDE_BINDING	334	-0.464695	-1.65388	2.22e-06	3.28e-05	2.13e-05	3137	tags=31%, list=16%, signal=26%	COL25A1/CD1E/HLA-E/ACACB/CLEC4M/PTGES/PPIC/SOAT2/ECE1/RAMP2/CD1C/PSAP/CLTB/SLC40A1/TLR2/NPBWR1/ITGA2/GRPR/MAG/NLGN1/CRHR1/NPR2/ACVR1/TPP1/NOD2/TAP1/CD36/TLR4/CD1D/FTCDNL1/CALCRL/SSTR2/HLA-F/BDKRB1/APBA2/AVPR1A/PLTP/APBB2/BACE1/PRNP/NMUR1/RAMP3/ENPEP/EPHB2/FOLR3/NPR1/TLR6/MME/NPR3/VIPR2/KDELR3/ANXA5/CRHBP/TGFB2/ITM2A/GHR/SSTR3/HSPG2/GRIN2A/CD74/APBB1/TLR1/CD300LF/CLU/CEMIP/LRP1/HLA-DRB5/PCSK5/PTH1…
GO_CELL_CELL_JUNCTION	GO_CELL_CELL_JUNCTION	472	-0.430529	-1.55618	2.26e-06	3.33e-05	2.16e-05	3911	tags=35%, list=20%, signal=29%	CLDN10/JAG1/BAIAP2/PIANP/RASIP1/NFASC/LIMS1/LIN7A/FLOT1/SHROOM3/SDCBP/FZD4/SV2A/DDX58/FSCN1/YWHAH/PANX1/TMEM47/CDC42BPA/DLL1/FRMD4A/BMPR2/CLDN6/SHROOM4/PVR/PDZD2/MPDZ/FHOD1/AJAP1/DSC2/FRMD4B/COL17A1/PKD2/APP/GJA1/MYH9/DSC3/ABCB4/RDX/TRPC4/MYO1E/SCN4B/CADM1/WTIP/CNN2/KIAA1210/CDSN/GJC2/CDH17/HEPACAM/AHNAK/ANXA2/CDH13/DSG3/FRMD6/PDLIM5/PARD3B/PODXL/ESAM/CNTNAP2/SCN2A/NPHS1/VCL/STEAP1/KIRREL2/KCNA5/…
GO_CARBOHYDRATE_DERIVATIVE_CATABOLIC_PROCESS	GO_CARBOHYDRATE_DERIVATIVE_CATABOLIC_PROCESS	181	-0.513635	-1.76679	2.28e-06	3.36e-05	2.18e-05	2309	tags=23%, list=12%, signal=21%	CHIT1/ARSB/AICDA/PDE2A/STAB2/DPYS/SAMHD1/SDC3/TGFB1/GPC4/CD44/ADAMTS9/RENBP/MMP12/CDA/TYMP/CSPG4/FGF2/HSPG2/DPYD/FBXO17/CEMIP/NUDT11/SDC2/PDE1A/LYVE1/PDE4B/NT5E/AOAH/KERA/NUDT10/FMOD/BGN/PRELP/VCAN/LUM/ADAMTS12/DCN/HPSE2/GPC6/OGN/OMD
GO_REGULATION_OF_GRANULOCYTE_CHEMOTAXIS	GO_REGULATION_OF_GRANULOCYTE_CHEMOTAXIS	41	-0.71218	-2.03839	2.28e-06	3.36e-05	2.18e-05	1358	tags=44%, list=7%, signal=41%	DYSF/CD74/CSF1/MPP1/C5AR2/LBP/JAM3/CCL5/THBS4/CMKLR1/C5AR1/NCKAP1L/THBS1/C3AR1/CCL19/SLIT2/RARRES2/CCL21
GO_NEGATIVE_REGULATION_OF_PEPTIDE_SECRETION	GO_NEGATIVE_REGULATION_OF_PEPTIDE_SECRETION	130	-0.554013	-1.85818	2.34e-06	3.44e-05	2.23e-05	2383	tags=46%, list=12%, signal=41%	BTN2A2/RHBDF2/IL1B/SERPINB1/PML/CD200R1/TMSB4X/RAB11FIP5/FRMD4A/KLF7/IL1R2/INHBB/KALRN/FFAR4/SYT4/RGCC/LEP/ADTRP/FOXP3/IL27RA/C1QTNF3/ANGPT1/CX3CL1/TLR6/CD34/NLRP12/TNFAIP3/TNFRSF4/ANXA1/HDAC9/GBP1/ANXA5/CRHBP/RSAD2/DRD2/PTPN22/VSNL1/CD200/IL33/CD74/LILRB1/F2R/NLRP7/CD22/C5AR2/NLRP3/SYT11/FCGR2B/KCNB1/SRGN/LILRA5/APOE/IL10/ADRA2A/LRRC32/GAS6/TLR8/SFRP1/SSC5D/FN1
GO_MHC_CLASS_II_PROTEIN_COMPLEX	GO_MHC_CLASS_II_PROTEIN_COMPLEX	14	-0.890233	-2.06754	2.46e-06	3.6e-05	2.34e-05	2147	tags=100%, list=11%, signal=89%	HLA-DOB/HLA-DQB2/CD74/HLA-DQA2/HLA-DOA/HLA-DMB/HLA-DRB5/HLA-DRA/HLA-DRB1/HLA-DQB1/HLA-DPB1/HLA-DPA1/HLA-DQA1
GO_POSITIVE_REGULATION_OF_WNT_SIGNALING_PATHWAY	GO_POSITIVE_REGULATION_OF_WNT_SIGNALING_PATHWAY	175	-0.52175	-1.78896	2.51e-06	3.66e-05	2.38e-05	2228	tags=17%, list=11%, signal=15%	FGF9/GPRC5B/PTK7/AXIN2/ILK/TNFAIP3/PSMB9/NKD1/DAAM2/RECK/LRRK2/DAB2/PLEKHA4/DIXDC1/CAV1/ZBED2/ZEB2/DKK2/RSPO1/SULF2/DACT1/FGF10/ROR2/SFRP1/RSPO3/COL1A1/RSPO2/SULF1/SFRP4/SFRP2
GO_REGULATION_OF_CELLULAR_COMPONENT_SIZE	GO_REGULATION_OF_CELLULAR_COMPONENT_SIZE	349	-0.453407	-1.6203	2.51e-06	3.66e-05	2.38e-05	3706	tags=30%, list=19%, signal=25%	SEMA4C/CDC42EP2/SLC12A3/LIMA1/FCHSD2/SPTAN1/TMSB4X/ARHGAP18/NEFL/BMPR2/CCR7/LRRC8A/SRF/DSTN/LIMK1/SNX9/NRCAM/ADD2/PLEKHG2/SEMA3B/RDX/KANK3/RET/MAG/SEMA6D/ARPC1B/ABL1/MACF1/SLC12A4/ESAM/ARHGAP28/EDN1/GMFG/PAK3/NPHS1/CAPG/EVL/SEMA3G/SLC12A8/CDC42EP3/TNR/COTL1/DSCAM/ARHGAP4/SEMA7A/DBN1/CDC42EP1/PREX1/SEMA6B/ILK/VAV1/HCLS1/NRP1/FHOD3/CORO1A/WNT7A/GSN/SPTA1/IQGAP2/TNFRSF12A/AQP1/CFL2/SEMA3A/P2RX7/OLFM…
GO_ALPHA_BETA_T_CELL_DIFFERENTIATION	GO_ALPHA_BETA_T_CELL_DIFFERENTIATION	100	-0.590814	-1.9101	2.55e-06	3.7e-05	2.41e-05	4103	tags=58%, list=21%, signal=46%	RHOA/LGALS9/IL18/BCL3/IL18R1/RARA/FOXP1/STAT3/ITPKB/PAX1/TCF7/IRF1/TMEM98/IL4R/RUNX1/ADA/RELB/ABL1/SOCS1/RORA/IL12B/TBX21/FOXP3/ZNF683/ZAP70/IL27/SMAD7/EOMES/PRDM1/GLI3/TGFBR2/IFNG/HLX/LOXL3/JAK3/ANXA1/SPN/RUNX3/RSAD2/IL12RB1/LEF1/FUT7/CD80/ZBTB16/IRF4/LY9/CD86/ITK/TNFSF8/SASH3/SLAMF6/NLRP3/GPR183/NCKAP1L/TNFSF4/PLA2G2D/IL6/CCL19
GO_LARGE_RIBOSOMAL_SUBUNIT	GO_LARGE_RIBOSOMAL_SUBUNIT	114	0.468223	1.90732	2.57e-06	3.73e-05	2.42e-05	8971	tags=82%, list=46%, signal=44%	MRPL53/MRPL38/NSUN3/RPL3L/RPL32/MRPL1/RPL19/MRPL42/RPL4/RPL23/MRPL39/RPL18/MRPL16/RPL6/MRPL46/MRPL48/RPL24/RPL36A/MRPL32/RPL30/RPL3/RPL34/RPL14/MRPL21/RPLP0/MRPL22/RPL10L/RPL23A/RPL29/RPL39/RPL38/RPL36/RPL35A/RPL37/MRPL40/MRPL27/RPL8/MRPL12/C12orf65/MRPL30/MRPS30/RPL17/RPL9/RPL15/RPL13A/RPL31/RPL22/MRPL3/MPV17L2/RPL18A/RPL27/MRPL47/MRPL24/RPL7/MRPL4/MRPS18A/NSUN4/RPL28/RPL11/MRPL19/MRPL34/MRPL50/…
GO_NEGATIVE_REGULATION_OF_CELL_GROWTH	GO_NEGATIVE_REGULATION_OF_CELL_GROWTH	177	-0.520851	-1.79011	2.58e-06	3.73e-05	2.42e-05	3233	tags=31%, list=17%, signal=26%	HSPA1A/CDKN2A/HYAL2/GJA1/SEMA3B/SH3BP4/SOX17/BST2/MAG/SEMA6D/MSX1/WFDC1/MYL2/FRZB/SEMA3G/TNR/PTPRJ/ARHGAP4/SEMA7A/BDKRB1/AGT/RERG/SEMA6B/APBB2/TGFB1/NPR1/OSTN/NRP1/DCBLD2/ACVRL1/TGFB2/WNT11/SEMA3A/CDA/SLIT3/APBB1/SEMA3D/GNG4/SPP1/RGS2/DCSTAMP/SERPINE2/ENPP1/PI16/NTN1/CRYAB/FHL1/DACT3/RGS4/SLIT2/WT1/INHBA/SFRP1/GREM1/SFRP2
GO_NEGATIVE_REGULATION_OF_BMP_SIGNALING_PATHWAY	GO_NEGATIVE_REGULATION_OF_BMP_SIGNALING_PATHWAY	47	-0.695175	-2.04263	2.59e-06	3.75e-05	2.43e-05	1068	tags=40%, list=5%, signal=38%	BMPER/ABL1/GDF3/SMAD7/FZD1/SOST/NBL1/RBPMS2/NOG/GREM2/FSTL3/CHRD/HTRA1/FBN1/SFRP1/CHRDL1/HTRA3/GREM1/SFRP2
GO_FC_RECEPTOR_SIGNALING_PATHWAY	GO_FC_RECEPTOR_SIGNALING_PATHWAY	178	-0.515552	-1.77211	2.62e-06	3.78e-05	2.45e-05	4796	tags=37%, list=25%, signal=28%	PSMC3/CALM1/PSMD2/PLCG2/PPP3CA/PSMB10/NFKB1/WIPF3/MYO1C/MAPK3/CD47/DOCK1/SHC1/PSMB8/KIT/GAB2/PPP3CB/VAV2/BAIAP2/MYO10/RAP1A/CD200R1/ACTB/PSMA8/LIMK1/RAPGEF1/FGR/ARPC1B/ABL1/PRKCQ/JUN/NFATC2/PTPRJ/LYN/ELMO1/CD3G/FCER1A/VAV1/CD247/PSMB9/GRAP2/LAT2/LILRA4/NR4A3/NFATC1/FYN/WAS/LCP2/MS4A2/MYO1G/ITK/BTK/FCGR2B/WIPF1/MYH2/PTPRC/HCK/CLEC4D/FCGR1B/FCGR1A/CLEC4E/NCKAP1L/FCER1G/FCGR2A/FCGR3A
GO_BONE_GROWTH	GO_BONE_GROWTH	46	-0.706339	-2.07344	2.69e-06	3.87e-05	2.51e-05	2786	tags=54%, list=14%, signal=47%	ANXA2/VWA1/NPPC/LEP/MATN2/RARB/TGFBR2/STC1/COL7A1/OSTN/MATN3/SCARA3/MMP13/EVC/ECM1/VIT/COL14A1/COL12A1/ANXA6/DDR2/COL6A1/BNC2/COL6A2/COL6A3/COMP
GO_NEGATIVE_REGULATION_OF_ION_TRANSPORT	GO_NEGATIVE_REGULATION_OF_ION_TRANSPORT	144	-0.542597	-1.8294	2.71e-06	3.89e-05	2.53e-05	2853	tags=35%, list=15%, signal=30%	KCNE5/IRS2/TRH/GPM6B/CLIC2/SLN/BEST3/NTSR1/CRHR1/KCNE1/SNCA/LEP/HECW1/NOS3/HAMP/NOS1/STC1/EPHB2/PTGS2/HTR1B/DRD2/DYSF/REM1/KCNH2/LILRB1/CD33/GNAO1/BIN1/SYT11/ADORA1/CAV1/ACTN2/ICAM1/RGS2/MAOB/SERPINE2/LILRB2/ADRA2A/ATP1A2/ADCYAP1/THBS1/RRAD/GEM/KCNE4/RGS4/MMP9/TWIST1/HTR2A/CASQ2/PLN/SFRP4
GO_NEGATIVE_REGULATION_OF_LEUKOCYTE_MIGRATION	GO_NEGATIVE_REGULATION_OF_LEUKOCYTE_MIGRATION	43	-0.707529	-2.04747	2.79e-06	3.99e-05	2.59e-05	2372	tags=51%, list=12%, signal=45%	ADA/CCL25/ADTRP/IL27RA/STAP1/HMOX1/DUSP1/PADI2/CD200/IL33/CD300A/APOD/C5AR2/NBL1/ADORA1/CCL2/SLAMF8/SLIT2/CXCL12/EMILIN1/CCL21/GREM1
GO_RESPONSE_TO_ALCOHOL	GO_RESPONSE_TO_ALCOHOL	235	-0.500999	-1.75542	2.81e-06	4.02e-05	2.61e-05	2609	tags=28%, list=13%, signal=24%	NPPC/MAP4K1/RBP4/S100A8/LEP/GRAMD1A/HAMP/HTR3A/AVPR1A/CA3/TGFBR1/TGFBR2/TBXA2R/TGFB1/ADCY7/CD27/SMO/HTR1B/CRHBP/GSN/OXT/CCL3/DRD2/KLF2/FYN/SLIT3/ADCY5/GRIN2A/F7/GNG2/PTGER2/NPAS4/NTRK3/CCR5/KLF9/IGFBP7/P2RY6/CSF3/SLC2A4/ADCY2/ICAM1/RGS2/MAOB/SPI1/PTGDR/CYBB/ADCYAP1/VCAM1/CD14/ADCYAP1R1/TNFSF4/CDO1/SPARC/KCNMB1/PENK/RGS4/CCL19/PTGFR/SLIT2/ADIPOQ/INHBA/TNC/SFRP1/CCL21/ACTC1
GO_POSITIVE_REGULATION_OF_ANIMAL_ORGAN_MORPHOGENESIS	GO_POSITIVE_REGULATION_OF_ANIMAL_ORGAN_MORPHOGENESIS	81	-0.626319	-1.98149	2.83e-06	4.04e-05	2.62e-05	3124	tags=44%, list=16%, signal=37%	ROBO1/SOX8/HOXA11/MAGED1/SPRY1/ACVR1/SOX9/EDN1/VDR/AGT/BMP4/TGFBR1/TGFBR2/LHX1/ENG/BASP1/CD34/TNFAIP3/SMO/LIF/TGFB2/PTN/FOXP2/GDNF/CSF1/NOG/FGF1/FGFR1/TWIST1/FGF10/WT1/WNT2/HAND2/GATA5/FGF7/GREM1
GO_ANTIGEN_PROCESSING_AND_PRESENTATION_OF_PEPTIDE_ANTIGEN	GO_ANTIGEN_PROCESSING_AND_PRESENTATION_OF_PEPTIDE_ANTIGEN	186	-0.517112	-1.78431	2.86e-06	4.07e-05	2.64e-05	5187	tags=44%, list=27%, signal=32%	AP1M1/HFE/ERAP2/CALR/SEC24A/CYBA/SEC13/VAMP3/AP2A1/PSMD1/AP2S1/PSMC3/TAPBPL/MICA/PSMD2/HLA-G/PSMB10/CTSV/AP2B1/CTSD/ACTR1A/MICB/SEC31A/CAPZA2/DCTN1/PSMB8/CAPZB/KIFAP3/AP2A2/TAPBP/KIF3C/ACE/OSBPL1A/TAP2/HLA-E/PSMA8/LGMN/CLEC4M/CTSS/B2M/FCGRT/IFI30/CTSF/AP1S2/TAP1/SEC23A/CD36/SEC24D/HLA-F/HLA-DMA/NCF4/HLA-DOB/ITGAV/LAG3/PSMB9/CLEC4A/HLA-DQB2/KIF26A/CTSL/ITGB5/CD74/NCF1/HLA-DQA2/HLA-DOA/HLA-DMB/HLA-…
GO_RESPIRATORY_SYSTEM_DEVELOPMENT	GO_RESPIRATORY_SYSTEM_DEVELOPMENT	196	-0.516283	-1.787	2.88e-06	4.09e-05	2.66e-05	2228	tags=31%, list=11%, signal=27%	FGF9/BMP4/TNS3/PTK7/GLI3/TGFBR2/PDGFA/BASP1/CTSZ/LTBP3/LOXL3/MME/SOX11/LIF/GNG8/GLI1/PGR/KLF2/WNT11/LEF1/PTN/FOXF1/FOXP2/TCF21/CCBE1/STRA6/TBX5/MMP14/HEG1/MYOCD/TBX4/NOG/FGF1/HSD11B1/ZFPM2/GATA6/FSTL3/LAMA1/PDGFRA/AARD/PDPN/FGFR1/CRISPLD2/GLI2/PKDCC/SPARC/RCN3/LOX/PDGFRB/TGFB3/IGFBP5/MSC/FGF10/WT1/WNT2/TNC/ADAMTS2/CHI3L1/RSPO2/FGF7
GO_CATALYTIC_ACTIVITY_ACTING_ON_DNA	GO_CATALYTIC_ACTIVITY_ACTING_ON_DNA	196	0.397253	1.75751	2.95e-06	4.18e-05	2.71e-05	6511	tags=49%, list=33%, signal=33%	DQX1/DNASE1L2/RAD54B/EME2/TOP3B/THAP10/NEIL1/TERT/THAP9/EME1/ERCC6L/POLQ/ERI2/TREX2/DNA2/DNMT3B/CHTF18/RTEL1/NEIL3/DFFB/ENDOG/POLG2/GEN1/POLE2/BLM/PIF1/POLI/ZRANB3/BRIP1/RAG1/RAD9A/ALKBH2/GINS4/APLF/CDC45/N6AMT1/TOP2A/DNASE1/CHD6/TDG/DCLRE1A/SETMAR/TOP2B/EXO1/RAD54L/MCM9/RECQL4/RECQL5/EXOG/RFC5/POLN/FAN1/MCM3/CHD7/TOP1MT/POLE/CHD5/DCLRE1C/XRCC3/SMARCAD1/SLX1A/SMUG1/WRN/MUTYH/RAD51/DSCC1/LIG1/DDX1…
GO_MUCOPOLYSACCHARIDE_METABOLIC_PROCESS	GO_MUCOPOLYSACCHARIDE_METABOLIC_PROCESS	113	-0.565705	-1.86122	2.99e-06	4.24e-05	2.75e-05	3267	tags=42%, list=17%, signal=36%	CHPF2/HYAL2/EGFLAM/ITIH1/HEXB/CHST7/CHSY1/ACAN/CSGALNACT1/ITIH3/CSGALNACT2/ITIH5/ARSB/ST3GAL2/STAB2/ANGPT1/TGFB1/ST3GAL6/CD44/DSEL/CHST13/CHPF/HAS2/SPOCK2/PDGFB/CSPG4/FGF2/CHST3/DSE/CHST6/CEMIP/CHST1/XYLT1/CHSY3/LYVE1/CHST15/CHST11/HGF/KERA/FMOD/BGN/PRELP/HAS1/VCAN/LUM/DCN/OGN/OMD
GO_POSITIVE_REGULATION_OF_EXTRINSIC_APOPTOTIC_SIGNALING_PATHWAY	GO_POSITIVE_REGULATION_OF_EXTRINSIC_APOPTOTIC_SIGNALING_PATHWAY	49	-0.685373	-2.02676	3.06e-06	4.31e-05	2.8e-05	4086	tags=47%, list=21%, signal=37%	PTEN/ATF3/PML/SKIL/TNFSF10/HYAL2/CYLD/PEA15/DAPK3/RET/BMPR1B/GPER1/AGT/TNFSF12/TNFRSF12A/G0S2/TIMP3/CAV1/PTPRC/THBS1/SRPX/INHBA/SFRP1
GO_REGULATION_OF_VASCULAR_SMOOTH_MUSCLE_CELL_PROLIFERATION	GO_REGULATION_OF_VASCULAR_SMOOTH_MUSCLE_CELL_PROLIFERATION	50	-0.686357	-2.03237	3.06e-06	4.31e-05	2.8e-05	2576	tags=50%, list=13%, signal=43%	EDN1/JUN/FGF9/GPER1/AGT/ADAMTS1/HMOX1/HTR1B/PDGFB/SOD2/MEF2C/NR4A3/FGF2/P2RY6/MYOCD/TPM1/IL10/PRKG1/TGFB3/IGFBP5/MMP9/IGF1/ADIPOQ/MMP2/CNN1
GO_NEGATIVE_REGULATION_OF_PROTEOLYSIS	GO_NEGATIVE_REGULATION_OF_PROTEOLYSIS	338	-0.450156	-1.60577	3.11e-06	4.37e-05	2.84e-05	3333	tags=28%, list=17%, signal=24%	CST5/TFPI2/GLG1/WFDC10B/SPINK13/SERPINB2/IL1R2/APP/MICAL1/SERPINA9/TMEM98/ITIH1/IFI16/SPINK2/SPINK6/BST2/WFDC3/ARRB2/TFPI/WFDC1/PLAT/SNCA/TNFSF14/LXN/RARRES1/WFIKKN2/ITIH3/ITIH5/LCN1/PAPLN/AGT/PRNP/SERPINB9/COL7A1/CST1/CTSZ/CD44/BIRC3/IFI6/PTGS2/RENBP/CD27/SERPINH1/PRKCG/SPOCK2/PROS1/AQP1/LEF1/NGF/DERL3/NLRP7/RECK/LRRK2/BIRC7/SERPINA3/SERPINB7/PLAUR/VTN/LRP1/SERPINA5/BIN1/CST7/TIMP3/TIMP1/A2M/LTF…
GO_INTERLEUKIN_12_PRODUCTION	GO_INTERLEUKIN_12_PRODUCTION	57	-0.672256	-2.03247	3.14e-06	4.4e-05	2.85e-05	3469	tags=54%, list=18%, signal=45%	CCR7/MAPK11/IRF1/CD40/TLR2/ARRB2/CD40LG/IL12B/CD36/TLR4/LEP/IRAK3/IFNG/ACP5/JAK3/TIGIT/MEFV/LTB/CLEC7A/IDO1/SCIMP/LILRB1/SLAMF1/IRF8/LILRA5/CMKLR1/IL10/THBS1/TNFSF4/TLR8/CCL19
GO_PHOSPHOLIPASE_C_ACTIVATING_G_PROTEIN_COUPLED_RECEPTOR_SIGNALING_PATHWAY	GO_PHOSPHOLIPASE_C_ACTIVATING_G_PROTEIN_COUPLED_RECEPTOR_SIGNALING_PATHWAY	107	-0.578918	-1.88459	3.14e-06	4.4e-05	2.85e-05	2576	tags=39%, list=13%, signal=34%	GRPR/GNA14/EDN1/HRH1/HTR2B/GPR55/ANO1/AGT/LPAR1/NMUR1/F2RL3/P2RY8/NPR3/P2RY12/S1PR1/GPR174/DRD2/GPR17/GPR65/ADRA1D/ADRA1B/P2RY10/F2R/F2RL2/PTH1R/P2RY6/C5AR2/ACTN2/LPAR4/CMKLR1/FPR2/C5AR1/ADRA2A/C3AR1/FPR3/GRP/TGM2/FPR1/CHRM2/AGTR1/PTGER3/HTR2A
GO_TRNA_MODIFICATION	GO_TRNA_MODIFICATION	79	0.515277	2.02402	3.25e-06	4.55e-05	2.95e-05	8321	tags=80%, list=43%, signal=46%	ADAT2/TRMT10A/NSUN6/CTU1/ADAT3/TRMT13/OSGEPL1/BCDIN3D/DUS4L/TRMT10C/TRMT10B/TRMT11/TRMU/THUMPD2/TYW5/NSUN3/GTPBP3/DUS1L/QTRT1/ANKRD16/PUSL1/TRMT1/LCMT2/MTFMT/TARBP1/TRIT1/MOCS3/PUS7/TRUB1/TPRKB/METTL2A/PUS10/TRMT44/TRMT61B/WDR4/METTL6/DUS3L/ALKBH8/METTL2B/AARS2/ALKBH1/CDKAL1/PUS3/CDK5RAP1/METTL8/PUS1/TRMT5/TRMT1L/MTO1/TRDMT1/OSGEP/DUS2/ELP2/THUMPD3/THUMPD1/ELP5/THG1L/HSD17B10/ELP6/NAT10/TRMT12/ME…
GO_EPITHELIAL_TUBE_MORPHOGENESIS	GO_EPITHELIAL_TUBE_MORPHOGENESIS	325	-0.464492	-1.65443	3.29e-06	4.58e-05	2.98e-05	3117	tags=29%, list=16%, signal=25%	SOX8/IRX1/HOXA11/MAGED1/RET/HOXD11/GATA4/SOX17/SPRY1/ABL1/FZD2/SOX18/ACVR1/PODXL/SOX9/NOTCH2/EDN1/ETV5/TBX21/VDR/AGT/TEAD2/BMP4/EOMES/PTK7/GLI3/TGFBR2/ILK/LHX1/ENG/TGFB1/CTSZ/FOXD1/GBX2/DLC1/SOX11/FZD1/NRP1/SMO/ACVRL1/TGFB2/MEF2C/NFATC4/PGR/WNT11/LEF1/TBX20/PLXND1/WNT9B/FGF2/FMN1/RYR2/MICAL2/FAT4/FOXF1/STARD13/COL4A1/TCF21/CXCR4/GDNF/FOXC2/CXCL10/CSF1/MMP14/CLIC4/ITGAX/EYA1/DCHS1/NOG/FGF1/KIF26B/…
GO_PLATELET_DERIVED_GROWTH_FACTOR_RECEPTOR_SIGNALING_PATHWAY	GO_PLATELET_DERIVED_GROWTH_FACTOR_RECEPTOR_SIGNALING_PATHWAY	55	-0.654653	-1.96474	3.29e-06	4.58e-05	2.98e-05	3157	tags=49%, list=16%, signal=41%	TXNIP/PDGFD/RAPGEF1/BCAR1/MYO1E/ARID5B/ABL1/CSRNP1/PLAT/SNCA/PTPRJ/PDGFA/NRP1/F3/PDGFB/NR4A3/PTGIR/F7/LRP1/APOD/MYOCD/PDGFC/PDGFRL/PDGFRA/LOX/PDGFRB/ADIPOQ
GO_REGULATION_OF_CELL_ADHESION_MEDIATED_BY_INTEGRIN	GO_REGULATION_OF_CELL_ADHESION_MEDIATED_BY_INTEGRIN	46	-0.701964	-2.0606	3.39e-06	4.7e-05	3.05e-05	2993	tags=52%, list=15%, signal=44%	RET/PIEZO1/ADA/LPXN/ADAM9/PODXL/PIK3CG/LYN/SNAI2/P2RY12/TGFB2/FERMT3/CD3E/FOXC2/JAM3/CCL5/PLAU/SERPINE1/NCKAP1L/DPP4/CXCL13/CYP1B1/CCL21/SFRP2
GO_RECEPTOR_SIGNALING_PATHWAY_VIA_STAT	GO_RECEPTOR_SIGNALING_PATHWAY_VIA_STAT	157	-0.53262	-1.80894	3.44e-06	4.76e-05	3.09e-05	4355	tags=43%, list=22%, signal=33%	TNF/STAT2/TNFSF18/IFNAR2/PARP9/NMI/CRLF1/KIT/SOCS2/IL18/IFNL2/BCL3/LEPROT/STAT3/IFNL3/PKD1/GH1/IL13/PKD2/IFNL1/STAT5A/CD40/CLCF1/TNFRSF18/RET/SOCS1/STAT1/STAT4/IL12B/CSF2/IL6ST/LEP/AGT/IL27RA/LYN/PRL/IFNG/IL22RA2/SH2B3/IL24/JAK3/PTPRT/HCLS1/LIF/SOCS3/CRLF2/IL31RA/FLT3/GHR/FYN/PECAM1/CD300A/F2R/OSM/CCR2/CAV1/IL10RA/CCL5/PTPRC/CCL2/IL10/THPO/CYP1B1/IL7R/CSF1R/IL6/IGF1
GO_ACTIN_POLYMERIZATION_OR_DEPOLYMERIZATION	GO_ACTIN_POLYMERIZATION_OR_DEPOLYMERIZATION	191	-0.511843	-1.7725	3.44e-06	4.76e-05	3.09e-05	3675	tags=33%, list=19%, signal=27%	CDC42EP2/CAP1/LIMA1/FCHSD2/SPTAN1/TMSB4X/ARHGAP18/COBL/CCR7/DSTN/SNX9/ADD2/PLEKHG2/MICAL1/RDX/KANK3/ARPC1B/ENAH/ESAM/ARHGAP28/GMFG/PAK3/NPHS1/CAPG/EVL/CDC42EP3/COTL1/DBN1/FAM107A/CDC42EP1/PREX1/CAP2/HCLS1/FHOD3/CORO1A/GSN/SPTA1/IQGAP2/CFL2/WAS/FMN1/MICAL2/TMOD1/BIN1/CCL24/CSF3/WIPF1/PLEK/ACTN2/ICAM1/HCK/AIF1/NCKAP1L/CCL26/MAGEL2/MYADM/ELN/SLIT2/CXCL12/CCL11/LMOD1/KANK4/CCL21
GO_REGULATION_OF_CELLULAR_RESPONSE_TO_TRANSFORMING_GROWTH_FACTOR_BETA_STIMULUS	GO_REGULATION_OF_CELLULAR_RESPONSE_TO_TRANSFORMING_GROWTH_FACTOR_BETA_STIMULUS	112	-0.578233	-1.89951	3.48e-06	4.8e-05	3.11e-05	2415	tags=30%, list=12%, signal=27%	WFIKKN2/NRROS/SMAD7/TGFBR1/PRDM16/LDLRAD4/TGFBR2/ENG/TGFB1/CAV2/CDKN2B/SOX11/HTRA4/LTBP1/NREP/VEPH1/DAB2/DKK3/CAV1/MYOCD/ZEB1/CD109/VASN/CHST11/TGFB1I1/PMEPA1/THBS1/HTRA1/LOX/TGFB3/FBN1/ASPN/EMILIN1/HTRA3
GO_CELL_KILLING	GO_CELL_KILLING	164	-0.521625	-1.78419	3.66e-06	5.04e-05	3.27e-05	4373	tags=46%, list=22%, signal=36%	CD1B/DEFA4/CAMP/MICB/LYST/KLRC4-KLRK1/LAMP1/CHGA/LGALS9/IL18/PPP3CB/KIR2DL4/DNASE1L3/CD1A/KRT6A/CR1L/RASGRP1/PVR/IL13/CTSC/KIR3DL1/CD1E/HLA-E/CADM1/CD1C/ARRB2/AZU1/FCGRT/UNC13D/CD59/NCR1/IL12B/IL18RAP/RAB27A/CD1D/LEP/HAMP/HLA-F/GNLY/CXCL6/STAP1/CD226/ELANE/SERPINB9/IFNG/SLAMF7/VAV1/GZMM/LAG3/CFH/CORO1A/CRTAM/NCR3/PIK3R6/IL12RB1/P2RX7/CLEC7A/SH2D1A/LILRB1/PRF1/GZMB/SLAMF6/FCER2/FCGR2B/HAVCR2/LTF/I…
GO_REGULATION_OF_SMALL_GTPASE_MEDIATED_SIGNAL_TRANSDUCTION	GO_REGULATION_OF_SMALL_GTPASE_MEDIATED_SIGNAL_TRANSDUCTION	329	-0.461365	-1.64342	3.72e-06	5.11e-05	3.32e-05	3634	tags=34%, list=19%, signal=28%	SRGAP2/RHOB/TRIO/ITPKB/ARRB1/SIPA1/ARHGAP18/RASGRP1/FGD6/ARHGAP10/ABCA1/ARHGEF3/RHOG/ARHGEF4/IRS2/PLEKHG2/RHOBTB1/RAPGEF1/ABL2/ROBO1/KALRN/RDX/ARHGEF6/KCTD10/GPR4/PLEKHG4B/KITLG/SPRY1/ARHGAP25/ARHGEF15/RHOD/ABL1/AKAP13/ARHGAP30/IQSEC3/ARHGEF10/RAC2/ARHGAP28/NOTCH2/MAP4K4/CDON/RHOC/FGD2/GPR55/ARHGEF40/ARHGAP1/FGD5/CYTH3/ARHGAP4/ARHGAP29/ITGB1/LPAR1/LYN/PREX1/F2RL3/ARHGAP15/P2RY8/EPHB2/MAPRE2/VAV1/…
GO_CARTILAGE_DEVELOPMENT_INVOLVED_IN_ENDOCHONDRAL_BONE_MORPHOGENESIS	GO_CARTILAGE_DEVELOPMENT_INVOLVED_IN_ENDOCHONDRAL_BONE_MORPHOGENESIS	46	-0.700308	-2.05574	3.81e-06	5.22e-05	3.39e-05	2786	tags=57%, list=14%, signal=49%	THBS3/HOXA11/ANXA2/VWA1/NPPC/SOX9/MATN2/RARB/AXIN2/TGFBR2/STC1/COL7A1/SERPINH1/MATN3/SCARA3/SHOX2/MMP13/VIT/COL14A1/COL12A1/ANXA6/COL6A1/COL6A2/COL6A3/COL1A1/COMP
GO_POSITIVE_REGULATION_OF_CYTOSKELETON_ORGANIZATION	GO_POSITIVE_REGULATION_OF_CYTOSKELETON_ORGANIZATION	211	-0.498241	-1.73039	3.85e-06	5.25e-05	3.41e-05	3694	tags=33%, list=19%, signal=27%	NTF3/CDC42EP2/FES/FCHSD2/CCR7/SERPINF2/FHOD1/DSTN/LIMK1/SNX9/HSPA1A/ANKRD53/RGCC/ARPC1B/ARHGEF15/ABL1/ARHGEF10/EDN1/GMFG/NPHS1/RHOC/EVL/CDC42EP3/LPAR1/CDC42EP1/STAP1/TGFBR1/SORBS3/CX3CL1/STMN2/NES/TEK/HCLS1/NRP1/CORO1A/GSN/IQGAP2/MYOC/SYNPO/WNT11/CFL2/SH3PXD2B/GPR65/P2RX7/WAS/FMN1/S100A10/NTRK3/BIN1/CCL24/CSF3/PLEK/NOX4/ACTN2/ICAM1/HCK/MAP1B/TPM1/FLNA/NCKAP1L/CCL26/MAGEL2/NAV3/SYNPO2/TGFB3/CCL11/…
GO_MESENCHYME_MORPHOGENESIS	GO_MESENCHYME_MORPHOGENESIS	52	-0.675653	-2.02103	3.85e-06	5.25e-05	3.41e-05	2768	tags=50%, list=14%, signal=43%	MSX1/ACVR1/SOX9/NOS3/TGFBR1/TGFBR2/ENG/SNAI2/ACVRL1/TGFB2/WNT11/LEF1/TBX20/HEYL/SNAI1/FOXF1/FOXC2/TMEM100/DCHS1/NOG/FGFR1/TWIST1/ACTA2/GATA5/ACTG2/ACTC1
GO_NEURON_PROJECTION_REGENERATION	GO_NEURON_PROJECTION_REGENERATION	55	-0.651977	-1.95671	3.85e-06	5.25e-05	3.41e-05	2516	tags=42%, list=13%, signal=37%	NEFL/RTN4RL2/SCARF1/MAG/JUN/KLK8/MATN2/TNR/LAMB2/NREP/PTN/RGMA/NTRK3/SPP1/LRP1/APOD/JAM3/GAP43/MAP1B/HGF/THY1/TNC/PRRX1
GO_REGULATION_OF_RELEASE_OF_SEQUESTERED_CALCIUM_ION_INTO_CYTOSOL	GO_REGULATION_OF_RELEASE_OF_SEQUESTERED_CALCIUM_ION_INTO_CYTOSOL	76	-0.623792	-1.95114	3.87e-06	5.27e-05	3.42e-05	3411	tags=49%, list=18%, signal=40%	IL13/JSRP1/PKD2/PDE4D/TRPC1/CLIC2/ABL1/NTSR1/JPH3/SNCA/MYO5A/GPER1/BDKRB1/LYN/NOS1/F2RL3/CX3CL1/CORO1A/SLC8A1/AKAP6/DMD/RYR2/CXCL11/F2R/CD19/CEMIP/CXCL10/P2RY6/APLNR/CACNA1C/ANK2/ATP1A2/CXCL9/THY1/JPH2/CASQ2/PLN
GO_REGULATION_OF_SYNAPTIC_TRANSMISSION_GLUTAMATERGIC	GO_REGULATION_OF_SYNAPTIC_TRANSMISSION_GLUTAMATERGIC	69	-0.636291	-1.97064	3.89e-06	5.29e-05	3.43e-05	2832	tags=38%, list=15%, signal=32%	NLGN1/GRIK3/NLGN2/TNR/GRM6/STXBP1/PTGS2/HTR1B/RELN/DRD2/MEF2C/DGKI/LRRK2/NTRK1/NRXN1/CCR2/ADORA1/CCL2/SHANK1/SERPINE2/TSHZ3/ATP1A2/ADCYAP1/CDH2/ROR2/HTR2A
GO_POSTSYNAPTIC_MEMBRANE	GO_POSTSYNAPTIC_MEMBRANE	323	-0.460324	-1.63878	4.01e-06	5.44e-05	3.53e-05	4330	tags=42%, list=22%, signal=33%	CLSTN1/EPHA7/NPTN/GRIA2/SLC6A3/EFNB2/HOMER3/SLC30A1/CNIH3/SLC6A1/GRIN2B/CADPS2/NSMF/HIP1/PTEN/CHRNE/PICALM/GRM5/CNTN2/ADRA1A/LIN7A/SORCS3/KCTD8/SHC4/SEMA4C/SRGAP2/PTPRO/ARRB1/GRIA1/NLGN4X/CHRNB3/MPDZ/IGSF9B/PJA2/LRRTM2/MX1/NRCAM/DLGAP2/PCDH8/DLG4/KCND2/CNKSR2/SLC16A3/ARRB2/NLGN1/IL1RAPL1/SH2D5/PCDH17/IQSEC3/PDLIM5/UTRN/NEURL1/GABBR2/SHISA9/GRIK5/GRIK3/RNF112/GABRA2/CHRM3/GLRB/NLGN2/ANKS1B/CACNG4/…
GO_EARLY_ENDOSOME	GO_EARLY_ENDOSOME	334	-0.4583	-1.63112	4.17e-06	5.63e-05	3.66e-05	4065	tags=32%, list=21%, signal=26%	SNX8/EGFR/PICALM/SORT1/NUCB1/MLC1/SNX19/REP15/ATP11A/FLOT1/KIR2DL4/MYO1D/PCSK9/PML/RAP1A/LAMP3/WDR81/RHOB/GRIA1/STEAP2/MYO1B/ATP6V0D1/RAB11FIP5/TRAK2/RAB20/TICAM2/KDR/CD1E/BOK/HLA-E/EPHB1/APP/GJA1/RASGEF1B/RAPGEF1/TOM1/RET/B2M/SH3GL3/PARM1/EHD1/SAMD9L/ANXA2/RHOD/LITAF/WLS/ACKR3/NEURL1B/CNTNAP2/CD274/CD8B/TLR4/APOC2/FGD2/MYO5A/CLVS2/ACKR2/FGD5/RAB32/NEURL3/HLA-F/GPER1/BACE1/PTP4A3/LDLRAD4/CACNG7/A…
GO_AMINOGLYCAN_METABOLIC_PROCESS	GO_AMINOGLYCAN_METABOLIC_PROCESS	167	-0.515932	-1.76726	4.26e-06	5.75e-05	3.73e-05	2407	tags=31%, list=12%, signal=28%	CSGALNACT1/ITIH3/CSGALNACT2/CHIT1/ITIH5/ARSB/ST3GAL2/STAB2/ANGPT1/SDC3/TGFB1/GPC4/ST3GAL6/CD44/DSEL/CHST13/CHPF/HAS2/SPOCK2/PDGFB/CSPG4/FGF2/HSPG2/CHST3/DSE/CHST6/CEMIP/GALNT5/SDC2/HS3ST2/CHST1/XYLT1/CHSY3/HS3ST3B1/LYVE1/CHST15/CHST11/HGF/KERA/PDGFRB/FMOD/BGN/PRELP/HAS1/VCAN/LUM/HS3ST3A1/DCN/HPSE2/GPC6/OGN/OMD
GO_REGULATION_OF_ANTIGEN_RECEPTOR_MEDIATED_SIGNALING_PATHWAY	GO_REGULATION_OF_ANTIGEN_RECEPTOR_MEDIATED_SIGNALING_PATHWAY	61	-0.652269	-1.99784	4.32e-06	5.82e-05	3.78e-05	3906	tags=59%, list=20%, signal=47%	FOXP1/BTN2A2/CD81/LGALS3/CCR7/CYLD/RUNX1/DUSP3/ADA/LPXN/PLCL2/PAX5/TESPA1/LCK/PTPRJ/LYN/STAP1/PRNP/CD226/PRKCB/GBP1/UBASH3A/TRAT1/GCSAML/PTPN22/CMTM3/CD300A/CD19/BLK/FCRL3/CD22/NFAM1/FCGR2B/PTPRC/LILRB4/THY1
GO_ACTIN_FILAMENT	GO_ACTIN_FILAMENT	116	-0.57176	-1.8894	4.4e-06	5.92e-05	3.84e-05	3702	tags=44%, list=19%, signal=36%	ACTA1/SMTNL2/GNG12/ACTB/MYO1B/COBL/ACTN3/SHROOM4/PKD2/DAPK3/AKAP13/TPM4/PDLIM5/RAC2/PLS3/MYO5A/ESPNL/ACKR2/COTL1/DBN1/LCP1/SMTN/ANXA1/TEK/HCLS1/CORO1A/SPECC1/FYN/WAS/FMN1/PDLIM2/MICAL2/RCSD1/ACTBL2/TMOD1/ACTN1/PDLIM4/WIPF1/PDLIM7/JAM3/ACTN2/HCK/TPM1/AIF1/FLNA/PALLD/TPM2/DPYSL3/LMOD1/PDLIM3/ACTC1
GO_IMMUNOGLOBULIN_PRODUCTION	GO_IMMUNOGLOBULIN_PRODUCTION	101	-0.577875	-1.87052	4.42e-06	5.94e-05	3.85e-05	3552	tags=40%, list=18%, signal=33%	IL13RA2/GALNT2/IL13/DNAJB9/HLA-E/CD40/CLCF1/IL4R/PKN1/VPREB3/CD40LG/RBP4/CCR6/TBX21/FOXP3/IL27RA/AICDA/SAMHD1/TGFB1/TNFRSF4/POU2F2/GAPT/ITM2A/CD28/IL33/TNFSF13B/LAX1/FCRL3/BTK/CD22/SASH3/FCGR2B/HLA-DQB1/PTPRC/FGL2/IL10/MZB1/TNFSF4/IL7R/IL6
GO_CELLULAR_RESPONSE_TO_VASCULAR_ENDOTHELIAL_GROWTH_FACTOR_STIMULUS	GO_CELLULAR_RESPONSE_TO_VASCULAR_ENDOTHELIAL_GROWTH_FACTOR_STIMULUS	51	-0.680578	-2.02623	4.51e-06	6.03e-05	3.92e-05	3553	tags=53%, list=18%, signal=43%	MAPKAPK2/DLL1/KDR/ROBO1/RAMP2/FLT4/VEGFB/NR4A1/PTP4A3/MT1G/PRKD1/ANXA1/VEGFC/NRP1/ADAMTS3/FLT3/CCBE1/EGR3/VCAM1/PDGFRA/SPHK1/NRP2/SMOC2/PDGFRB/ADAMTS12/DCN/GAS1
GO_NEGATIVE_REGULATION_OF_CARTILAGE_DEVELOPMENT	GO_NEGATIVE_REGULATION_OF_CARTILAGE_DEVELOPMENT	25	-0.796302	-2.0836	4.59e-06	6.12e-05	3.97e-05	2603	tags=76%, list=13%, signal=66%	SOX9/FRZB/LEP/ADAMTS7/RARB/BMP4/TGFBR1/SNAI2/LTBP3/NKX3-2/WNT11/PTHLH/NOG/GDF5/GLI2/EFEMP1/CTSK/ADAMTS12/GREM1
GO_HETEROPHILIC_CELL_CELL_ADHESION_VIA_PLASMA_MEMBRANE_CELL_ADHESION_MOLECULES	GO_HETEROPHILIC_CELL_CELL_ADHESION_VIA_PLASMA_MEMBRANE_CELL_ADHESION_MOLECULES	41	-0.702418	-2.01045	4.59e-06	6.12e-05	3.97e-05	1942	tags=49%, list=10%, signal=44%	CBLN1/CD6/SELE/SELP/ITGAL/FAT4/TENM4/TENM2/DCHS1/ICAM1/HMCN1/IGSF21/VCAM1/ITGA5/CDH2/CD209/SCARF2/PTPRD/CADM3/TENM3
GO_REGULATION_OF_MONONUCLEAR_CELL_MIGRATION	GO_REGULATION_OF_MONONUCLEAR_CELL_MIGRATION	43	-0.69891	-2.02253	4.6e-06	6.12e-05	3.97e-05	1037	tags=49%, list=5%, signal=46%	LYN/PLA2G7/DUSP1/CCR1/CXCL10/CSF1/CCR2/NBL1/CCL5/AIF1/SERPINE1/CMKLR1/FPR2/C5AR1/SLAMF8/THBS1/C3AR1/SLIT2/CXCL12/RARRES2/GREM1
GO_REGULATION_OF_LYMPHOCYTE_MIGRATION	GO_REGULATION_OF_LYMPHOCYTE_MIGRATION	62	-0.651977	-2.00364	4.61e-06	6.12e-05	3.97e-05	2812	tags=45%, list=14%, signal=39%	STK10/ADAM8/CXCL14/TNFSF14/ADTRP/CCR6/IL27RA/CD99L2/SPN/ITGA4/CCL3/GCSAML/PADI2/CD200/CCL4/MSN/JAM2/CXCL10/APOD/CCR2/CCL5/ECM1/CCL2/AIF1/CCL7/CXCL13/CXCL12/CCL21
GO_CONDENSED_CHROMOSOME	GO_CONDENSED_CHROMOSOME	203	0.386364	1.71215	4.62e-06	6.12e-05	3.97e-05	7071	tags=52%, list=36%, signal=33%	CDX2/SYCP3/RSPH1/SYCE2/SMC1B/TOP3B/L3MBTL1/RNF212B/CENPV/ERCC6L/SYCE3/SYCP2/CENPK/FKBP6/TEX12/C14orf39/SS18L1/TTN/MSH4/BLM/CENPE/RAD9A/CENPM/SKA1/FANCD2/CENPH/NUF2/SPAG5/SKA3/SPC25/BUB1B/TOP2A/RAD9B/SYCE1L/SETMAR/ITGB3BP/AURKC/CENPC/CENPU/HJURP/SPC24/KNSTRN/KNTC1/MAD2L1/ORC2/SMC4/NCAPG/ZNF276/RAD51/SUV39H1/NEK2/AKAP8/AURKB/BRCA1/DDX11/CCNB1IP1/NCAPH/CCNB1/BRCA2/TEX14/MIS12/ZWILCH/CENPW/STAG3/NCAP…
GO_EPIDERMAL_CELL_DIFFERENTIATION	GO_EPIDERMAL_CELL_DIFFERENTIATION	350	0.331016	1.50984	4.62e-06	6.12e-05	3.97e-05	3209	tags=21%, list=17%, signal=18%	KRT20/KRT13/KRTAP5-10/KRT12/SLITRK6/KRTAP5-9/SLC44A4/KRTAP5-8/STRC/AQP3/KRTAP5-7/SPRR1A/OVOL1/KRT4/KRT33A/FA2H/USH2A/KRTAP4-1/DSG1/KRT15/SPINK5/FOXN1/TP63/DNASE1L2/LCE1E/GRHL1/AKR1C3/KRT78/EVPL/USH1C/KDF1/KRT31/BCL11B/MYCL/GRHL2/SPRR3/OVOL2/KLK13/HES5/ESRP1/KRT9/KLK12/KRTAP5-11/NME2/EXPH5/LIPM/KRT19/SPINK9/INTU/KLK14/LIPK/LCE1F/TMC1/LHFPL5/CERS3/HES1/CSTA/TGM5/POU3F1/KRT74/SPRR2A/KRT76/KRT37/LRTO…
GO_FOCAL_ADHESION_ASSEMBLY	GO_FOCAL_ADHESION_ASSEMBLY	82	-0.613566	-1.93339	4.68e-06	6.17e-05	4.01e-05	3120	tags=41%, list=16%, signal=35%	GPM6B/DAPK3/DUSP3/ITGA2/RHOD/ABL1/MACF1/MAP4K4/PEAK1/CORO1C/PTPRJ/FAM107A/PHLDB2/CORO2B/DLC1/TEK/NRP1/ACVRL1/MYOC/FMN1/EPHA3/S100A10/ACTN1/LRP1/MMP14/APOD/ACTN2/FERMT2/THBS1/SORBS1/THY1/COL16A1/SFRP1/GREM1
GO_NEGATIVE_REGULATION_OF_INTRACELLULAR_SIGNAL_TRANSDUCTION	GO_NEGATIVE_REGULATION_OF_INTRACELLULAR_SIGNAL_TRANSDUCTION	472	-0.426016	-1.53987	4.96e-06	6.53e-05	4.24e-05	3984	tags=32%, list=20%, signal=26%	IGF1R/PDE11A/GPX1/OPRL1/ATF3/ADRA1A/BTN2A2/AIDA/RASIP1/MAPK8IP1/ERRFI1/IL1B/MCL1/SEC14L1/DUSP5/HIPK3/PINK1/PPP2R5B/PTTG1IP/HIF1A/DUSP8/DUSP14/ARRB1/NPY2R/TMSB4X/TNIP1/ACTN3/DYRK3/HERPUD1/FOXO1/SPRED3/PKD2/FNIP2/DDIT4/PDE4D/HSPA1A/HYAL2/CYLD/RAPGEF1/ABL2/ITPR1/GNAI2/FBLN1/KCTD10/NLRC3/WTIP/DUSP3/SH3BP4/NLRP6/FHL2/RASSF2/CLIC2/SPRY1/ARHGAP25/ARRB2/WWC2/ATP2B4/ABL1/LITAF/RORA/SPRED1/ACKR3/WWC3/STAT1…
GO_SCAVENGER_RECEPTOR_ACTIVITY	GO_SCAVENGER_RECEPTOR_ACTIVITY	51	-0.678773	-2.02085	4.97e-06	6.54e-05	4.24e-05	2660	tags=57%, list=14%, signal=49%	ACKR3/CD163L1/CD36/CXCL16/ACKR2/ENPP3/STAB2/CD6/LOXL3/SBSPON/SUSD2/SCARA5/CD5/ENPP2/LOXL4/SCARA3/VTN/CFI/LRP1/HHIPL1/STAB1/LOXL2/ENPP1/MARCO/MSR1/SCARF2/CD163/SSC5D/COLEC12
GO_REGULATION_OF_CARDIAC_MUSCLE_TISSUE_DEVELOPMENT	GO_REGULATION_OF_CARDIAC_MUSCLE_TISSUE_DEVELOPMENT	79	-0.613687	-1.92905	5.03e-06	6.6e-05	4.28e-05	2576	tags=37%, list=13%, signal=32%	EDN1/RBP4/HAMP/FGF9/BMP4/TGFBR1/TGFBR2/TGFB1/FZD7/NRG1/GLI1/MEF2C/TBX20/AKAP6/FGF2/TBX5/KCNK2/MYOCD/NOG/RGS2/ZFPM2/GATA6/PI16/FGFR1/JPH2/RGS4/IGF1/WNT2/GREM1
GO_REACTIVE_OXYGEN_SPECIES_METABOLIC_PROCESS	GO_REACTIVE_OXYGEN_SPECIES_METABOLIC_PROCESS	253	-0.479423	-1.68931	5.13e-06	6.72e-05	4.36e-05	2784	tags=30%, list=14%, signal=26%	ATP2B4/RORA/HBD/RAC2/CRP/DDAH2/EDN1/SLC18A2/CD36/SNCA/TLR4/RAB27A/SH3PXD2A/LEP/NOS3/NRROS/BST1/PDK4/AGT/NOS1/PREX1/TGFBR2/IFNG/TGFB1/NCF4/VAV1/TLR6/IFI6/CD34/ACP5/PTGS2/TMEM106A/CD177/PDGFB/MPO/SOD2/RGN/KLF2/SH3PXD2B/FYN/P2RX7/CLEC7A/ABCD2/HP/MMP8/NCF1/CLU/LRRK2/PID1/GPX3/NCF2/CAV1/SIRPA/NOX4/ICAM1/MAOB/ITGAM/AIF1/FPR2/IL10/TYROBP/PTX3/CYBB/FBLN5/ITGB2/TPO/THBS1/CYP1B1/CRYAB/SOD3/PDGFRB/PXDN/AGTR…
GO_CELLULAR_HORMONE_METABOLIC_PROCESS	GO_CELLULAR_HORMONE_METABOLIC_PROCESS	128	0.445501	1.83647	5.18e-06	6.78e-05	4.4e-05	2444	tags=34%, list=13%, signal=30%	SHH/ADH7/CYP2C18/DHRS2/HSD17B2/CYP2C9/CYP3A5/ADH6/UGT1A1/BMP5/TTR/AKR1B10/CYP1A1/LRAT/AKR1C2/CYP2D6/SRD5A2/ADH1A/UGT2B11/UGT1A7/AKR1C3/ADH4/SULT1A1/UGT1A9/AKR1C1/CYP3A7/SDR16C5/UGT2B7/HSD3B1/SULT1E1/UGT1A3/CYP2C8/HSD17B1/ADH1C/UGT1A8/DHRS11/ALDH8A1/CYP1A2/CLCN2/HSD17B7/DHRS3/HSD17B8/DGAT2
GO_REGULATION_OF_SPROUTING_ANGIOGENESIS	GO_REGULATION_OF_SPROUTING_ANGIOGENESIS	65	-0.642977	-1.98746	5.21e-06	6.81e-05	4.42e-05	2799	tags=46%, list=14%, signal=40%	BMPER/ABL1/SPRED1/MAP3K3/SRPX2/PPP1R16B/TBXA2R/PLK2/HMOX1/ADAMTS9/PTGS2/ANXA1/HDAC9/NRP1/KLF2/FGF2/RHOJ/STARD13/AKT3/FOXC2/APLNR/FGF1/IL10/NGFR/ITGA5/THBS1/CREB3L1/APELA/AGTR1/MEOX2
GO_NEGATIVE_REGULATION_OF_EXTRINSIC_APOPTOTIC_SIGNALING_PATHWAY	GO_NEGATIVE_REGULATION_OF_EXTRINSIC_APOPTOTIC_SIGNALING_PATHWAY	101	-0.576337	-1.86554	5.35e-06	6.97e-05	4.53e-05	3837	tags=39%, list=20%, signal=31%	IL1B/LGALS3/MCL1/LMNA/YAP1/EYA2/TNFSF10/HSPA1A/PEA15/UNC5B/ACVR1/CSF2/NOS3/BMP4/TGFBR1/FASLG/GATA1/HMOX1/SNAI2/CX3CL1/IFI6/ITGAV/TNFAIP3/EYA4/NRP1/FAS/ITPRIP/FYN/GDNF/EYA1/ICAM1/SCG2/SERPINE1/HGF/THBS1/FAIM2/IGF1/FGF10/SFRP2
GO_POSITIVE_REGULATION_OF_SMOOTH_MUSCLE_CELL_MIGRATION	GO_POSITIVE_REGULATION_OF_SMOOTH_MUSCLE_CELL_MIGRATION	37	-0.723011	-2.04235	5.36e-06	6.97e-05	4.53e-05	2967	tags=57%, list=15%, signal=48%	DOCK4/ITGA2/SEMA6D/FGF9/AGT/LPAR1/ADAMTS1/NRP1/HAS2/PDGFB/NR4A3/VTN/LRP1/P2RY6/NOX4/CCL5/AIF1/PDGFRB/IGFBP5/IGF1/POSTN
GO_MACROPHAGE_DIFFERENTIATION	GO_MACROPHAGE_DIFFERENTIATION	43	-0.697341	-2.01799	5.41e-06	7.02e-05	4.56e-05	2510	tags=47%, list=13%, signal=41%	CSF2/IL34/NRROS/BMP4/TGFB1/HCLS1/GAB3/LIF/IL31RA/CD4/CSF1/CEBPE/TSPAN2/SPI1/CSF1R/C1QC/MMP9/ADIPOQ/INHBA/ROR2
GO_NUCLEAR_TRANSCRIBED_MRNA_CATABOLIC_PROCESS	GO_NUCLEAR_TRANSCRIBED_MRNA_CATABOLIC_PROCESS	196	0.389353	1.72256	5.5e-06	7.11e-05	4.62e-05	8991	tags=70%, list=46%, signal=38%	RPS4Y1/PAN2/TOB1/PABPC1/PNLDC1/RPS6/RPS18/DHX34/RPL32/CPEB3/RPL19/RPL4/RPL23/RPS7/RPL18/RPL6/BTG2/EXOSC5/RPL24/RC3H1/RPL36A/RPL30/RPL3/RPL34/RPL14/RPLP0/RPL23A/RPS28/RPL29/RPL39/RPL38/CNOT6/LSM7/DXO/MTPAP/RPS15/RPL36/LSM4/RPS24/RPL35A/RPL37/TNRC6A/RPL8/RPS2/PAN3/RPS8/RPS21/RPS11/PNRC2/LSM5/RPL17/RPSA/RPS3/RPS14/RPL9/CNOT11/SMG1/RPL15/RPL13A/RPL31/RPS17/RPS15A/RPL22/EIF3E/UPF3B/EXOSC9/EXOSC8/RPS4X…
GO_REGULATION_OF_ORGAN_GROWTH	GO_REGULATION_OF_ORGAN_GROWTH	93	-0.594625	-1.90156	5.5e-06	7.11e-05	4.62e-05	3275	tags=38%, list=17%, signal=31%	MAPK11/ACACB/GJA1/WWC2/WWC3/EDN1/RBP4/HAMP/FGF9/TGFBR1/MAEL/TGFBR2/BASP1/HLX/LATS2/SMO/GLI1/MEF2C/TBX20/AKAP6/FGF2/TBX5/FOXC2/SASH3/KCNK2/NOG/RGS2/ZFPM2/GATA6/PI16/FGFR1/RGS4/IGF1/WT1/WNT2
GO_REGULATION_OF_LIPASE_ACTIVITY	GO_REGULATION_OF_LIPASE_ACTIVITY	94	-0.583503	-1.87012	5.74e-06	7.4e-05	4.81e-05	2782	tags=41%, list=14%, signal=36%	ABL1/S1PR4/APOC1/SNCA/APOC2/RHOC/HTR2B/GPR55/AGT/PTAFR/LPAR1/AVPR1A/NMUR1/PLCB2/LPL/ANXA1/HDAC9/P2RY12/SELE/FGF2/GPIHBP1/NTRK2/RASGRP4/NTRK3/ITK/LRP1/PCSK5/P2RY6/CCL5/RGS2/C5AR1/EDNRA/PDGFRA/ADCYAP1R1/FGFR1/PDGFRB/AGTR1/PLA2G5/HTR2A
GO_POST_TRANSLATIONAL_PROTEIN_MODIFICATION	GO_POST_TRANSLATIONAL_PROTEIN_MODIFICATION	354	-0.448415	-1.60431	5.81e-06	7.49e-05	4.86e-05	1855	tags=14%, list=10%, signal=13%	KLHL5/FBXL22/PSMB9/IGFBP4/CALU/P3H1/NOTUM/SOCS3/MATN3/LTBP1/LAMB2/ZBTB16/PRSS23/ASB2/FBXO17/HIF3A/SDC2/UBD/CSF1/SPP1/IGFBP7/TIMP1/MFGE8/FBXO32/SPARCL1/FSTL1/FBXL7/SCG2/APOE/FSTL3/LGALS1/EVA1A/SERPINA1/C3/SPSB4/GAS6/CDH2/C4A/CCDC8/IL6/PENK/IGFBP5/FAM20C/MXRA8/FBN1/VCAN/TNC/CHRDL1/FN1/ASB5
GO_MHC_PROTEIN_COMPLEX	GO_MHC_PROTEIN_COMPLEX	19	-0.829256	-2.05941	6.04e-06	7.76e-05	5.04e-05	2235	tags=89%, list=11%, signal=79%	HLA-E/B2M/HLA-F/HLA-DMA/HLA-DOB/HLA-DQB2/CD74/HLA-DQA2/HLA-DOA/HLA-DMB/HLA-DRB5/HLA-DRA/HLA-DRB1/HLA-DQB1/HLA-DPB1/HLA-DPA1/HLA-DQA1
GO_GOLGI_LUMEN	GO_GOLGI_LUMEN	98	-0.574977	-1.85625	6.05e-06	7.76e-05	5.04e-05	2168	tags=33%, list=11%, signal=29%	MUC12/PDGFA/SDC3/TGFB1/GPC4/F10/WNT7A/PROS1/PDGFB/CSPG4/NGF/HSPG2/F7/MMP16/SDC2/MMP14/PCSK5/MUC16/WNT5B/KERA/GAS6/SOD3/FMOD/BGN/PRELP/VCAN/LUM/MMP11/DCN/GPC6/OGN/OMD
GO_REGENERATION	GO_REGENERATION	182	-0.503423	-1.73524	6.09e-06	7.8e-05	5.06e-05	2673	tags=29%, list=14%, signal=25%	PTGFRN/NINJ1/CEBPB/JUN/KLK8/MATN2/TNR/HAMP/ANXA3/LCP1/GLI3/TGFBR2/CPQ/HMOX1/FZD7/NINJ2/ANXA1/GLI1/WNT7A/GSN/FLT3/RGN/NR4A3/DYSF/LAMB2/NREP/F7/PTN/RGMA/NTRK3/SPP1/LRP1/APOD/JAM3/GAP43/MAP1B/KLK6/C5AR1/IL10/HGF/GAS6/AXL/SULF2/THY1/SGCA/IGF1/CXCL12/FGF10/TNC/NNMT/PRRX1/POSTN
GO_FICOLIN_1_RICH_GRANULE_MEMBRANE	GO_FICOLIN_1_RICH_GRANULE_MEMBRANE	57	-0.66047	-1.99683	6.12e-06	7.82e-05	5.07e-05	4434	tags=56%, list=23%, signal=43%	CD55/SERPINB6/DSP/DSC1/LAMP1/RHOA/AP2A2/NFASC/LGALS3/PRCP/PTPRN2/LAMP2/ADAM8/DOK3/CLEC4C/TBC1D10C/CD93/CD300A/FCAR/SLC11A1/SIRPA/ITGAX/SIGLEC14/SLC2A3/CLEC4D/FPR2/LILRB2/NCKAP1L/FCER1G/CR1/ITGB2/FPR1
GO_SMAD_BINDING	GO_SMAD_BINDING	75	-0.619406	-1.94204	6.29e-06	8.01e-05	5.2e-05	2901	tags=33%, list=15%, signal=28%	GATA4/RGCC/ACVR1/BMPR1B/JUN/SMAD7/TGFBR1/AXIN2/PRDM16/LDLRAD4/TGFBR2/ACVRL1/ANKRD1/DAB2/RANBP3L/MYOCD/ZEB2/FLNA/TGFB1I1/PMEPA1/CREB3L1/HMGA2/COL5A2/COL1A2/COL3A1
GO_REGULATION_OF_HEART_GROWTH	GO_REGULATION_OF_HEART_GROWTH	64	-0.646464	-1.99736	6.29e-06	8.01e-05	5.2e-05	2576	tags=38%, list=13%, signal=33%	EDN1/RBP4/HAMP/FGF9/TGFBR1/TGFBR2/BASP1/GLI1/MEF2C/TBX20/AKAP6/FGF2/TBX5/KCNK2/NOG/RGS2/ZFPM2/GATA6/PI16/FGFR1/RGS4/IGF1/WT1/WNT2
GO_COMPLEMENT_RECEPTOR_MEDIATED_SIGNALING_PATHWAY	GO_COMPLEMENT_RECEPTOR_MEDIATED_SIGNALING_PATHWAY	12	-0.900626	-2.03079	6.36e-06	8.07e-05	5.24e-05	849	tags=75%, list=4%, signal=72%	C5AR2/CMKLR1/CR2/FPR2/C5AR1/CR1/C3AR1/FPR3/FPR1
GO_T_CELL_CHEMOTAXIS	GO_T_CELL_CHEMOTAXIS	28	-0.77268	-2.07258	6.36e-06	8.07e-05	5.24e-05	2472	tags=50%, list=13%, signal=44%	TNFSF14/CXCL16/PIK3CG/PIK3CD/CCL3/CXCR3/CXCL11/CXCL10/CCR2/CCL5/GPR183/CCL26/CXCL13/CCL21
GO_POSITIVE_CHEMOTAXIS	GO_POSITIVE_CHEMOTAXIS	66	-0.628869	-1.94864	6.39e-06	8.09e-05	5.25e-05	2970	tags=52%, list=15%, signal=44%	CCL16/ITGA2/AZU1/CDH13/VEGFB/PTPRJ/BMP4/SAA2/ANGPT1/CX3CL1/VEGFC/NRP1/S1PR1/CORO1A/F3/PDGFB/CCL3/FGF2/F7/SAA1/NTRK3/GDNF/CXCL10/LRP1/CCR4/IL16/CCL5/GPNMB/SCG2/FPR2/HGF/CXCL12/FGF10/FGF7
GO_REGULATION_OF_WOUND_HEALING	GO_REGULATION_OF_WOUND_HEALING	137	-0.539005	-1.81343	6.4e-06	8.09e-05	5.25e-05	3399	tags=44%, list=17%, signal=36%	SERPINF2/HPSE/AJAP1/SERPINB2/VKORC1/GJA1/HBEGF/MYH9/TFPI/ANXA2/WFDC1/PRKCQ/PLAT/EDN1/CD36/TLR4/ADTRP/NOS3/LYN/TGFBR2/PDGFA/PHLDB2/TBXA2R/SH2B3/CD34/TNFAIP3/ANXA1/ANXA5/F3/PROS1/PDGFB/TNFRSF12A/SELP/FGF2/CLEC7A/F7/F2R/CXCR4/PLAUR/FOXC2/VTN/ADAMTS18/CAV1/PLEK/PLAU/CD109/SERPINE1/APOE/SERPINE2/ADRA2A/FCER1G/PRKG1/PDGFRA/THBS1/SERPING1/PDPN/C1QTNF1/SMOC2/MYLK/FAP
GO_BONE_REMODELING	GO_BONE_REMODELING	91	-0.589902	-1.87868	6.5e-06	8.2e-05	5.32e-05	2855	tags=38%, list=15%, signal=33%	RASSF2/SNX10/RAC2/ADAM8/TPP1/NOTCH2/P3H4/GPR55/LEP/PDK4/TNFRSF11B/TGFB1/LTBP3/TNFAIP3/ACP5/HTR1B/S1PR1/CD38/P2RX7/PTN/MITF/SPP1/ITGB3/PTH1R/NOX4/GDF5/DCSTAMP/CSF1R/TMEM119/IL6/TGFB3/CTSK/SFRP1/CTHRC1/GREM1
GO_T_CELL_DIFFERENTIATION_INVOLVED_IN_IMMUNE_RESPONSE	GO_T_CELL_DIFFERENTIATION_INVOLVED_IN_IMMUNE_RESPONSE	67	-0.635434	-1.96655	6.67e-06	8.38e-05	5.44e-05	4049	tags=60%, list=21%, signal=47%	LGALS9/IL18/BCL3/IL18R1/RARA/FOXP1/STAT3/IFNL1/TMEM98/IL4R/RELB/RORA/IL12B/TBX21/FOXP3/IL27/SMAD7/EOMES/IFNG/HLX/LOXL3/JAK3/ANXA1/SPN/IL12RB1/LEF1/CD80/IRF4/LY9/CD86/SLAMF6/NLRP3/GPR183/CLEC4D/FGL2/CLEC4E/FCER1G/TNFSF4/IL6/CCL19
GO_REPRODUCTIVE_SYSTEM_DEVELOPMENT	GO_REPRODUCTIVE_SYSTEM_DEVELOPMENT	433	-0.43237	-1.55766	6.67e-06	8.38e-05	5.44e-05	3209	tags=26%, list=17%, signal=22%	RHOBTB3/SALL1/GJA1/INHBB/SOX8/HOXA11/STC2/PSAP/ARID5B/ADA/UTF1/GATA4/TFEB/KITLG/ARRB2/LDOC1/HOXD13/CEBPB/EREG/SOX9/AMHR2/NOTCH2/BMPR1B/RBP4/CSF2/TEX11/LEP/MAMLD1/NOS3/VDR/IGF2/FST/FGF9/BMP4/EOMES/GJB2/TGFBR1/PRDM1/GLI3/ADAMTS1/LHX1/STC1/GATA1/BASP1/TIFAB/MME/VASH1/PCDH12/PTGS2/ANXA1/CYP7B1/PCYT1B/LIF/SOCS3/TGFB2/BMP6/GLI1/CTSB/WNT7A/PDGFB/PGR/LEF1/SEMA3A/WNT9B/SLIT3/DHH/PTN/SNAI1/NRK/NUPR1/MMP19/…
GO_CARDIAC_CELL_DEVELOPMENT	GO_CARDIAC_CELL_DEVELOPMENT	80	-0.609857	-1.92309	6.77e-06	8.49e-05	5.51e-05	3060	tags=39%, list=16%, signal=33%	ALPK3/GATA4/FHL2/SPRY1/AKAP13/PDLIM5/MYL2/EDN1/MYH10/HAMP/MYOM1/AGT/BMP4/SGCB/SORBS2/FHOD3/MYOM3/SLC8A1/AKAP6/BVES/ACTN2/RGS2/PI16/PDGFRA/PDGFRB/RGS4/ALPK2/IGF1/MYH11/SGCD/ACTC1
GO_REGULATION_OF_PHOSPHOLIPASE_ACTIVITY	GO_REGULATION_OF_PHOSPHOLIPASE_ACTIVITY	69	-0.627363	-1.94298	7.01e-06	8.77e-05	5.7e-05	2782	tags=48%, list=14%, signal=41%	ABL1/S1PR4/SNCA/APOC2/HTR2B/GPR55/AGT/PTAFR/LPAR1/AVPR1A/NMUR1/PLCB2/ANXA1/P2RY12/SELE/FGF2/NTRK2/RASGRP4/NTRK3/ITK/LRP1/P2RY6/CCL5/RGS2/C5AR1/EDNRA/PDGFRA/ADCYAP1R1/FGFR1/PDGFRB/AGTR1/PLA2G5/HTR2A
GO_SEMI_LUNAR_VALVE_DEVELOPMENT	GO_SEMI_LUNAR_VALVE_DEVELOPMENT	37	-0.719973	-2.03377	7.04e-06	8.79e-05	5.71e-05	3124	tags=59%, list=16%, signal=50%	ROBO1/GATA4/SOX9/NOTCH2/NOS3/BMP4/TGFB1/SNAI2/TGFB2/NFATC1/TBX20/SLIT3/TNFRSF1B/HEYL/SNAI1/STRA6/GJA5/ELN/SLIT2/TWIST1/GATA5/EMILIN1
GO_AGING	GO_AGING	299	-0.460513	-1.63226	7.24e-06	9.03e-05	5.86e-05	2576	tags=23%, list=13%, signal=20%	ABL1/LITAF/MAP3K3/EDN1/PAX5/JUN/SNCA/LEP/HAMP/PCK1/AGT/GJB2/CDK6/PRNP/TGFBR2/ILK/ENG/PLK2/CX3CL1/MME/VASH1/PTGS2/CDKN2B/PITX3/PPARGC1A/GSN/MPO/SOD2/RGN/TNFRSF1B/NUAK1/NEK6/LRRK2/AKT3/BCL2A1/LRP1/GNAO1/COL4A2/PTH1R/APOD/NTRK1/RETN/TIMP1/NOX4/ICAM1/LOXL2/SERPINE1/MMP7/IL10/ITGB2/VCAM1/SERPING1/CRYAB/C1QA/HMGA2/KCNMB1/PENK/PDGFRB/TGFB3/IGFBP5/SERPINF1/TWIST1/TIMP2/CCL11/PRELP/HTR2A/DCN/COMP
GO_ODONTOGENESIS	GO_ODONTOGENESIS	130	-0.541345	-1.81569	7.48e-06	9.31e-05	6.05e-05	2768	tags=34%, list=14%, signal=29%	MSX1/SNX10/ALPL/EDN1/LAMB1/MYO5A/FST/SLC24A4/TNFRSF11B/BMP4/AXIN2/GLI3/CD34/OSR2/PAM/SMO/ADAMTS5/TGFB2/CSF3R/AQP1/LEF1/RUNX2/DMRT3/CSF1/GNAO1/SERPINE1/KLK5/PDGFRA/FAM20A/HTRA1/GLI2/KLK4/TGFB3/FAM20C/TWIST1/FGF10/HAND1/INHBA/HAND2/TNC/ASPN/COL1A2/COL1A1/RSPO2
GO_LEUKOCYTE_ADHESION_TO_VASCULAR_ENDOTHELIAL_CELL	GO_LEUKOCYTE_ADHESION_TO_VASCULAR_ENDOTHELIAL_CELL	36	-0.727312	-2.0512	7.55e-06	9.38e-05	6.09e-05	2383	tags=53%, list=12%, signal=46%	LEP/ETS1/PTAFR/ITGB1/SELL/ELANE/SPN/GCNT1/SELE/ITGA4/SELP/JAM2/CCR2/ICAM1/SELPLG/ITGB2/VCAM1/CXCL12/CCL21
GO_NEGATIVE_REGULATION_OF_LEUKOCYTE_DIFFERENTIATION	GO_NEGATIVE_REGULATION_OF_LEUKOCYTE_DIFFERENTIATION	99	-0.575086	-1.85398	7.61e-06	9.43e-05	6.13e-05	2483	tags=37%, list=13%, signal=33%	TLR4/GPR55/TBX21/FOXP3/SMAD7/LYN/BMP4/CDK6/GLI3/HLX/LOXL3/LAG3/JAK3/ANXA1/RUNX3/CTLA4/CCL3/DTX1/LILRB3/CD74/LILRB1/FCGR2B/MAFB/LTF/FGL2/FSTL3/GPR68/TMEM176A/TMEM176B/LILRB4/LRRC17/TNFSF4/C1QC/ADIPOQ/INHBA/FBN1/SFRP1
GO_INTERACTION_WITH_HOST	GO_INTERACTION_WITH_HOST	199	-0.495502	-1.71757	7.74e-06	9.57e-05	6.22e-05	2200	tags=21%, list=11%, signal=19%	ITGB1/CLDN9/SERPINB9/TGFB1/CAV2/ITGAV/TNFRSF4/IFIT1/CTSB/GSN/ITGB5/CD80/IFITM1/CD74/SLAMF1/CD4/NTRK3/CXCR4/CD86/CCR5/CLEC5A/IFITM3/ITGB3/FCN1/IFITM2/CAV1/ICAM1/SELPLG/CR2/DPP4/LGALS1/ANPEP/PTX3/CR1/ITGA5/GAS6/CLEC4G/MRC1/AXL/CD209/NCAM1/HTR2A
GO_REGULATION_OF_SYNAPSE_STRUCTURE_OR_ACTIVITY	GO_REGULATION_OF_SYNAPSE_STRUCTURE_OR_ACTIVITY	222	-0.489084	-1.70465	7.81e-06	9.65e-05	6.27e-05	3300	tags=34%, list=17%, signal=28%	LRRTM2/LINGO2/MX1/TPBG/NRCAM/EPHB1/APP/PCDH8/KALRN/TLR2/NLGN1/IL1RAPL1/ZNF804A/ARHGEF15/ABL1/PDLIM5/NEURL1/CTTNBP2/ETV5/KLK8/PAK3/LRRN3/SNCA/NLGN2/SRPX2/DBN1/PRNP/EPHB2/CBLN1/GPC4/DNM1/GPM6A/HCLS1/FZD1/ARHGAP22/RELN/WNT7A/OXT/DRD2/MEF2C/NFATC4/FYN/STX1B/NTRK2/PTN/MDGA1/NTRK3/LRRK2/NTRK1/NRXN1/FCGR2B/IL10RA/SLITRK2/GAP43/SRGN/TUBA1A/DGKB/NTNG2/SHISA6/LRFN5/SLITRK4/APOE/LILRB2/IL10/FLRT2/CLSTN2/SLI…
GO_FILOPODIUM	GO_FILOPODIUM	100	-0.576974	-1.86536	7.82e-06	9.65e-05	6.27e-05	3940	tags=43%, list=20%, signal=34%	CD302/BAIAP2/MYO10/ACTA1/FSCN1/MYO1B/DNALI1/EPHB1/APP/RDX/IGF2BP1/KITLG/NLGN1/ENAH/UTRN/PODXL/MYO5A/ITGB1/LCP1/TBC1D10C/ITGAV/GPM6A/TUBB3/IQGAP2/DMD/SCIMP/APBB1/MSN/PALM/ERMN/MYO1G/UNC5C/TENM2/ITGB3/ARL4C/GAP43/ACTN2/ANTXR1/VCAM1/PDPN/ACTA2/ACTG2/ACTC1
GO_DISTAL_AXON	GO_DISTAL_AXON	283	-0.467131	-1.65673	8.25e-06	0.000101605	6.6e-05	3608	tags=33%, list=19%, signal=27%	PTPRO/FSCN1/ACTB/STMN4/ATP6V0D1/SSH1/NEFL/COBL/TRAK2/ELAVL4/SLC18A1/KCNC4/APP/MICAL1/SLC18A3/IGF2BP1/BRSK1/ITGA2/ORAI2/ZNF804A/NTSR1/UTRN/GRIK5/GRIK3/SLC18A2/GDPD5/CHRM3/SNCA/MYO5A/MYH10/RGS10/DSCAM/ARHGAP4/NCS1/DBN1/GPER1/NOS1/PREX1/APBB2/FEZ1/KCNAB2/ILK/BASP1/CTSZ/STMN2/PRKCB/GPM6A/NRP1/HTR1B/PRKCG/CRHBP/KCNIP3/TUBB3/OXT/ITGA4/DRD2/RASGRF1/KCNA2/PCDH9/OLFM1/DGKI/APBB1/NTRK2/KCNA3/TRPV2/STMN3/LR…
GO_CLATHRIN_COATED_ENDOCYTIC_VESICLE_MEMBRANE	GO_CLATHRIN_COATED_ENDOCYTIC_VESICLE_MEMBRANE	38	-0.721163	-2.04791	8.39e-06	0.000103113	6.7e-05	1649	tags=42%, list=8%, signal=39%	HLA-DQB2/CD74/HLA-DQA2/TYRP1/HLA-DRB5/HLA-DRA/HLA-DRB1/HLA-DQB1/HLA-DPB1/SGIP1/HLA-DPA1/FCGR1B/FCGR1A/APOE/HLA-DQA1/ROR2
GO_POSITIVE_REGULATION_OF_DEVELOPMENTAL_GROWTH	GO_POSITIVE_REGULATION_OF_DEVELOPMENTAL_GROWTH	170	-0.511729	-1.75269	8.46e-06	0.000103754	6.74e-05	2681	tags=29%, list=14%, signal=26%	MACF1/FOXS1/EDN1/LEP/CPNE5/HAMP/IGF2/DSCAM/SEMA7A/DBN1/FGF9/TGFBR2/ILK/CACNG7/BASP1/HLX/SYT3/HCLS1/NRP1/SMO/GLI1/DRD2/MEF2C/GHR/TNFRSF12A/SH3PXD2B/TBX20/AKAP6/FGF2/NGF/TRPV2/NTRK3/CXCR4/TBX5/CSF1/LRP1/SASH3/ISLR2/MAP1B/ZFPM2/GATA6/NTN1/FGFR1/L1CAM/DIO3/IGF1/CXCL12/WT1/WNT2/FN1
GO_CELLULAR_RESPONSE_TO_EXTERNAL_STIMULUS	GO_CELLULAR_RESPONSE_TO_EXTERNAL_STIMULUS	320	-0.453235	-1.61394	8.48e-06	0.000103863	6.74e-05	3977	tags=31%, list=20%, signal=25%	RRAGC/CASP1/ATF3/RRAGD/BAIAP2/MAP1LC3B/IL1B/BAG3/SLC1A2/PCSK9/P2RX4/GSDMD/TMEM150C/FADS1/FES/SIPA1/NUAK2/SSH1/UCN2/BMPR2/IL13/FOXO1/RALB/DSC2/SRF/BHLHA15/GJA1/IRF1/INHBB/CD40/LAMP2/IFI16/CNN2/WIPI1/PIEZO1/ITGA2/MAG/DNAJC15/KLF10/GABARAPL1/SOX9/JUN/TLR4/TNFSF14/LEP/VDR/PDK4/HABP4/PCK1/FAM107A/AGT/LYN/AVPR1A/PDE2A/CASP5/ENG/HMOX1/SNAI2/PRKD1/LPL/PTGS2/CDKN2B/P2RY12/FAS/PIEZO2/ANKRD1/BMP6/KIF26A/ITG…
GO_GROWTH_PLATE_CARTILAGE_DEVELOPMENT	GO_GROWTH_PLATE_CARTILAGE_DEVELOPMENT	35	-0.728402	-2.03787	8.53e-06	0.000104176	6.76e-05	2786	tags=54%, list=14%, signal=47%	ANXA2/VWA1/NPPC/MATN2/RARB/TGFBR2/STC1/COL7A1/MATN3/SCARA3/MMP13/VIT/COL14A1/COL12A1/ANXA6/COL6A1/COL6A2/COL6A3/COMP
GO_CARDIAC_CONDUCTION	GO_CARDIAC_CONDUCTION	139	-0.539251	-1.81441	8.57e-06	0.000104563	6.79e-05	3457	tags=43%, list=18%, signal=36%	CACNB4/KCNK6/CACNA1G/CACNB2/DSC2/ATP1B2/PDE4D/KCNE5/GJA1/ITPR1/KCND2/TRPC1/ATP2A3/SCN4B/ITPR2/ATP2B4/NPR2/CACNA2D4/NPPC/KCNJ3/KCNE1/CACNG4/KCNA5/GJC1/AGT/NOS1/FXYD7/FXYD2/FXYD1/SLC8A3/CACNG7/NPR1/CACNG6/KCNIP3/SLC8A1/CORIN/SCN3B/KCNJ5/RYR2/KCNH2/KCND3/BIN1/KCNIP1/CAV1/CACNA2D1/CACNG8/GJA5/CACNA1C/KCNK3/ABCC9/SCN1B/FLNA/ANK2/ATP1A2/SCN2B/KCNE4/KCNJ12/FXYD6/CASQ2/PLN
GO_PRODUCTION_OF_MOLECULAR_MEDIATOR_INVOLVED_IN_INFLAMMATORY_RESPONSE	GO_PRODUCTION_OF_MOLECULAR_MEDIATOR_INVOLVED_IN_INFLAMMATORY_RESPONSE	65	-0.633455	-1.95803	8.84e-06	0.000107426	6.98e-05	3221	tags=43%, list=17%, signal=36%	IL1R2/IL4R/NLRC3/NOD2/CD36/TLR4/LEP/IL17B/GPSM3/LYN/PER1/CD6/ADCY7/TLR6/MEFV/CLEC7A/ABCD2/IDO1/NLRP7/BTK/APOD/LBP/SIRPA/GBP5/SERPINE1/FCER1G/SLAMF8/P2RX1
GO_ACTIN_FILAMENT_BUNDLE_ORGANIZATION	GO_ACTIN_FILAMENT_BUNDLE_ORGANIZATION	147	-0.526346	-1.775	8.85e-06	0.000107426	6.98e-05	3631	tags=41%, list=19%, signal=34%	LIMA1/RHOB/FSCN1/ARRB1/MYO1B/SERPINF2/FHOD1/SRF/LIMK1/ADD2/RHOBTB1/MICAL1/RDX/RGCC/ARHGEF15/RHOD/ABL1/ARHGEF10/RND3/ARHGAP28/PLS3/NEDD9/RHOC/EVL/ESPNL/TMEFF2/FAM171A1/FAM107A/LPAR1/TGFBR1/LCP1/PHLDB2/ZYX/SORBS3/CX3CL1/CORO2B/DLC1/NRP1/S1PR1/FMN2/MYOC/SYNPO/ITGB5/WNT11/SH3PXD2B/GPR65/WAS/S100A10/ACTN1/PLEK/NOX4/TPM1/SHANK1/AIF1/FLNA/SORBS1/SYNPO2/ELN/TGFB3/DPYSL3/SFRP1
GO_POSITIVE_REGULATION_OF_CALCIUM_ION_TRANSPORT	GO_POSITIVE_REGULATION_OF_CALCIUM_ION_TRANSPORT	119	-0.553257	-1.83326	8.85e-06	0.000107426	6.98e-05	2875	tags=42%, list=15%, signal=36%	GJC2/ARRB2/ANXA2/ABL1/NTSR1/SNCA/GPER1/BDKRB1/GRM6/RAMP3/F2RL3/STC1/STAC2/STAC/CX3CL1/TRPC3/PDGFB/CCL3/RGN/AKAP6/P2RX7/CCL4/RYR2/LILRA2/TRPV2/CXCL11/F2R/CD19/CD4/CEMIP/CCR1/CXCL10/P2RY6/CAV1/CACNA2D1/FGF14/CCL5/APLNR/LILRA5/CCL2/MCHR1/ANK2/CXCL9/ADCYAP1R1/THY1/PDGFRB/JPH2/MYLK/CXCL12/CAMK2A
GO_MITOCHONDRIAL_RESPIRATORY_CHAIN_COMPLEX_ASSEMBLY	GO_MITOCHONDRIAL_RESPIRATORY_CHAIN_COMPLEX_ASSEMBLY	83	0.504637	1.99812	8.96e-06	0.000108478	7.04e-05	8582	tags=82%, list=44%, signal=46%	SLC25A33/COX20/IMMP2L/LYRM7/FASTKD3/NDUFV2/PET100/UQCR10/NDUFAF4/COX18/BCS1L/NDUFAF6/UQCC1/PET117/TTC19/COA5/COX19/NDUFA13/NDUFAF7/NDUFC1/TIMM21/NDUFAF1/NDUFA1/NDUFAF5/TFAM/NDUFB4/NDUFA6/NDUFB1/COX16/FOXRED1/NUBPL/NDUFA2/COA3/NDUFA7/UQCC2/UQCRB/COA4/NDUFA5/COA1/NDUFA3/NDUFA10/ECSIT/UQCC3/SCO1/ACAD9/NDUFS7/NDUFB7/COX17/NDUFA9/NDUFS8/NDUFB8/NDUFA11/NDUFB9/NDUFB5/NDUFV3/SAMM50/TAZ/NDUFS1/NDUFB10/NDU…
GO_CATALYTIC_ACTIVITY_ACTING_ON_RNA	GO_CATALYTIC_ACTIVITY_ACTING_ON_RNA	339	0.326847	1.48788	9.32e-06	0.000112651	7.31e-05	7335	tags=51%, list=38%, signal=32%	AZGP1/FBLL1/TDRD12/RAD54B/MARS2/DDX47/TRMT10A/FDXACB1/TERT/AARSD1/EIF4A1/PAN2/TSEN2/NSUN6/SARS2/ERI2/TRMT13/POLR2J3/BCDIN3D/FANCM/ENDOG/PIF1/BRIP1/DUS4L/POP1/PNLDC1/TRMT10C/TRMT10B/DDX53/TFB1M/PARS2/DDX39B/RPP21/TRMT11/RPP40/DDX3Y/TRPT1/THUMPD2/TYW1B/YBEY/TYW5/ZCCHC4/NSUN3/METTL3/DDX55/DUS1L/EXO1/QTRT1/YTHDC2/DHX34/TRMT1/EXOG/NARS2/ELAC1/METTL15/POLR1B/PTRHD1/LCMT2/DHX33/POLR1C/MTFMT/TRMT2A/TFB2M…
GO_ACTIN_FILAMENT_BINDING	GO_ACTIN_FILAMENT_BINDING	184	-0.506804	-1.74373	9.39e-06	0.000113315	7.36e-05	3809	tags=43%, list=20%, signal=35%	SHROOM3/MYH15/MYO1D/MYO10/ABLIM2/LIMA1/FSCN1/PANX1/MYO7B/MYO1B/SHROOM4/CTNNAL1/CACNB2/ABLIM3/TLN2/DSTN/ADD2/MYH9/MICAL1/ABL2/MYO1E/MYL4/ARPC1B/MYO16/ABL1/TPM4/UTRN/MACF1/PLS3/CAPG/MYO5A/MYH10/CORO1C/ESPNL/CORO6/TLN1/COTL1/DBN1/MYOM1/SVIL/LCP1/SAMD14/MYH3/SYNE3/CORO2B/PKNOX2/FMNL1/HCLS1/CORO1A/MYOM3/GSN/SPTA1/IQGAP2/CFL2/SYNE1/WAS/RCSD1/TMOD1/ERMN/ACTN1/MYH4/BIN1/WIPF1/ACTN2/MYH2/TPM1/AIF1/FLNA/FE…
GO_RNA_METHYLATION	GO_RNA_METHYLATION	69	0.525325	2.00811	9.52e-06	0.000114608	7.44e-05	8266	tags=75%, list=43%, signal=43%	FBLL1/TRMT10A/FDXACB1/NSUN6/TRMT13/BCDIN3D/TRMT10C/TRMT10B/TFB1M/TRMT11/THUMPD2/ZCCHC4/NSUN3/GTPBP3/METTL3/TRMT1/METTL15/LCMT2/TRMT2A/TFB2M/TARBP1/RBM15/TRMT2B/MRM1/METTL2A/TRMT44/TRMT61B/RRNAD1/WDR4/HENMT1/METTL6/EMG1/FBL/ALKBH8/METTL2B/NOP2/METTL8/TRMT5/NSUN4/TRMT1L/CBLL1/MTO1/TRDMT1/TGS1/THUMPD3/NSUN5/METTL16/HSD17B10/CMTR2/METTL14/TRMT12/METTL1
GO_CARDIAC_CHAMBER_MORPHOGENESIS	GO_CARDIAC_CHAMBER_MORPHOGENESIS	124	-0.551286	-1.83605	9.56e-06	0.00011489	7.46e-05	2901	tags=40%, list=15%, signal=34%	GATA4/CPE/FHL2/FZD2/ACVR1/MYL2/NOTCH2/RBP4/NOS3/RARB/SMAD7/BMP4/TGFBR1/ADAMTS1/TGFBR2/ENG/TGFB1/PARVA/NRG1/SOX11/TEK/FZD1/NRP1/SMO/TGFB2/MEF2C/WNT11/TBX20/SLIT3/RYR2/HEYL/FOXF1/TBX5/FOXC2/SHOX2/HEG1/GJA5/NOG/TPM1/ZFPM2/GATA6/MYL3/NRP2/SLIT2/WNT2/HAND1/HAND2/COL11A1/SFRP2
GO_POSITIVE_REGULATION_OF_SMOOTH_MUSCLE_CELL_PROLIFERATION	GO_POSITIVE_REGULATION_OF_SMOOTH_MUSCLE_CELL_PROLIFERATION	84	-0.597977	-1.88939	9.9e-06	0.00011877	7.71e-05	3480	tags=50%, list=18%, signal=41%	PDGFD/IL13/SERPINF2/MEF2D/HBEGF/GNAI2/ITGA2/CDH13/STAT1/EREG/EDN1/JUN/CALCRL/FGF9/AGT/PTAFR/BMP4/ELANE/ADAMTS1/TGFBR2/HMOX1/CX3CL1/PTGS2/HTR1B/S1PR1/PPARGC1A/PDGFB/NR4A3/FGF2/P2RY6/CCL5/RBPMS2/AIF1/IL10/THBS1/TGM2/IL6/PDGFRB/IGFBP5/MMP9/IGF1/MMP2
GO_POSITIVE_REGULATION_OF_PRODUCTION_OF_MOLECULAR_MEDIATOR_OF_IMMUNE_RESPONSE	GO_POSITIVE_REGULATION_OF_PRODUCTION_OF_MOLECULAR_MEDIATOR_OF_IMMUNE_RESPONSE	92	-0.588966	-1.87472	9.92e-06	0.000118866	7.72e-05	4021	tags=49%, list=21%, signal=39%	IL18/IL18R1/CD81/IL1B/KIR2DL4/DDX58/IL13/HLA-E/CD40/CD244/CLCF1/TRIM6/IL4R/B2M/CLNK/NOD2/RBP4/CD36/TLR4/TBX21/SEMA7A/HLA-F/GPRC5B/CD226/TGFB1/TNFRSF4/RSAD2/FFAR3/KLK7/NR4A3/CD28/IL1R1/IL33/SCIMP/CD74/LILRB1/SASH3/NLRP3/PTPRC/KLK5/FCER1G/MZB1/TNFSF4/IL6/SPON2
GO_AXON_EXTENSION	GO_AXON_EXTENSION	121	-0.554529	-1.83944	9.98e-06	0.000119247	7.74e-05	3342	tags=36%, list=17%, signal=30%	SRF/LIMK1/NRCAM/SEMA3B/SEMA5B/MAG/SEMA6D/ABL1/MACF1/VCL/SEMA3G/TNR/DSCAM/ARHGAP4/SEMA7A/DBN1/ITGB1/SEMA6B/ILK/HCLS1/NRP1/TNFRSF12A/SEMA3A/LAMB2/SLIT3/OLFM1/TRPV2/SEMA3D/NTRK3/NDN/DPYSL2/LRP1/ISLR2/MAP1B/APOE/DCLK1/NTN1/NRP2/L1CAM/PLXNA4/SLIT2/CXCL12/FN1
GO_NEGATIVE_REGULATION_OF_MACROPHAGE_ACTIVATION	GO_NEGATIVE_REGULATION_OF_MACROPHAGE_ACTIVATION	15	-0.847715	-2.00343	9.99e-06	0.000119247	7.74e-05	1884	tags=67%, list=10%, signal=60%	CX3CL1/IL31RA/CD200/CST7/SYT11/FCGR2B/PTPRC/BPI/LRFN5/VSIG4
GO_NEGATIVE_REGULATION_OF_SMOOTH_MUSCLE_CELL_MIGRATION	GO_NEGATIVE_REGULATION_OF_SMOOTH_MUSCLE_CELL_MIGRATION	22	-0.785741	-2.00738	1.01e-05	0.000120384	7.82e-05	2026	tags=55%, list=10%, signal=49%	ILK/PPARGC1A/MEF2C/LRP1/MYOCD/TPM1/AIF1/SERPINE1/PRKG1/IGFBP5/SLIT2/ADIPOQ
GO_NUCLEAR_TRANSCRIBED_MRNA_CATABOLIC_PROCESS_NONSENSE_MEDIATED_DECAY	GO_NUCLEAR_TRANSCRIBED_MRNA_CATABOLIC_PROCESS_NONSENSE_MEDIATED_DECAY	119	0.450201	1.84254	1.01e-05	0.000120726	7.84e-05	8720	tags=74%, list=45%, signal=41%	RPS4Y1/PABPC1/PNLDC1/RPS6/RPS18/DHX34/RPL32/RPL19/RPL4/RPL23/RPS7/RPL18/RPL6/RPL24/RPL36A/RPL30/RPL3/RPL34/RPL14/RPLP0/RPL23A/RPS28/RPL29/RPL39/RPL38/RPS15/RPL36/RPS24/RPL35A/RPL37/RPL8/RPS2/RPS8/RPS21/RPS11/PNRC2/RPL17/RPSA/RPS3/RPS14/RPL9/SMG1/RPL15/RPL13A/RPL31/RPS17/RPS15A/RPL22/EIF3E/UPF3B/RPS4X/RPL18A/UPF1/RPL27/RPS19/RPL7/RPL28/RPL11/RPS23/RPL37A/UPF3A/RPS25/NCBP2/RPS26/MAGOHB/RPL27A/UBA52…
GO_REGULATION_OF_LYMPHOCYTE_MEDIATED_IMMUNITY	GO_REGULATION_OF_LYMPHOCYTE_MEDIATED_IMMUNITY	141	-0.536006	-1.80299	1.05e-05	0.000125056	8.12e-05	4382	tags=51%, list=23%, signal=40%	DUSP22/CD1B/TNF/MICB/KLRC4-KLRK1/LAMP1/LGALS9/IL18/IL18R1/PPP3CB/CD81/IL1B/KIR2DL4/CD1A/RASGRP1/PVR/CD1E/HLA-E/CD40/CLCF1/CADM1/CD1C/B2M/CLNK/ARRB2/FCGRT/NCR1/IL12B/IL18RAP/CD1D/LEP/TBX21/FOXP3/HLA-F/IL27RA/SMAD7/CD226/SERPINB9/TGFB1/VAV1/LAG3/RSAD2/LTA/CRTAM/NCR3/PIK3R6/IL12RB1/CLC/P2RX7/TNFRSF1B/SH2D1A/CD28/WAS/IL1R1/LILRB1/BTK/SASH3/SLAMF6/NLRP3/CCR2/FCER2/FCGR2B/HAVCR2/PTPRC/IL10/FCER1G/CR1/C…
GO_RESPONSE_TO_CATECHOLAMINE	GO_RESPONSE_TO_CATECHOLAMINE	109	-0.561107	-1.83048	1.06e-05	0.000125824	8.17e-05	3245	tags=34%, list=17%, signal=28%	PDE4D/APP/HTR7/HTR6/ARRB2/ATP2B4/GNA14/ABL1/HTR1D/GNAL/APLP1/CHRM3/SNCA/HRH1/HTR2B/CHRM4/HTR3A/CAV2/HTR1B/PPARGC1A/DRD2/NR4A3/RGS9/ADCY5/RYR2/GNG2/PALM/LRRK2/GNAO1/HRH2/PDE4B/FLNA/PENK/RGS4/CHRM2/ADIPOQ/HTR2A
GO_POSITIVE_REGULATION_OF_OSSIFICATION	GO_POSITIVE_REGULATION_OF_OSSIFICATION	80	-0.605064	-1.90798	1.09e-05	0.000129424	8.4e-05	2683	tags=42%, list=14%, signal=37%	ACVR1/CEBPB/NPPC/BMPR1B/IL6ST/BMP4/GLI3/ILK/TGFB1/PRKD1/OSR2/SOX11/TGFB2/BMP6/OXT/MEF2C/SLC8A1/IFITM1/ZBTB16/P2RX7/RUNX2/PTN/PDLIM7/LTF/HGF/TMEM119/IL6/PKDCC/TGFB3/DDR2/FAM20C/IGF1/CTHRC1/SFRP2
GO_KERATINOCYTE_DIFFERENTIATION	GO_KERATINOCYTE_DIFFERENTIATION	297	0.337728	1.52187	1.1e-05	0.000129866	8.43e-05	3209	tags=20%, list=17%, signal=17%	KRT20/KRT13/KRTAP5-10/KRT12/KRTAP5-9/KRTAP5-8/AQP3/KRTAP5-7/SPRR1A/KRT4/KRT33A/KRTAP4-1/DSG1/KRT15/SPINK5/FOXN1/TP63/DNASE1L2/LCE1E/GRHL1/AKR1C3/KRT78/EVPL/KDF1/KRT31/BCL11B/GRHL2/SPRR3/OVOL2/KLK13/KRT9/KLK12/KRTAP5-11/NME2/EXPH5/LIPM/KRT19/SPINK9/INTU/KLK14/LIPK/LCE1F/CERS3/CSTA/TGM5/POU3F1/KRT74/SPRR2A/KRT76/KRT37/IVL/RPTN/SPRR1B/JUP/IRF6/WNT16/KRT32/SRSF6/KRTAP29-1
GO_COGNITION	GO_COGNITION	287	-0.462807	-1.63881	1.14e-05	0.000134064	8.71e-05	4162	tags=40%, list=21%, signal=32%	SLC6A1/TMOD2/GRIN2B/CCK/PTEN/FOXB1/EGFR/PICALM/SGK1/GRM5/KIT/CNTN2/MEIS2/PPP3CB/OPRL1/ITGA8/SORCS3/HIF1A/LMX1A/NTF3/PPT1/GRIA1/NLGN4X/DBH/CX3CR1/SHROOM4/CAMK4/ARF4/PJA2/SRF/GPR155/LGMN/APP/DLG4/KALRN/SLC1A4/B2M/THRA/BRSK1/SYT4/TLR2/GRPR/NTSR1/CEBPB/CHL1/CNTNAP2/NPTX2/BRINP1/LRRN4/SCN2A/JPH3/JUN/KLK8/HRH1/GTF2A1L/TNR/FAM107A/AGT/ITGB1/TACR2/PRNP/EPHB2/SLC8A3/PLK2/TIFAB/MME/ATXN1/PTGS2/GIP/PRKCG/PD…
GO_T_HELPER_1_TYPE_IMMUNE_RESPONSE	GO_T_HELPER_1_TYPE_IMMUNE_RESPONSE	42	-0.695159	-1.99856	1.14e-05	0.000134127	8.71e-05	3080	tags=60%, list=16%, signal=50%	TMEM98/IL4R/RELB/IL18BP/IL12B/IL18RAP/TLR4/IL1RL1/IL27RA/IL27/HLX/JAK3/ANXA1/EBI3/SPN/IL12RB1/LEF1/CD80/IL1R1/IL33/SLC11A1/CCR2/HAVCR2/TNFSF4/CCL19
GO_NEGATIVE_REGULATION_OF_PHOSPHORYLATION	GO_NEGATIVE_REGULATION_OF_PHOSPHORYLATION	419	-0.428229	-1.54017	1.15e-05	0.000134786	8.75e-05	4005	tags=32%, list=21%, signal=26%	UBASH3B/IGF1R/CBFA2T3/NR2F2/ATF3/BTN2A2/AIDA/RASIP1/STAT3/MAPK8IP1/ERRFI1/IL1B/DUSP5/HIPK3/PINK1/HHEX/NTF3/DUSP8/DUSP14/CTDSP2/CDKN1C/ARRB1/TNIP1/MVP/ACTN3/FOXO1/SPRED3/DDIT4/PDE4D/CDKN2A/HYAL2/IRS2/CYLD/RAPGEF1/MICAL1/FBLN1/DUSP3/NLRP6/RASSF2/SPRY1/ARRB2/ABL1/DNAJC15/SOCS1/PKN1/SPRED1/GMFG/RGS3/JUN/SNCA/TLR4/CORO1C/KIRREL2/PTPRJ/GPER1/BDKRB1/SMAD7/SMPD1/LYN/BMP4/BDKRB2/PER1/STAP1/IRAK3/PRNP/LDLR…
GO_ACTIN_CYTOSKELETON_REORGANIZATION	GO_ACTIN_CYTOSKELETON_REORGANIZATION	100	-0.57172	-1.84837	1.16e-05	0.000136608	8.87e-05	3150	tags=40%, list=16%, signal=34%	MYH9/ABL2/BCAR1/DAPK3/S1PR2/RHOD/ABL1/ESAM/NOTCH2/GMFG/NEDD9/CASS4/THSD7A/THSD7B/STAP1/PTK7/PARVA/PARVB/ANXA1/TEK/HCLS1/CLDN19/NRP1/S1PR1/GSN/GPR65/NRK/NTRK3/INSRR/PARVG/CSF3/PDLIM4/PLEK/HCK/FLNA/ANTXR1/PDGFRA/CSF1R/FGF10/FGF7
GO_RECEPTOR_METABOLIC_PROCESS	GO_RECEPTOR_METABOLIC_PROCESS	186	-0.504221	-1.73983	1.17e-05	0.000136916	8.89e-05	4432	tags=40%, list=23%, signal=31%	TBC1D16/CD63/NEDD4/FURIN/LRRTM1/TNF/DRD4/CALY/EFNB2/RAB29/NR1D1/PICALM/AP2A2/CNTN2/REP15/CD81/FLOT1/SDCBP/PCSK9/HIF1A/NTF3/ABCA2/ARRB1/GRIA1/LRRTM2/FUT8/MX1/LGMN/DLG4/ECE1/RAMP2/GPRASP1/ARRB2/ANXA2/ACKR3/EDN1/CD36/SNCA/HTR2B/OPTN/CACNG4/CALCRL/ITGB1/RAMP3/ANGPT1/IFNG/TGFB1/DNM1/ITGAV/NRG1/HTR1B/CXCR1/SELE/TRAT1/DRD2/NECAB2/LILRB1/BVES/LRP1/ITGB3/CAV1/CACNG8/SNAP25/RAB31/APOE/IL10/FCER1G/ITGB2/RSP…
GO_FIBRONECTIN_BINDING	GO_FIBRONECTIN_BINDING	26	-0.768953	-2.02242	1.2e-05	0.000139802	9.08e-05	2200	tags=62%, list=11%, signal=55%	ITGB1/LOXL3/ITGAV/CTSL/ITGA4/MYOC/IGFBP6/ITGB3/FSTL3/THBS1/IGFBP5/CTSK/SSC5D/CCDC80/LRRC15/SFRP2
GO_RECEPTOR_INTERNALIZATION	GO_RECEPTOR_INTERNALIZATION	108	-0.562104	-1.83187	1.23e-05	0.000143226	9.3e-05	4420	tags=45%, list=23%, signal=35%	CD63/NEDD4/LRRTM1/DRD4/CALY/EFNB2/PICALM/CNTN2/CD81/FLOT1/SDCBP/PCSK9/NTF3/ARRB1/GRIA1/LRRTM2/MX1/DLG4/RAMP2/ARRB2/ACKR3/CD36/SNCA/HTR2B/CACNG4/CALCRL/ITGB1/RAMP3/ANGPT1/DNM1/HTR1B/CXCR1/SELE/DRD2/NECAB2/LILRB1/LRP1/ITGB3/CAV1/CACNG8/SNAP25/RAB31/FCER1G/ITGB2/RSPO1/APELA/RAMP1/GREM1/SFRP4
GO_INTERLEUKIN_8_SECRETION	GO_INTERLEUKIN_8_SECRETION	29	-0.750007	-2.03817	1.23e-05	0.000143226	9.3e-05	3218	tags=62%, list=17%, signal=52%	TMSB4X/HYAL2/CD244/TLR2/CRP/TLR4/LEP/TLR6/ANXA1/PTPN22/TLR1/CD2/F2R/C5AR2/FCN1/CD14/SSC5D/CHI3L1
GO_REGULATION_OF_ANTIGEN_PROCESSING_AND_PRESENTATION	GO_REGULATION_OF_ANTIGEN_PROCESSING_AND_PRESENTATION	20	-0.816456	-2.03637	1.23e-05	0.000143417	9.31e-05	1907	tags=65%, list=10%, signal=59%	NOD2/HLA-DOB/WAS/CD74/HLA-DOA/SLC11A1/FCGR2B/TREM2/FGL2/LILRB2/THBS1/CCL19/CCL21
GO_CARTILAGE_MORPHOGENESIS	GO_CARTILAGE_MORPHOGENESIS	28	-0.761953	-2.04381	1.24e-05	0.000143417	9.31e-05	2778	tags=68%, list=14%, signal=58%	VWA1/MSX1/MATN2/STC1/COL7A1/SNAI2/MATN3/MEF2C/SNAI1/SCARA3/VIT/COL14A1/COL12A1/HAND1/COL6A1/HAND2/COL6A2/COL6A3/RSPO2
GO_INTERFERON_GAMMA_MEDIATED_SIGNALING_PATHWAY	GO_INTERFERON_GAMMA_MEDIATED_SIGNALING_PATHWAY	85	-0.593053	-1.87301	1.24e-05	0.000143417	9.31e-05	3289	tags=41%, list=17%, signal=34%	HLA-E/IRF1/JAK1/B2M/IFI30/SOCS1/STAT1/NLRC5/HLA-F/PTAFR/CIITA/IFNG/CD44/TRIM22/HLA-DQB2/GBP1/SOCS3/IRF4/HLA-DQA2/HLA-DRB5/HLA-DRA/HLA-DRB1/HLA-DQB1/HLA-DPB1/IRF8/HLA-DPA1/ICAM1/HCK/FCGR1B/FCGR1A/HLA-DQA1/VCAM1/MT2A/NCAM1/CAMK2A
GO_CARDIAC_VENTRICLE_DEVELOPMENT	GO_CARDIAC_VENTRICLE_DEVELOPMENT	124	-0.548867	-1.828	1.24e-05	0.00014398	9.35e-05	2901	tags=35%, list=15%, signal=30%	GATA4/CPE/FZD2/ACVR1/MYL2/NOS3/SMAD7/BMP4/PDE2A/TGFBR1/PTK7/PRDM1/TGFBR2/ENG/TGFB1/NRG1/SOX11/FZD1/TGFB2/LTBP1/MEF2C/WNT11/TBX20/SLIT3/RYR2/HEYL/FOXF1/STRA6/TBX5/FOXC2/KCNK2/HEG1/MYOCD/GJA5/NOG/TPM1/ZFPM2/MYL3/SLIT2/HAND1/HAND2/COL11A1/SFRP2
GO_LAMELLIPODIUM_MEMBRANE	GO_LAMELLIPODIUM_MEMBRANE	22	-0.782742	-1.99972	1.25e-05	0.000144573	9.39e-05	1852	tags=50%, list=10%, signal=45%	CD44/ITGAV/PLXND1/KCNA2/CSPG4/ITGB3/FERMT2/DPP4/ANTXR1/PDPN/FAP
GO_MACROPHAGE_MIGRATION	GO_MACROPHAGE_MIGRATION	48	-0.670377	-1.97643	1.27e-05	0.000145857	9.47e-05	2097	tags=42%, list=11%, signal=37%	STAP1/CX3CL1/P2RY12/CCL3/CD200/SAA1/CSF1/MMP14/CCR2/CCL5/TREM2/CCL2/CMKLR1/C5AR1/SLAMF8/THBS1/C3AR1/RARRES2/ROR2/EMILIN1
GO_PLATELET_DERIVED_GROWTH_FACTOR_BINDING	GO_PLATELET_DERIVED_GROWTH_FACTOR_BINDING	11	-0.895855	-1.97366	1.29e-05	0.000148104	9.62e-05	2002	tags=91%, list=10%, signal=82%	PDGFA/PDGFB/COL4A1/PDGFRA/PDGFRB/COL6A1/COL1A2/COL5A1/COL1A1/COL3A1
GO_DEFENSE_RESPONSE_TO_GRAM_NEGATIVE_BACTERIUM	GO_DEFENSE_RESPONSE_TO_GRAM_NEGATIVE_BACTERIUM	84	-0.594793	-1.87932	1.29e-05	0.000148519	9.64e-05	2882	tags=26%, list=15%, signal=22%	FCN2/AZU1/IL12B/TLR4/OPTN/CXCL6/ELANE/RNASE3/SELP/CD4/SLC11A1/LBP/LTF/BPI/RNASE6/MPEG1/SERPINE1/LYZ/IL6/RARRES2/CTSG/SSC5D
GO_RESPONSE_TO_FIBROBLAST_GROWTH_FACTOR	GO_RESPONSE_TO_FIBROBLAST_GROWTH_FACTOR	140	-0.528374	-1.77597	1.3e-05	0.000148793	9.66e-05	1331	tags=18%, list=7%, signal=17%	FGF2/RUNX2/FAT4/EGR3/CCL5/NOG/FGF1/CCL2/FLRT2/FGF16/CXCL13/THBS1/CREB3L1/FGFR1/SULF2/SMOC2/FGF5/FAM20C/FGF10/TNC/SFRP1/COL1A1/SULF1/FGF7/POSTN
GO_DENDRITIC_CELL_DIFFERENTIATION	GO_DENDRITIC_CELL_DIFFERENTIATION	41	-0.688947	-1.97189	1.32e-05	0.000151605	9.84e-05	2814	tags=56%, list=14%, signal=48%	RELB/CEBPB/NOTCH2/CSF2/LYN/TGFBR2/GATA1/BATF2/BATF3/FLT3/IRF4/LILRB1/UBD/FCGR2B/TREM2/SPI1/DCSTAMP/LILRB2/TMEM176A/TMEM176B/GAS6/AXL/CCL19
GO_POSITIVE_REGULATION_OF_CELL_GROWTH	GO_POSITIVE_REGULATION_OF_CELL_GROWTH	156	-0.516446	-1.75476	1.36e-05	0.000155031	0.000100668	2681	tags=24%, list=14%, signal=21%	MACF1/EDN1/LGI1/S100A8/CXCL16/CPNE5/HAMP/DSCAM/SEMA7A/DBN1/AVPR1A/TGFBR1/ILK/CACNG7/SYT3/HCLS1/NRP1/TGFB2/TNFRSF12A/CD38/LEF1/AKAP6/NGF/TRPV2/NTRK3/CXCR4/LRP1/MMP14/ISLR2/MAP1B/NTN1/SPHK1/L1CAM/IGF1/CXCL12/SFRP1/FN1/SFRP2
GO_TOLL_LIKE_RECEPTOR_SIGNALING_PATHWAY	GO_TOLL_LIKE_RECEPTOR_SIGNALING_PATHWAY	141	-0.533378	-1.79415	1.36e-05	0.000155031	0.000100668	3553	tags=35%, list=18%, signal=29%	MAPKAPK2/TNIP1/TICAM2/PJA2/LGMN/S100A9/IRF1/CTSS/NLRP6/TLR2/ARRB2/CD36/TLR4/S100A8/LYN/IRAK3/TLR10/TLR6/TNIP3/BIRC3/TNFAIP3/RAB7B/CTSB/RSAD2/RFTN1/CTSL/LILRA4/TLR7/PTPN22/SCIMP/IRF4/LILRA2/TLR1/CD300A/CD300LF/PIK3AP1/TRIL/FCRL3/BTK/LBP/CAV1/LY96/HAVCR2/LTF/ITGAM/ITGB2/CD14/TLR8/CTSK/COLEC12
GO_DEFENSE_RESPONSE_TO_VIRUS	GO_DEFENSE_RESPONSE_TO_VIRUS	232	-0.477639	-1.66846	1.38e-05	0.000157742	0.000102428	4363	tags=34%, list=22%, signal=27%	ISG15/TRIM44/MAP3K14/STAT2/BIRC2/MICB/OAS2/IFNAR2/BCL2/LYST/PARP9/IRF7/IFNL2/IFIT1B/IL1B/SEC14L1/PML/IFNL3/DDX58/IFIT5/DDX60/IFI27/AIM2/IFNL1/DDIT4/MX1/HYAL2/IFIH1/IRF1/CD40/TRIM6/IFI16/BST2/AZU1/UNC13D/ISG20/STAT1/IL12B/HERC5/NLRC5/IFI44L/IL27/AICDA/TSPAN32/SAMHD1/IFNG/BIRC3/IFI6/TNFAIP3/TRIM22/IFIT1/IFIT3/GBP1/IFIT2/RSAD2/IL12RB1/MMP12/TLR7/IFITM1/ADARB1/SLFN11/IL33/LILRB1/PRF1/CXCL10/IFITM3/NL…
GO_GLIAL_CELL_DIFFERENTIATION	GO_GLIAL_CELL_DIFFERENTIATION	210	-0.488404	-1.69784	1.42e-05	0.00016097	0.000104524	3184	tags=34%, list=16%, signal=29%	APP/SOX8/TMEM98/CLCF1/TRPC4/TLR2/LGI4/MAG/METRN/ABL1/ARHGEF10/SOX9/LAMC3/RNF112/TLR4/S100A8/IL6ST/IL34/NRROS/PRDM8/LPAR1/LYN/CDK6/GLI3/ILK/SLC8A3/IFNG/TGFB1/NRG1/SOX11/SMO/LIF/ZNF365/RELN/CNTNAP1/GSN/MYOC/LEF1/DTX1/GPR17/LAMB2/TNFRSF1B/DAAM2/NTRK2/PTN/TENM4/CLU/S100B/NTRK3/CXCR4/LRP1/BIN1/TREM2/GAP43/LAMA2/ROR1/NOG/PLP1/TSPAN2/EGR2/FPR2/C5AR1/SERPINE2/VIM/CDH2/C1QA/IL6/FGF5/MXRA8/FGF10/ROR2
GO_RESPONSE_TO_OXIDATIVE_STRESS	GO_RESPONSE_TO_OXIDATIVE_STRESS	419	-0.426774	-1.53493	1.42e-05	0.00016097	0.000104524	3480	tags=25%, list=18%, signal=21%	PDGFD/AREG/CCR7/TXNRD1/FOXO1/PYCR1/PKD2/FUT8/HSPA1A/HYAL2/APP/STC2/ALDH3B1/PSAP/ADA/GATA4/PLK3/ADAM9/ABL1/ANKRD2/STAT1/EDN1/ETV5/RNF112/JUN/CD36/IL18RAP/SNCA/TLR4/CAPN2/NOS3/KCNA5/ETS1/CA3/GJB2/PRNP/GPX7/NCF4/HMOX1/NME8/PRKD1/TLR6/TNFAIP3/PTGS2/ANXA1/CYGB/FZD1/PPARGC1A/DUSP1/MPO/SOD2/SLC8A1/CD38/VNN1/RGN/AQP1/KLF2/NR4A3/STX2/FYN/HP/NCF1/LRRK2/SCARA3/PRR5L/BTK/GPX3/GNAO1/MMP14/APOD/ACOX2/NCF2/SIRP…
GO_BASEMENT_MEMBRANE_ORGANIZATION	GO_BASEMENT_MEMBRANE_ORGANIZATION	29	-0.746959	-2.02988	1.44e-05	0.000162783	0.000105702	3009	tags=55%, list=15%, signal=47%	RAMP2/CTSS/LAMB1/ITGB1/PHLDB2/CAV2/PHLDB1/LAMB2/COL4A1/NID1/CAV1/FLRT2/NID2/PXDN/CMA1/MMP11
GO_REGULATION_OF_PEPTIDASE_ACTIVITY	GO_REGULATION_OF_PEPTIDASE_ACTIVITY	422	-0.426874	-1.5368	1.44e-05	0.000163069	0.000105887	3399	tags=28%, list=17%, signal=24%	SERPINF2/AIM2/TNFSF10/CST5/TFPI2/BOK/WFDC10B/SPINK13/LGMN/SERPINB2/S100A9/APP/MICAL1/ROBO1/SERPINA9/FBLN1/ITIH1/IFI16/SPINK2/SPINK6/BST2/WFDC3/ARRB2/TFPI/WFDC1/SNCA/TNFSF14/LXN/LCK/S100A8/RARRES1/WFIKKN2/ITIH3/NLRP2/ITIH5/LCN1/PAPLN/GPER1/AGT/LYN/PRNP/CASP5/SERPINB9/COL7A1/FASLG/CST1/CD44/BIRC3/IFI6/DLC1/NLRP12/PSMB9/PTGS2/PCOLCE2/RENBP/FAS/CD27/SERPINH1/MEFV/F3/SPOCK2/PROS1/GSN/AQP1/LEF1/FYN/CLE…
GO_POSITIVE_REGULATION_OF_EPITHELIAL_TO_MESENCHYMAL_TRANSITION	GO_POSITIVE_REGULATION_OF_EPITHELIAL_TO_MESENCHYMAL_TRANSITION	47	-0.672659	-1.97647	1.44e-05	0.000163069	0.000105887	2161	tags=47%, list=11%, signal=42%	RGCC/ACVR1/BMP4/TGFBR1/AXIN2/TGFBR2/ENG/TGFB1/WWTR1/TGFB2/LEF1/OLFM1/SNAI1/DAB2/GLIPR2/LOXL2/TGFB1I1/PDPN/IL6/TGFB3/TWIST1/COL1A1
GO_NEGATIVE_REGULATION_OF_APOPTOTIC_SIGNALING_PATHWAY	GO_NEGATIVE_REGULATION_OF_APOPTOTIC_SIGNALING_PATHWAY	220	-0.474561	-1.65169	1.46e-05	0.000164411	0.000106759	3849	tags=30%, list=20%, signal=24%	MAPK8IP1/IL1B/LGALS3/MCL1/PINK1/PTTG1IP/HIF1A/LMNA/YAP1/CX3CR1/EYA2/HERPUD1/TNFSF10/BOK/HSPA1A/GNAI2/PEA15/GATA4/UNC5B/ARRB2/ACVR1/ACKR3/CSF2/ACAA2/NOS3/BMP4/BDKRB2/TGFBR1/FASLG/GATA1/HMOX1/SNAI2/CX3CL1/CD44/IFI6/ITGAV/TNFAIP3/PTGS2/EYA4/NRP1/FAS/ITPRIP/SOD2/VNN1/FYN/CD74/SNAI1/CLU/LRRK2/GDNF/PLAUR/EYA1/MEIS3/ICAM1/NOG/SCG2/SERPINE1/HGF/THBS1/CREB3L1/FAIM2/MMP9/IGF1/CXCL12/FGF10/SFRP2
GO_POSITIVE_REGULATION_OF_AXONOGENESIS	GO_POSITIVE_REGULATION_OF_AXONOGENESIS	87	-0.589817	-1.86936	1.46e-05	0.000164584	0.000106871	3615	tags=40%, list=19%, signal=33%	SKIL/NEFL/BMPR2/SRF/LIMK1/TUBB2B/ROBO1/MAP6/METRN/MACF1/DSCAM/SEMA7A/DBN1/ILK/HCLS1/NRP1/TNFRSF12A/PLXND1/NGF/NTRK2/TRPV2/NTRK3/LRP1/SHOX2/ISLR2/PLXNC1/MAP1B/ZEB2/NGFR/NTN1/L1CAM/PLXNA4/SLIT2/CXCL12/FN1
GO_FAT_CELL_DIFFERENTIATION	GO_FAT_CELL_DIFFERENTIATION	205	-0.486661	-1.68945	1.46e-05	0.000164584	0.000106871	2736	tags=28%, list=14%, signal=25%	INHBB/SOX8/FFAR4/ARID5B/METRNL/SOCS1/RORA/GDF3/CEBPB/FRZB/LEP/CCDC3/GPER1/NR4A1/JDP2/C1QTNF3/PRDM16/TGFB1/LMO3/SNAI2/WWTR1/GRK5/STEAP4/LPL/PTGS2/CCDC71L/PPARGC1A/SH3PXD2B/NR4A3/DYSF/ZBTB16/IL11/RETN/WNT5B/SLC2A4/EBF2/GDF6/RGS2/ZFPM2/EGR2/CMKLR1/LGALS12/ENPP1/CLIP3/TGFB1I1/RUNX1T1/GLIS1/HMGA2/IL6/GDF10/MEDAG/FGF10/RARRES2/ADIPOQ/HTR2A/SFRP1/MMP11/SFRP2
GO_CELL_MIGRATION_INVOLVED_IN_SPROUTING_ANGIOGENESIS	GO_CELL_MIGRATION_INVOLVED_IN_SPROUTING_ANGIOGENESIS	53	-0.665791	-2.00213	1.49e-05	0.000167315	0.000108644	3355	tags=55%, list=17%, signal=45%	KDR/SRF/ROBO1/TDGF1/ABL1/SPRED1/MAP3K3/SRPX2/ADTRP/NR4A1/ITGB1/CLEC14A/TBXA2R/PLK2/HMOX1/PTGS2/ANXA1/HDAC9/NRP1/FGF2/RHOJ/STARD13/EGR3/AKT3/FOXC2/THBS1/SLIT2/MEOX2/GREM1
GO_POSITIVE_REGULATION_OF_LYMPHOCYTE_MIGRATION	GO_POSITIVE_REGULATION_OF_LYMPHOCYTE_MIGRATION	37	-0.70797	-1.99987	1.49e-05	0.000167315	0.000108644	2648	tags=46%, list=14%, signal=40%	ADAM8/CXCL14/TNFSF14/CD99L2/SPN/ITGA4/CCL3/CCL4/JAM2/CXCL10/CCR2/CCL5/AIF1/CCL7/CXCL13/CXCL12/CCL21
GO_CHROMOSOMAL_REGION	GO_CHROMOSOMAL_REGION	306	0.337637	1.51118	1.51e-05	0.000168866	0.000109651	8638	tags=58%, list=44%, signal=33%	SYCP3/PKHD1/SMC1B/TERT/MTBP/CENPV/ERCC6L/OIP5/CENPK/TTK/TEN1/DNA2/SS18L1/RTEL1/ZSCAN4/BLM/CENPE/PIF1/ESCO2/CENPM/SKA1/KIF18A/HELLS/RPA4/CENPI/CENPH/NUF2/SPAG5/CENPQ/SKA3/THOC3/SPC25/BUB1B/CHEK2/DCLRE1A/ITGB3BP/AURKC/CENPC/RECQL4/CENPU/HJURP/ZBTB48/SPC24/SIRT7/KDM4D/MCM3/KNSTRN/HMBOX1/KNTC1/DCLRE1C/XRCC3/MAD2L1/ORC2/CENPL/ORC4/MIS18A/CDK1/WRN/NCAPG/ZNF276/RAD51/SUV39H1/DSCC1/NEK2/DOT1L/AURKB/EZH2/…
GO_NEGATIVE_REGULATION_OF_LEUKOCYTE_PROLIFERATION	GO_NEGATIVE_REGULATION_OF_LEUKOCYTE_PROLIFERATION	77	-0.606647	-1.90226	1.52e-05	0.000169517	0.000110074	2713	tags=48%, list=14%, signal=42%	PKN1/PDE5A/CEBPB/CD274/FOXP3/LYN/BMP4/ENPP3/PRNP/TNFAIP3/SOX11/SPN/CTLA4/CD80/IDO1/LILRB1/LST1/CD300A/CD86/BTK/TNFRSF13B/FCGR2B/MNDA/HAVCR2/GPNMB/IL2RA/LILRB2/IL10/CCL7/TYROBP/PLA2G2A/LRRC32/PDCD1LG2/CLEC4G/PLA2G2D/VSIG4/GREM1
GO_EXTRACELLULAR_MATRIX_STRUCTURAL_CONSTITUENT_CONFERRING_COMPRESSION_RESISTANCE	GO_EXTRACELLULAR_MATRIX_STRUCTURAL_CONSTITUENT_CONFERRING_COMPRESSION_RESISTANCE	22	-0.779769	-1.99212	1.53e-05	0.000170025	0.000110404	194	tags=45%, list=1%, signal=45%	HSPG2/FMOD/BGN/PODN/PRELP/VCAN/LUM/ASPN/DCN/OGN
GO_REGULATION_OF_MUSCLE_HYPERTROPHY	GO_REGULATION_OF_MUSCLE_HYPERTROPHY	57	-0.648633	-1.96104	1.55e-05	0.000172155	0.000111787	3913	tags=44%, list=20%, signal=35%	ADRA1A/ERRFI1/P2RX4/LMNA/FOXO1/MLIP/ATP2B4/PDE5A/EDN1/IL6ST/HAMP/AGT/TRPC3/NR4A3/AKAP6/TNFRSF1B/TRIM63/RGS2/PI16/LMCD1/RGS4/IGFBP5/IGF1/HAND2/GATA5
GO_REGULATION_OF_CELL_MORPHOGENESIS_INVOLVED_IN_DIFFERENTIATION	GO_REGULATION_OF_CELL_MORPHOGENESIS_INVOLVED_IN_DIFFERENTIATION	294	-0.450024	-1.59178	1.55e-05	0.000172155	0.000111787	3723	tags=31%, list=19%, signal=25%	KNDC1/SEMA4C/FBXO31/SKIL/PTPRO/YWHAH/NEFL/TRAK2/BMPR2/SRF/LIMK1/NRCAM/TUBB2B/ROBO1/SEMA3B/MAP6/KALRN/FBLN1/RET/BRSK1/MAG/SEMA6D/NLGN1/IL1RAPL1/METRN/ABL1/UNC13D/PDLIM5/MACF1/NEDD9/PAK3/SEMA3G/CORO1C/HECW1/TNR/CASS4/DSCAM/ARHGAP4/SEMA7A/DBN1/LRRC4C/PREX1/SEMA6B/ILK/EPHB2/HCLS1/NRP1/GBP1/RELN/HAS2/WNT7A/MYOC/NFATC4/TNFRSF12A/SEMA3A/CHN1/PLXND1/OLFM1/NGF/NTRK2/S100A10/TRPV2/SEMA3D/NTRK3/LRRK2/LZTS1/…
GO_OSTEOCLAST_DIFFERENTIATION	GO_OSTEOCLAST_DIFFERENTIATION	96	-0.571714	-1.83933	1.56e-05	0.000172552	0.000112045	2989	tags=36%, list=15%, signal=31%	OSTM1/RASSF2/ANXA2/SNX10/KLF10/CEBPB/NOTCH2/IL12B/TLR4/GPR55/SH3PXD2A/IFNG/CCL3/LILRB3/LILRB1/MITF/CCR1/CSF1/OSCAR/GPR183/MAFB/TREM2/LTF/CD109/DCSTAMP/FSTL3/GPR68/TYROBP/FCER1G/LILRB4/LRRC17/CSF1R/FAM20C/FBN1/SFRP1
GO_REGULATION_OF_NON_CANONICAL_WNT_SIGNALING_PATHWAY	GO_REGULATION_OF_NON_CANONICAL_WNT_SIGNALING_PATHWAY	23	-0.781667	-2.01474	1.57e-05	0.000174051	0.000113018	1607	tags=39%, list=8%, signal=36%	NKD1/DAAM2/DAB2/PLEKHA4/DACT1/SFRP1/RSPO3/SFRP4/SFRP2
GO_HOMOPHILIC_CELL_ADHESION_VIA_PLASMA_MEMBRANE_ADHESION_MOLECULES	GO_HOMOPHILIC_CELL_ADHESION_VIA_PLASMA_MEMBRANE_ADHESION_MOLECULES	162	-0.510039	-1.74142	1.61e-05	0.000177316	0.000115139	3627	tags=39%, list=19%, signal=32%	PCDHGA2/PCDHGA4/PKD1/PCDHA6/PVR/IGSF9B/DSC2/PCDHGA10/PCDHB4/PCDHB3/PCDHA3/DSC3/ROBO1/PCDH8/CDH22/CADM1/RET/PCDHA11/PCDHB7/CDH17/PCDH17/CDH13/DSG3/PCDHGB4/ESAM/ROBO4/FAT3/PCDHGA3/PCDHB5/DSCAM/CNTN4/ITGB1/PCDHGB5/PCDHGB7/CDH5/PCDHGA9/PCDH12/PTPRT/PCDHGC3/TRO/VSTM2L/PCDH9/PCDH18/PECAM1/FAT4/CDH15/DCHS2/PCDH10/PCDHGA12/DCHS1/CD84/HMCN1/PALLD/CLSTN2/IGSF21/CDH19/PCDH7/NEXN/CDH2/L1CAM/CDH11/CADM3/TENM3
GO_REGULATION_OF_CATION_CHANNEL_ACTIVITY	GO_REGULATION_OF_CATION_CHANNEL_ACTIVITY	170	-0.506627	-1.73521	1.61e-05	0.000177316	0.000115139	3572	tags=41%, list=18%, signal=34%	GRIA1/TMSB4X/NEFL/CACNB4/SLMAP/JSRP1/CACNB2/PKD2/PDE4D/KCNE5/APP/DLG4/CTSS/CLIC2/NLGN1/AHNAK/NTSR1/CRHR1/SHISA9/JPH3/KCNE1/NLGN2/LRRC38/MYO5A/CACNG4/NOS1/EPHB2/CACNG7/IFNG/STAC2/STAC/LRRC55/CRHBP/RELN/KCNS2/PPARGC1A/DRD2/MEF2C/RASGRF1/STOM/AKAP6/DMD/DYSF/RGS9/GRIN2A/REM1/NETO1/P2RY6/CCR2/PDE4B/CAV1/CACNA2D1/CACNG8/FGF14/TREM2/ACTN2/CCL2/SCN1B/SHANK1/SHISA6/GRIA3/ANK2/KCNA1/RRAD/GEM/KCNE4/JPH2/MMP…
GO_REGULATION_OF_MUSCLE_ORGAN_DEVELOPMENT	GO_REGULATION_OF_MUSCLE_ORGAN_DEVELOPMENT	133	-0.531886	-1.78186	1.66e-05	0.000182947	0.000118795	2705	tags=32%, list=14%, signal=27%	ARRB2/CYP26B1/EDN1/RBP4/CDON/KLHL41/TLL2/HAMP/FGF9/BMP4/TGFBR1/TGFBR2/TGFB1/TIFAB/FZD7/NRG1/HDAC9/GLI1/MEF2C/LEF1/TBX20/AKAP6/FGF2/S100B/TBX5/SHOX2/KCNK2/MYOCD/NOG/RGS2/ZFPM2/GATA6/RBM24/PI16/FGFR1/LOX/JPH2/RGS4/TWIST1/IGF1/WNT2/GREM1
GO_ORGANELLE_INNER_MEMBRANE	GO_ORGANELLE_INNER_MEMBRANE	469	0.297803	1.4222	1.71e-05	0.000187746	0.000121911	8582	tags=62%, list=44%, signal=36%	CKMT1A/CKMT1B/CYP1A1/NPAP1/PLA2G4B/MATR3/TM7SF2/FAM169A/SLC25A41/BDH1/AIFM3/WDR93/PRODH/SLC25A27/ACAD11/HSD3B1/MRPL53/UCP3/UQCRHL/SLC25A21/GHRHR/MTHFD2L/COQ3/P2RX6/MTFP1/GCAT/PAM16/P2RX3/TAMM41/SPAG4/CHDH/L2HGDH/MTG1/MRPL38/ENDOG/SLC25A35/CHCHD10/SLC25A10/SLC25A33/COQ7/SLC25A36/LDHD/COX20/COQ6/DNAJC19/IMMP2L/MRPS25/MRPS17/NDUFA4L2/NDUFV2/APOO/SFXN4/SLC25A15/PPOX/P2RX2/TMEM177/PET100/SMAD3/MRPS36/…
GO_GLAND_MORPHOGENESIS	GO_GLAND_MORPHOGENESIS	122	-0.545659	-1.80934	1.71e-05	0.00018784	0.000121972	2715	tags=34%, list=14%, signal=30%	HOXD13/CEBPB/SOX9/NOTCH2/ETV5/VDR/BMP4/GLI3/TGFBR2/PDGFA/TGFB1/SNAI2/TNFAIP3/CYP7B1/NRP1/TGFB2/GLI1/PGR/SEMA3A/PLXND1/MSN/PTN/CSF1/CAV1/NOG/LIMS2/HGF/LAMA1/CSF1R/NTN1/FGFR1/GLI2/TGM2/SULF2/TGFB3/IGFBP5/FGF10/CCL11/TNC/SFRP1/SULF1/FGF7
GO_REGULATION_OF_APOPTOTIC_SIGNALING_PATHWAY	GO_REGULATION_OF_APOPTOTIC_SIGNALING_PATHWAY	386	-0.435007	-1.56058	1.73e-05	0.000190176	0.000123489	4110	tags=29%, list=21%, signal=23%	SLC35F6/PPP3CC/PTEN/LGALS9/MLLT11/GPX1/TPD52L1/ATF3/SP100/MAPK8IP1/IL1B/LGALS3/MCL1/PINK1/PTTG1IP/HIF1A/PML/LMNA/YAP1/SKIL/PLEKHF1/YWHAH/DBH/CX3CR1/EYA2/HERPUD1/CTSC/TNFSF10/BOK/HSPA1A/HYAL2/S100A9/CYLD/INHBB/GNAI2/MAGED1/PEA15/DAPK3/RET/GATA4/UNC5B/ARRB2/MSX1/ANKRD2/ACVR1/ACKR3/BMPR1B/TRAF1/CSF2/ACAA2/LCK/S100A8/NACC2/NOS3/GPER1/AGT/BMP4/BDKRB2/TMC8/TGFBR1/FASLG/GATA1/HMOX1/SNAI2/CX3CL1/CD44/IFI…
GO_PEPTIDASE_REGULATOR_ACTIVITY	GO_PEPTIDASE_REGULATOR_ACTIVITY	214	-0.481096	-1.67069	1.8e-05	0.000197354	0.00012815	3399	tags=35%, list=17%, signal=29%	SERPINF2/CTSC/CST5/TFPI2/WFDC10B/SPINK13/SERPINB2/APP/SERPINA9/FBLN1/ITIH1/SPINK2/SPINK6/BST2/WFDC3/TFPI/WFDC1/SNCA/TNFSF14/LXN/RARRES1/WFIKKN2/ITIH3/ITIH5/LCN1/PAPLN/AGT/PRNP/SERPINB9/COL7A1/CST1/BIRC3/NLRP12/PCOLCE2/RENBP/CD27/SERPINH1/SPOCK2/PROS1/LEF1/NGF/NLRP7/RECK/BIRC7/SERPINA3/SERPINB7/SERPINA5/BIN1/CST7/TIMP3/CAV1/TIMP1/A2M/LTF/CST2/CD109/PI15/CST6/SERPINE1/SERPINE2/SERPINA1/C3/PI16/DPEP…
GO_CAVEOLA	GO_CAVEOLA	76	-0.602255	-1.88377	1.82e-05	0.000198524	0.00012891	2816	tags=45%, list=14%, signal=38%	TFPI/ATP2B4/CDH13/SPRED1/CORO1C/ADTRP/NOS3/KCNA5/PLVAP/NOS1/TGFBR2/FXYD1/FASLG/CAV2/HMOX1/DLC1/PTGS2/P2RY12/SMO/SELE/AKAP6/ADRA1B/F2R/BVES/EHD2/LRRK2/CDH15/CAV1/HCK/ATP1A2/KCNMA1/ADCYAP1R1/HTR2A/PTGIS
GO_REGULATION_OF_G_PROTEIN_COUPLED_RECEPTOR_SIGNALING_PATHWAY	GO_REGULATION_OF_G_PROTEIN_COUPLED_RECEPTOR_SIGNALING_PATHWAY	138	-0.522422	-1.75543	1.82e-05	0.000198524	0.00012891	3103	tags=36%, list=16%, signal=31%	GNAI2/PDE6G/RAMP2/GPRASP1/ADA/ARRB2/ATP2B4/FZD2/RGS20/GNG7/EDN1/APLP1/RGS3/SNCA/RGS16/HTR2B/RGS5/MRAP/RGS10/TUB/GPER1/NOS1/MGLL/RAMP3/RGS11/DNM1/GRK5/HTR1B/RGS18/DRD2/RGS13/RGS9/NECAB2/RASGRP4/GNG4/PLEK/CCL5/PPEF1/APLNR/RGS2/KLK6/KLK5/RGS1/C3/ADCYAP1/GRP/APELA/RGS4/RAMP1/GUCA1A
GO_NEURON_PROJECTION_EXTENSION	GO_NEURON_PROJECTION_EXTENSION	165	-0.509661	-1.74237	1.85e-05	0.000201529	0.000130861	3342	tags=32%, list=17%, signal=26%	SRF/LIMK1/NRCAM/SEMA3B/SEMA5B/SYT4/MAG/SEMA6D/ABL1/MACF1/VCL/SEMA3G/CPNE5/TNR/DSCAM/ARHGAP4/SEMA7A/DBN1/ITGB1/SEMA6B/ILK/CACNG7/OSTN/SYT3/HCLS1/NRP1/ITGA4/TNFRSF12A/SEMA3A/LAMB2/SLIT3/OLFM1/TRPV2/SEMA3D/NTRK3/TMEM108/CXCR4/NDN/DPYSL2/LRP1/ISLR2/MAP1B/APOE/DCLK1/NTN1/NRP2/L1CAM/PLXNA4/SLIT2/CXCL12/FN1/POSTN
GO_B_CELL_ACTIVATION_INVOLVED_IN_IMMUNE_RESPONSE	GO_B_CELL_ACTIVATION_INVOLVED_IN_IMMUNE_RESPONSE	70	-0.615185	-1.91428	1.87e-05	0.000203063	0.000131857	3116	tags=41%, list=16%, signal=35%	CD40/CLCF1/ADA/CDH17/ABL1/PLCL2/CD40LG/NOTCH2/TLR4/CCR6/TBX21/FOXP3/IL27RA/AICDA/TGFB1/MFNG/GAPT/ITM2A/DOCK10/CD28/CD180/CD19/DOCK11/FCGR2B/GPR183/PTPRC/IL10/LGALS1/TNFSF4
GO_CARDIAC_MUSCLE_CONTRACTION	GO_CARDIAC_MUSCLE_CONTRACTION	132	-0.538865	-1.80679	1.88e-05	0.000203617	0.000132217	3386	tags=39%, list=17%, signal=32%	CACNA1G/CACNB2/DSC2/PDE4D/KCNE5/GJA1/SCN4B/GATA4/MYL4/CLIC2/PDE5A/MYL2/KCNJ3/KCNE1/VEGFB/PIK3CG/KCNA5/GJC1/SMAD7/NOS1/STC1/SLC8A1/DMD/SCN3B/KCNJ5/RYR2/ADRA1B/KCNH2/KCND3/CXCR4/BIN1/PDE4B/ADORA1/CAV1/CACNA2D1/GJA5/CACNA1C/SCN1B/TPM1/RGS2/KCNJ8/FLNA/ANK2/ATP1A2/MYL3/SCN2B/KCNE4/CASQ2/SGCD/PLN/ACTC1
GO_ACTIVATION_OF_PROTEIN_KINASE_ACTIVITY	GO_ACTIVATION_OF_PROTEIN_KINASE_ACTIVITY	325	-0.45128	-1.60738	1.88e-05	0.000204231	0.000132615	3046	tags=24%, list=16%, signal=21%	PDE6G/PEA15/RET/CCDC88A/TDGF1/RGCC/ADCY4/S1PR2/ADAM9/STK10/ABL1/SOCS1/PKN1/MAP3K3/CD40LG/MAP4K4/NOD2/MAP4K1/IL12B/PAK3/TLR4/PROK2/LEP/AGT/GPRC5B/SHC2/ADCY9/LPAR1/BMP4/TGFBR1/PRNP/TGFBR2/ANGPT1/ADCY7/TLR6/NRG1/TGFB2/PDGFB/DRD2/GHR/WNT11/CSPG4/FGF2/P2RX7/NGF/ADCY5/CD74/GADD45B/NRK/CD300A/F2R/SAA1/NTRK3/LRRK2/BIRC7/CXCR4/ITGA1/ITGB3/SLC11A1/NTRK1/ADORA1/CCL5/ADCY2/PTPRC/FGF1/C5AR1/ADRA2A/PDGFC/NCKAP…
GO_REGULATION_OF_CELL_JUNCTION_ASSEMBLY	GO_REGULATION_OF_CELL_JUNCTION_ASSEMBLY	92	-0.578087	-1.84009	1.92e-05	0.000208183	0.000135182	3846	tags=48%, list=20%, signal=39%	LIMS1/IL1B/FLOT1/RAP1A/ACE/KDR/GJA1/RAPGEF1/GPM6B/RUNX1/DAPK3/DUSP3/RHOD/ABL1/MACF1/MAP4K4/PEAK1/CORO1C/PTPRJ/FAM107A/AGT/PHLDB2/GPBAR1/SNAI2/DLC1/TEK/CLDN19/NRP1/ACVRL1/MYOC/FMN1/CLDN5/EPHA3/SNAI1/S100A10/LRP1/MMP14/APOD/CAV1/THBS1/THY1/COL16A1/SFRP1/GREM1
GO_NEGATIVE_REGULATION_OF_INTERLEUKIN_6_PRODUCTION	GO_NEGATIVE_REGULATION_OF_INTERLEUKIN_6_PRODUCTION	41	-0.684026	-1.9578	1.99e-05	0.00021514	0.000139699	3688	tags=66%, list=19%, signal=53%	CD200R1/ARRB1/INPP5D/ORM1/NLRC3/ARRB2/TLR4/FOXP3/IL27RA/IRAK3/C1QTNF3/CX3CL1/NLRP12/TNFAIP3/KLF2/PTPN22/CD200/SLAMF1/C5AR2/SYT11/SIRPA/HAVCR2/BPI/IL10/NCKAP1L/HGF/GAS6
GO_MUSCLE_ORGAN_MORPHOGENESIS	GO_MUSCLE_ORGAN_MORPHOGENESIS	82	-0.593331	-1.86963	2e-05	0.000215402	0.000139869	2221	tags=35%, list=11%, signal=31%	MYOM1/SMAD7/TGFBR1/ENG/TGFB1/NRG1/FZD1/LIF/S1PR1/GSC/TGFB2/ANKRD1/MYOM3/TBX20/ADARB1/RYR2/FOXC2/SHOX2/HEG1/NOG/TPM1/ZFPM2/MYL3/MYLK/WNT2/HAND1/COL3A1/COL11A1/ACTC1
GO_CORONARY_VASCULATURE_DEVELOPMENT	GO_CORONARY_VASCULATURE_DEVELOPMENT	47	-0.666978	-1.95978	2.03e-05	0.000218559	0.000141919	2689	tags=47%, list=14%, signal=40%	SPRED1/VEGFB/MYH10/GPER1/BMP4/TGFBR1/PTK7/PRDM1/NRP1/LTBP1/PLXND1/ADAMTS6/TBX5/PCSK5/MYOCD/APLNR/GATA6/PRICKLE1/PDGFRB/APELA/HAND2/SGCD
GO_REGULATION_OF_MONOCYTE_CHEMOTAXIS	GO_REGULATION_OF_MONOCYTE_CHEMOTAXIS	24	-0.769889	-1.99465	2.05e-05	0.00022094	0.000143465	2164	tags=62%, list=11%, signal=56%	LYN/PLA2G7/DUSP1/CCR1/CXCL10/CCR2/NBL1/CCL5/AIF1/SERPINE1/FPR2/SLAMF8/SLIT2/CXCL12/GREM1
GO_POSITIVE_REGULATION_OF_TRANSMEMBRANE_TRANSPORT	GO_POSITIVE_REGULATION_OF_TRANSMEMBRANE_TRANSPORT	192	-0.49573	-1.71716	2.08e-05	0.000223844	0.000145351	3829	tags=40%, list=20%, signal=32%	CREBL2/PINK1/SLC1A2/GAL/RAP1A/PDZK1/TMSB4X/GH1/IL13/CACNB2/ATP1B2/PKD2/HSPA2/GLRX/KCNE5/IRS2/TRPC1/CTSS/GJC2/ABL1/NTSR1/KCNE1/SNCA/LRRC38/CACNG4/HTR3A/GPER1/BDKRB1/AGT/PTAFR/AZIN2/NOS1/RAMP3/F2RL3/FXYD1/EPHB2/IFNG/STAC2/STAC/CX3CL1/LRRC55/GIP/RELN/RGN/NR4A3/AKAP6/DMD/P2RX7/RGS9/RYR2/KCNH2/CXCL11/F2R/CD19/CEMIP/CXCL10/P2RY6/CCR2/CACNA2D1/FGF14/TREM2/ACTN2/APLNR/CCL2/FLNA/CLIP3/ANK2/C3/CXCL9/KCNA1/…
GO_INTERLEUKIN_1_SECRETION	GO_INTERLEUKIN_1_SECRETION	59	-0.6316	-1.91585	2.09e-05	0.000224426	0.000145729	4389	tags=63%, list=23%, signal=49%	S100A13/NLRP1/ORM2/CARD16/LGALS9/CASP1/FOXP1/SERPINB1/NLRC4/PML/GSDMD/PANX1/CCR7/ABCA1/ORM1/AIM2/IL1R2/NOD2/CD36/TLR4/NLRP2/TLR6/NLRP12/TNFAIP3/LPL/TMEM106A/CCL3/P2RX7/LILRA2/NLRP7/SAA1/NLRP3/GBP5/LILRA5/GAS6/TLR8/CCL19
GO_POSITIVE_REGULATION_OF_PHOSPHOLIPASE_ACTIVITY	GO_POSITIVE_REGULATION_OF_PHOSPHOLIPASE_ACTIVITY	58	-0.633732	-1.91911	2.13e-05	0.000228414	0.000148318	2475	tags=47%, list=13%, signal=41%	APOC2/HTR2B/GPR55/AGT/PTAFR/LPAR1/AVPR1A/NMUR1/PLCB2/P2RY12/SELE/FGF2/NTRK2/RASGRP4/NTRK3/ITK/P2RY6/CCL5/C5AR1/EDNRA/PDGFRA/ADCYAP1R1/FGFR1/PDGFRB/AGTR1/PLA2G5/HTR2A
GO_MULTI_MULTICELLULAR_ORGANISM_PROCESS	GO_MULTI_MULTICELLULAR_ORGANISM_PROCESS	225	-0.478066	-1.66672	2.15e-05	0.000230134	0.000149435	3106	tags=31%, list=16%, signal=26%	STC2/KALRN/FBLN1/RAMP2/HEXB/CLNK/ITGA2/LDOC1/CRHR1/EDN1/LEP/CAPN2/VDR/ETS1/HLA-F/AGT/PTAFR/AVPR1A/CLIC5/GJB2/PRDM1/CD226/TGFBR2/STC1/PRL/ADCY7/PTGS2/PAM/GIP/LIF/PSG5/PSG4/CRHBP/CTSB/PAPPA/OXT/PGR/CD38/TRO/CORIN/SH3PXD2B/IDO1/PTHLH/PTN/NRK/PLA2G4C/RECK/SYDE1/TCF23/SPP1/IGFBP7/PCSK5/TIMP1/HAVCR2/RGS2/PNOC/MMP7/SERPINE2/ADCYAP1/ITGA5/TGFB3/APELA/IGFBP5/MMP9/PTGFR/P2RX1/COL16A1/MMP2/PTGIS/EPYC
GO_CARDIAC_VENTRICLE_MORPHOGENESIS	GO_CARDIAC_VENTRICLE_MORPHOGENESIS	72	-0.599207	-1.87743	2.18e-05	0.000232798	0.000151165	2182	tags=33%, list=11%, signal=30%	SMAD7/TGFBR1/TGFBR2/ENG/TGFB1/NRG1/SOX11/TGFB2/MEF2C/TBX20/RYR2/HEYL/FOXF1/TBX5/FOXC2/HEG1/NOG/TPM1/ZFPM2/MYL3/HAND1/HAND2/COL11A1/SFRP2
GO_RESPONSE_TO_AMINO_ACID	GO_RESPONSE_TO_AMINO_ACID	108	-0.554342	-1.80657	2.2e-05	0.000234398	0.000152204	2736	tags=27%, list=14%, signal=23%	SOCS1/NEURL1/CEBPB/EDN1/GLRB/CAPN2/PCK1/LYN/GIP/PPARGC1A/FYN/F7/NTRK2/PTN/COL4A1/ICAM1/ZEB1/PDGFC/CYBB/PDGFRA/CDO1/CPEB1/COL16A1/COL6A1/MMP2/COL5A2/COL1A2/COL1A1/COL3A1
GO_COLLAGEN_BIOSYNTHETIC_PROCESS	GO_COLLAGEN_BIOSYNTHETIC_PROCESS	43	-0.672349	-1.94566	2.22e-05	0.000236417	0.000153515	2895	tags=58%, list=15%, signal=50%	ITGA2/RGCC/ARRB2/NPPC/P3H4/BMP4/CIITA/ENG/TGFB1/TRAM2/CYGB/SERPINH1/ADAMTS3/F2R/SERPINB7/P3H3/VIM/CREB3L1/IL6/RCN3/PDGFRB/TGFB3/EMILIN1/COL5A1/COL1A1
GO_POSITIVE_REGULATION_OF_PROTEIN_CONTAINING_COMPLEX_ASSEMBLY	GO_POSITIVE_REGULATION_OF_PROTEIN_CONTAINING_COMPLEX_ASSEMBLY	225	-0.477909	-1.66618	2.25e-05	0.000238411	0.00015481	3902	tags=30%, list=20%, signal=24%	SPIRE1/BAIAP2/RASIP1/ARL2/PINK1/PPP2R5B/TAL1/CDC42EP2/FES/FCHSD2/FSCN1/CCR7/ABCA1/AIM2/FNIP2/SNX9/HSPA1A/ASAP1/TRABD2A/TPPP3/ANKRD53/PIEZO1/ARPC1B/CDH17/GMFG/CSF2/NPHS1/CD36/TLR4/RHOC/EVL/CDC42EP3/CDC42EP1/LCP1/IFNG/TGFB1/CDH5/TLR6/P2RY12/CORO1A/GSN/IQGAP2/MMP1/CLEC7A/TRABD2B/WAS/FMN1/MSN/CLU/TCL1A/BIN1/CCL24/CSF3/PLEK/GBP5/ICAM1/HCK/MAP1B/NCKAP1L/CCL26/MAGEL2/CXCL13/NAV3/MMP3/CCL11/LMOD1/CCL21
GO_CALMODULIN_BINDING	GO_CALMODULIN_BINDING	200	-0.489145	-1.69452	2.27e-05	0.000240134	0.000155929	4097	tags=35%, list=21%, signal=28%	PPP3CC/EGFR/CACNA1S/PPP3CB/CAMK1/SNTA1/ORAI1/MYH15/MYO1D/MYO10/SNTB2/SNTB1/SPTAN1/ITPKB/KCNQ4/MYO1B/MAPKAPK2/CAMK4/KCNQ3/ADD2/MYH9/MAP6/MYO1E/CNN2/CAMK1G/ATP2B4/KCNN3/RGS16/MYO5A/MYH10/NOS3/NOS1/MYH3/SLC8A3/PDE1C/FAS/PDE1B/CNN3/IQGAP2/SLC8A1/RYR2/REM1/RASGRF2/MYO1F/MYO1G/PDE1A/AKAP12/MYH4/GAP43/MYH2/KCNQ5/CACNA1C/RASL12/RGS2/NGFR/RGS1/MYH8/MYH1/RRAD/SPHK1/CALD1/GEM/MYH13/RGS4/MYLK/CAMK2A/MYH11/PC…
GO_NEGATIVE_REGULATION_OF_OSTEOBLAST_DIFFERENTIATION	GO_NEGATIVE_REGULATION_OF_OSTEOBLAST_DIFFERENTIATION	41	-0.681868	-1.95163	2.31e-05	0.000244119	0.000158516	2116	tags=37%, list=11%, signal=33%	CDK6/AXIN2/RORB/OSTN/RANBP3L/NOG/CHRD/TNN/GDF10/IGFBP5/TWIST1/HAND2/TWIST2/SFRP1/GREM1
GO_RESPONSE_TO_ANTIBIOTIC	GO_RESPONSE_TO_ANTIBIOTIC	315	-0.445948	-1.58847	2.32e-05	0.000245392	0.000159343	2979	tags=26%, list=15%, signal=22%	PSAP/ADA/ITPR2/ADAM9/ABL1/OXCT1/STAT1/ALPL/NPPC/EDN1/RNF112/RBP4/JUN/IL18RAP/S100A8/LEP/CAPN2/KCNA5/HAMP/HTR3A/ETS1/CIITA/CA3/GJB2/TBXA2R/SLC1A3/HMOX1/ADCY7/TNFAIP3/ANXA1/CD27/HTR1B/CRHBP/DUSP1/PDGFB/GSN/DRD2/MEF2C/SLC8A1/AQP1/KLF2/NR4A3/FYN/EGR1/HP/ADCY5/GRIN2A/CLU/NTRK3/LRRK2/CCR4/GNAO1/CSF3/SLC2A4/SIRPA/ADCY2/ICAM1/RGS2/MAOB/SPI1/IL10/AOC3/HGF/CYBB/ADCYAP1/VCAM1/CD14/ADCYAP1R1/CYP1B1/AXL/CRYAB…
GO_RHO_PROTEIN_SIGNAL_TRANSDUCTION	GO_RHO_PROTEIN_SIGNAL_TRANSDUCTION	196	-0.498037	-1.72384	2.34e-05	0.000246868	0.000160301	3934	tags=41%, list=20%, signal=33%	VAV2/ADRA1A/RASIP1/FLOT1/RHOF/CDC42EP2/RTKN/RHOB/TRIO/ARRB1/FGD6/ABCA1/CTNNAL1/ARHGEF3/RHOG/ARHGEF4/LIMK1/RHOBTB3/PLEKHG2/RHOBTB1/ABL2/ROBO1/KALRN/ARHGEF6/KCTD10/GPR4/PLEKHG4B/ARHGEF15/RHOD/ABL1/AKAP13/CDH13/ARHGEF10/RND3/RAC2/GNA12/RHOC/FGD2/GPR55/ARHGEF40/ARHGAP1/CDC42EP3/FGD5/ARHGAP4/ARHGAP29/ITGB1/LPAR1/CDC42EP1/PREX1/F2RL3/P2RY8/VAV1/DLC1/NRP1/ARHGEF17/GPR174/MYOC/RASGRF1/GPR17/GPR65/PECAM1/…
GO_ASTROCYTE_DEVELOPMENT	GO_ASTROCYTE_DEVELOPMENT	40	-0.67829	-1.93828	2.35e-05	0.000247473	0.000160694	2569	tags=45%, list=13%, signal=39%	LAMC3/TLR4/S100A8/CDK6/IFNG/SMO/LAMB2/LRP1/TREM2/ROR1/PLP1/TSPAN2/FPR2/C5AR1/VIM/C1QA/IL6/ROR2
GO_GLOMERULUS_DEVELOPMENT	GO_GLOMERULUS_DEVELOPMENT	62	-0.628969	-1.93293	2.38e-05	0.000250181	0.000162452	3049	tags=53%, list=16%, signal=45%	MYO1E/GPR4/RET/PODXL/NOTCH2/COL4A4/NPHS1/BMP4/ENPEP/ANGPT1/LHX1/BASP1/WWTR1/CD34/TEK/PDGFB/MEF2C/LAMB2/EGR1/PECAM1/HEYL/TCF21/SERPINB7/FOXC2/NID1/NOG/PDGFRA/SULF2/PDGFRB/WT1/ADIPOQ/ACTA2/SULF1
GO_PLATELET_AGGREGATION	GO_PLATELET_AGGREGATION	60	-0.623633	-1.89885	2.41e-05	0.000253468	0.000164587	2692	tags=42%, list=14%, signal=36%	PRKCQ/VCL/PIK3CG/TLN1/LYN/TSPAN32/ILK/GATA1/STXBP1/SH2B3/P2RY12/CSRP1/FERMT3/ITGB3/ADAMTS18/PLEK/FLNA/SERPINE2/PRKG1/PDGFRA/GAS6/PDPN/C1QTNF1/MYL9/COMP
GO_T_CELL_MEDIATED_IMMUNITY	GO_T_CELL_MEDIATED_IMMUNITY	96	-0.566499	-1.82255	2.51e-05	0.000262661	0.000170556	4021	tags=52%, list=21%, signal=42%	IL18/IL18R1/PPP3CB/JAG1/CD81/IL1B/CD1A/PVR/CTSC/CD1E/HLA-E/BTN3A2/BTN3A3/CD1C/B2M/FCGRT/IL12B/IL18RAP/RAB27A/CD1D/TBX21/FOXP3/HLA-F/SMAD7/CD8A/GZMM/RSAD2/RFTN1/IL31RA/IL12RB1/CLC/P2RX7/TNFRSF1B/WAS/IL1R1/LILRB1/CD70/PRF1/MYO1G/SLC11A1/SASH3/NLRP3/CCR2/FCGR2B/ICAM1/PTPRC/CLEC4G/TNFSF4/IL7R/IL6
GO_ANCHORED_COMPONENT_OF_MEMBRANE	GO_ANCHORED_COMPONENT_OF_MEMBRANE	160	-0.511131	-1.74288	2.61e-05	0.000273629	0.000177678	2960	tags=37%, list=15%, signal=32%	TDGF1/ENPP6/BST2/MMP25/RAET1L/TFPI/CDH13/CD59/ALPL/FCGR3B/ART3/SYN1/PRSS21/BST1/SEMA7A/CNTN4/LYPD1/CPM/MSLN/PRNP/VNN2/GPC4/GFRA2/FOLR3/GFRA1/ART4/CD177/ALPP/VNN1/CD52/MMP17/GPIHBP1/MDGA1/CD2/CD48/RECK/RGMA/LSAMP/PLAUR/RAB3C/OPCML/NT5E/NTNG2/NTNG1/CD109/IGSF21/LY6H/FOLR2/DPEP1/CD14/NCAM1/NTM/THY1/PRND/NEGR1/CNTN1/XPNPEP2/GPC6/GAS1
GO_CELL_RECOGNITION	GO_CELL_RECOGNITION	145	-0.525196	-1.76858	2.68e-05	0.000280427	0.000182092	3239	tags=37%, list=17%, signal=31%	HVCN1/CLEC4M/NRCAM/EPHB1/APP/ROBO1/CADM1/FCN2/CNTNAP2/ROBO4/CD36/CATSPER1/ST6GALNAC6/CSGALNACT1/IGLL1/DSCAM/TUB/CNTN4/CD226/EPHB2/SPESP1/CD6/PCDH12/NRP1/CD5/CRTAM/NCR3/SEMA3A/VSTM2L/CLEC7A/PECAM1/EPHA3/MSN/CXCR4/PRF1/NDN/FCN1/OPCML/HAVCR2/GAP43/MFGE8/DOCK2/PALLD/PAEP/NEXN/TNN/CD209/NTM/NCAM2/CCL19/IGLL5/VCAN/COLEC12/CCL21
GO_NEPHRON_DEVELOPMENT	GO_NEPHRON_DEVELOPMENT	142	-0.522177	-1.75902	2.71e-05	0.000283344	0.000183987	3189	tags=46%, list=16%, signal=39%	YAP1/PTPRO/DLL1/PKD1/PDGFD/PKD2/SALL1/SOX8/IRX1/HOXA11/MYO1E/MAGED1/GPR4/RET/HOXD11/PODXL/STAT1/SOX9/NOTCH2/COL4A4/NPHS1/AGT/BMP4/ENPEP/GLI3/ANGPT1/ILK/LHX1/BASP1/FOXD1/WWTR1/CD34/TEK/SMO/LIF/PDGFB/MEF2C/WNT11/LAMB2/WNT9B/FGF2/EGR1/PECAM1/FMN1/HEYL/FAT4/TCF21/GDNF/SERPINB7/FOXC2/NID1/EYA1/DCHS1/NOG/FGF1/KIF26B/PDGFRA/SULF2/PDGFRB/WT1/ADIPOQ/ACTA2/ADAMTS16/SULF1/GREM1
GO_REGULATION_OF_CELL_SUBSTRATE_JUNCTION_ASSEMBLY	GO_REGULATION_OF_CELL_SUBSTRATE_JUNCTION_ASSEMBLY	61	-0.625938	-1.9172	2.77e-05	0.000288181	0.000187127	3120	tags=46%, list=16%, signal=39%	GPM6B/DAPK3/DUSP3/RHOD/ABL1/MACF1/MAP4K4/PEAK1/CORO1C/PTPRJ/FAM107A/PHLDB2/DLC1/TEK/NRP1/ACVRL1/MYOC/FMN1/EPHA3/S100A10/LRP1/MMP14/APOD/THBS1/THY1/COL16A1/SFRP1/GREM1
GO_POSITIVE_REGULATION_OF_PROTEIN_DEPHOSPHORYLATION	GO_POSITIVE_REGULATION_OF_PROTEIN_DEPHOSPHORYLATION	43	-0.669107	-1.93628	2.8e-05	0.000291629	0.000189366	2179	tags=33%, list=11%, signal=29%	SMPD1/PPP1R16B/TGFB1/CDH5/DLC1/DUSP26/CD300A/CD33/ITGA1/FCRL3/ADORA1/PTPRC/LILRB2/PDGFRB
GO_REGULATION_OF_CELLULAR_EXTRAVASATION	GO_REGULATION_OF_CELLULAR_EXTRAVASATION	27	-0.758508	-2.02087	2.83e-05	0.000293911	0.000190848	2888	tags=63%, list=15%, signal=54%	CCL25/ADAM8/BST1/PLVAP/PTAFR/IL27RA/ELANE/CD99L2/ITGA4/CD99/XG/IL1R1/CCR2/ICAM1/THY1/CXCL12/CCL21
GO_ARTERY_DEVELOPMENT	GO_ARTERY_DEVELOPMENT	87	-0.581137	-1.84185	2.83e-05	0.000293995	0.000190902	2421	tags=40%, list=12%, signal=35%	MYH10/LEP/SMAD7/BMP4/PDE2A/TGFBR1/PRDM1/GLI3/ENG/ADAMTS9/NRP1/ACVRL1/TGFB2/LTBP1/WNT11/PLXND1/FOXF1/ADAMTS6/STRA6/FOXC2/LRP1/LOXL1/EYA1/MYOCD/GJA5/NOG/PRICKLE1/APOE/LOX/PDGFRB/MYLK/HAND2/COL3A1/PRRX1/COMP
GO_POSITIVE_REGULATION_OF_B_CELL_ACTIVATION	GO_POSITIVE_REGULATION_OF_B_CELL_ACTIVATION	72	-0.595537	-1.86593	2.87e-05	0.000296494	0.000192525	3520	tags=43%, list=18%, signal=35%	INPP5D/IL13/IRS2/CD40/CLCF1/ADA/NOD2/TLR4/BST1/NFATC2/TBX21/IGLL1/TGFB1/TNFRSF4/CD27/SH3KBP1/MEF2C/CD38/CD28/CD74/TNFSF13B/FCRL3/BTK/MMP14/SASH3/GPR183/PTPRC/NCKAP1L/TNFSF4/IL6/IGLL5
GO_RESPONSE_TO_AXON_INJURY	GO_RESPONSE_TO_AXON_INJURY	73	-0.600325	-1.88014	2.87e-05	0.000296494	0.000192525	2516	tags=36%, list=13%, signal=31%	JUN/KLK8/MATN2/TNR/LYN/P2RY12/GIP/DRD2/LAMB2/NREP/PTN/RGMA/NTRK3/SPP1/LRP1/APOD/NTRK1/KCNK2/JAM3/GAP43/MAP1B/AIF1/TYROBP/LGALS1/DPYSL3/TNC
GO_INTERLEUKIN_6_SECRETION	GO_INTERLEUKIN_6_SECRETION	46	-0.673329	-1.97654	2.9e-05	0.000299555	0.000194513	3837	tags=57%, list=20%, signal=45%	IL1B/CD200R1/DDX58/IL1RAP/HYAL2/IFIH1/C1QTNF4/TLR2/TLR4/LEP/IL27RA/C1QTNF3/LPL/TMEM106A/PTPN22/CD200/LILRA2/F2R/C5AR2/SYT11/LILRA5/AIF1/PAEP/GAS6/TLR8/TWIST1
GO_DNA_REPAIR	GO_DNA_REPAIR	491	0.291504	1.3911	2.98e-05	0.000307495	0.000199669	8217	tags=54%, list=42%, signal=32%	SPIRE2/MSH5/RAD54B/MCMDC2/EME2/NEIL1/SWSAP1/FANCB/EME1/UVSSA/TP73/XRCC2/POLQ/HDAC10/SHPRH/GTF2H4/TICRR/ATRIP/PARPBP/TEX12/TREX2/AUNIP/DNA2/C14orf39/FANCL/RAD52/INO80B/NHEJ1/RTEL1/NEIL3/FANCM/FIGNL1/MSH4/POLG2/GEN1/POLE2/BLM/CDC7/GTF2H2/PIF1/POLI/ESCO2/PRDM9/ZRANB3/BRIP1/GTF2H2C/RAD9A/NPAS2/ALKBH2/USP45/GINS4/RPA4/APLF/CBX8/CHRNA4/ASF1A/FANCD2/ANKLE1/RAD51AP1/ASTE1/CDC45/USP43/TONSL/ERCC6/RPAIN/RA…
GO_REGULATION_OF_RECEPTOR_MEDIATED_ENDOCYTOSIS	GO_REGULATION_OF_RECEPTOR_MEDIATED_ENDOCYTOSIS	98	-0.556041	-1.79512	2.99e-05	0.000307754	0.000199837	4420	tags=42%, list=23%, signal=32%	CD63/LRRTM1/DRD4/DNAJC6/BICD1/EFNB2/HIP1/PICALM/FLOT1/SDCBP/PCSK9/NTF3/PPT1/ABCA2/ARRB1/LRRTM2/DLG4/B2M/SH3GL3/ARRB2/ANXA2/APOC1/APOC2/ANGPT1/SELE/DRD2/NECAB2/CLU/DAB2/VTN/ITGB3/SYT11/SGIP1/SERPINE1/C3/RSPO1/APELA/CCL19/CCL21/GREM1/SFRP4
GO_REGULATION_OF_VASOCONSTRICTION	GO_REGULATION_OF_VASOCONSTRICTION	58	-0.629851	-1.90736	3.08e-05	0.000316035	0.000205214	3558	tags=55%, list=18%, signal=45%	DBH/KCNMB4/BMPR2/ACE/GJA1/AVPR2/ECE1/DOCK4/EDN1/CHRM3/HRH1/LEP/KCNA5/AGT/PTAFR/BDKRB2/AVPR1A/TBXA2R/PTGS2/CD38/ADRA1D/ADRA1B/F2R/HRH2/CAV1/GJA5/ICAM1/ADRA2A/ATP1A2/P2RX1/AGTR1/HTR2A
GO_DENDRITIC_CELL_MIGRATION	GO_DENDRITIC_CELL_MIGRATION	28	-0.744215	-1.99623	3.08e-05	0.000316035	0.000205214	2328	tags=50%, list=12%, signal=44%	PIK3CG/CCR6/NLRP12/CXCR1/CCR1/CXCR4/CCR5/CCR2/CCL5/GPR183/SLAMF8/GAS6/CCL19/CCL21
GO_MUSCLE_HYPERTROPHY	GO_MUSCLE_HYPERTROPHY	85	-0.580623	-1.83376	3.1e-05	0.000317193	0.000205966	2901	tags=34%, list=15%, signal=29%	GATA4/ATP2B4/AKAP13/PDLIM5/PDE5A/EDN1/HTR2B/IL6ST/LEP/HAMP/AGT/TRPC3/SORBS2/MYOC/MEF2C/NR4A3/AKAP6/TNFRSF1B/RYR2/TRIM63/RGS2/GATA6/PI16/LMCD1/RGS4/IGFBP5/IGF1/HAND2/GATA5
GO_MACROPHAGE_CYTOKINE_PRODUCTION	GO_MACROPHAGE_CYTOKINE_PRODUCTION	16	-0.830771	-1.99378	3.14e-05	0.000321529	0.000208781	2494	tags=75%, list=13%, signal=65%	CD36/TLR4/SEMA7A/GPRC5B/IRAK3/TGFB1/TGFB2/CD74/LILRB1/GAS6/TGFB3/SPON2
GO_REGULATION_OF_MICROGLIAL_CELL_ACTIVATION	GO_REGULATION_OF_MICROGLIAL_CELL_ACTIVATION	17	-0.818524	-1.97263	3.16e-05	0.000323102	0.000209803	2097	tags=65%, list=11%, signal=58%	STAP1/CX3CL1/CCL3/MMP8/LRRK2/CST7/SYT11/TREM2/PTPRC/SPHK1/IL6
GO_RESPONSE_TO_INTERLEUKIN_6	GO_RESPONSE_TO_INTERLEUKIN_6	39	-0.691907	-1.97353	3.17e-05	0.000323689	0.000210184	3146	tags=46%, list=16%, signal=39%	JAK1/C1QTNF4/TDGF1/STAT1/IL6ST/HAMP/PCK1/ST3GAL6/PTPRT/SOCS3/PPARGC1A/PID1/ICAM1/SPI1/SELPLG/IL6/CHI3L1/PTGIS
GO_CARDIAC_EPITHELIAL_TO_MESENCHYMAL_TRANSITION	GO_CARDIAC_EPITHELIAL_TO_MESENCHYMAL_TRANSITION	31	-0.726639	-1.98587	3.24e-05	0.000329758	0.000214125	2849	tags=52%, list=15%, signal=44%	SPRY1/MSX1/ACVR1/TGFBR1/TGFBR2/ENG/SNAI2/TGFB2/HAS2/OLFM1/HEYL/SNAI1/TMEM100/NOG/TWIST1/WNT2
GO_ENDOTHELIUM_DEVELOPMENT	GO_ENDOTHELIUM_DEVELOPMENT	118	-0.544401	-1.80507	3.3e-05	0.000335841	0.000218075	3956	tags=52%, list=20%, signal=41%	GPX1/NR2F2/FOXP1/JAG1/IL1B/DLL4/PLOD3/RAP1A/CCM2/RHOB/DLL1/BMPR2/KDR/NOTCH4/PDE4D/GJA1/RAPGEF1/RDX/SLC40A1/SOX17/S1PR2/ANXA2/SOX18/ACVR1/APOLD1/TNMD/BMP4/PDE2A/PPP1R16B/STC1/ENG/CDH5/CD34/NRG1/GJA4/NRP1/S1PR1/ACVRL1/BMP6/WNT7A/PECAM1/CLDN5/MSN/PTN/STARD13/S1PR3/CXCR4/FOXC2/CXCL10/CLIC4/ITGAX/HEG1/TMEM100/GJA5/ICAM1/FGF1/ZEB1/COL18A1/MYADM/PDPN/ADAMTS12
GO_REGULATION_OF_TISSUE_REMODELING	GO_REGULATION_OF_TISSUE_REMODELING	74	-0.594859	-1.86502	3.32e-05	0.000337417	0.000219098	2770	tags=35%, list=14%, signal=30%	FLT4/ADAM8/IL12B/LEP/VDR/PDK4/AGT/TNFRSF11B/TGFB1/LTBP3/TNFAIP3/S1PR1/CD38/P2RX7/SPP1/ITGB3/GPNMB/THBS4/DCSTAMP/CSF1R/TMEM119/IL6/DDR2/HAND2/SFRP1/GREM1
GO_TUMOR_NECROSIS_FACTOR_MEDIATED_SIGNALING_PATHWAY	GO_TUMOR_NECROSIS_FACTOR_MEDIATED_SIGNALING_PATHWAY	157	-0.50768	-1.72423	3.33e-05	0.00033748	0.000219139	3409	tags=32%, list=18%, signal=27%	TNF/MAP3K14/BIRC2/TNFSF18/PSMB8/CARD16/CASP4/CASP1/LIMS1/TMSB4X/TNFSF11/AIM2/PSMA8/TNFSF9/HSPA1A/CYLD/CD40/TNFRSF18/CDIP1/STAT1/EDA2R/CD40LG/TRAF1/TNFSF14/PLVAP/CCDC3/TNFRSF11B/ILK/BIRC3/TNFAIP3/PSMB9/TNFRSF4/CD27/LTA/TNFSF12/TNFRSF12A/LTB/TNFRSF1B/CD70/TNFSF13B/TNFSF8/TNFRSF9/TNFRSF13B/TNFRSF8/TNFRSF17/CLIP3/TNFRSF19/GAS6/TNFSF4/SPHK1/ADIPOQ
GO_REGULATION_OF_CARDIOCYTE_DIFFERENTIATION	GO_REGULATION_OF_CARDIOCYTE_DIFFERENTIATION	49	-0.654539	-1.93558	3.39e-05	0.000343598	0.000223111	2901	tags=45%, list=15%, signal=38%	GATA4/SOX17/ARRB2/EDN1/HAMP/GPER1/BMP4/TGFB1/FZD7/NRG1/TGFB2/MEF2C/AKAP6/TBX5/MYOCD/RGS2/GATA6/PRICKLE1/PI16/RGS4/IGF1/GREM1
GO_FC_RECEPTOR_MEDIATED_STIMULATORY_SIGNALING_PATHWAY	GO_FC_RECEPTOR_MEDIATED_STIMULATORY_SIGNALING_PATHWAY	82	-0.584178	-1.84078	3.44e-05	0.000347235	0.000225473	4449	tags=44%, list=23%, signal=34%	WIPF3/MYO1C/MAPK3/CD47/DOCK1/VAV2/BAIAP2/MYO10/RAP1A/ACTB/LIMK1/RAPGEF1/FGR/ARPC1B/ABL1/PTPRJ/LYN/ELMO1/CD3G/CD226/VAV1/CD247/NR4A3/FYN/WAS/MYO1G/FCGR2B/WIPF1/MYH2/PTPRC/HCK/FCGR1A/NCKAP1L/FCER1G/FCGR2A/FCGR3A
GO_SPLICEOSOMAL_COMPLEX	GO_SPLICEOSOMAL_COMPLEX	178	0.377632	1.62745	3.46e-05	0.00034916	0.000226723	8897	tags=53%, list=46%, signal=29%	RNPC3/PRPF40B/WDR83/PABPC1/LUC7L3/DDX39B/PRPF39/GPATCH1/TTF2/HNRNPA1L2/SREK1/RNF113B/LUC7L/SNRPA1/SNRPF/PNN/PPIL3/GCFC2/ZCCHC8/SNRNP25/TRA2A/CWC25/HNRNPA1/PRPF38B/SNRNP48/LSM7/LSM4/SNRNP70/DHX15/PPWD1/SRRM1/LSM5/SRSF1/SNRNP35/U2AF1L4/HNRNPH1/RBMXL1/SNRPA/PDCD7/SRRM2/RBMX/U2AF2/AKAP17A/SNRPD2/UPF1/SNRPE/CACTIN/AQR/HNRNPA2B1/SF3B1/LSM3/ZNF830/LUC7L2/SNRPG/PRPF4B/PHF5A/SUGP1/HNRNPF/RBMX2/DDX5/ZMAT5/…
GO_REGULATION_OF_EXTRACELLULAR_MATRIX_ORGANIZATION	GO_REGULATION_OF_EXTRACELLULAR_MATRIX_ORGANIZATION	36	-0.70414	-1.98584	3.49e-05	0.000351582	0.000228296	2966	tags=58%, list=15%, signal=50%	COLGALT1/RGCC/ABL1/SOX9/ADTRP/ETS1/AGT/PHLDB2/TGFB1/HAS2/PHLDB1/TNFRSF1B/LRP1/DPP4/ANTXR1/PDPN/IL6/DDR2/EMILIN1/FAP/AEBP1
GO_MYELOID_LEUKOCYTE_CYTOKINE_PRODUCTION	GO_MYELOID_LEUKOCYTE_CYTOKINE_PRODUCTION	30	-0.732979	-1.99788	3.51e-05	0.000353125	0.000229298	2494	tags=50%, list=13%, signal=44%	CD36/TLR4/SEMA7A/GPRC5B/IRAK3/TGFB1/HMOX1/TGFB2/NR4A3/CD74/LILRB1/FCER1G/GAS6/TGFB3/SPON2
GO_IMMUNOGLOBULIN_BINDING	GO_IMMUNOGLOBULIN_BINDING	22	-0.767234	-1.9601	3.53e-05	0.000354749	0.000230353	2808	tags=77%, list=14%, signal=66%	FCGRT/FCGR3B/VWF/FCER1A/LILRA2/MS4A2/CD4/FCAR/CD22/FCER2/FCGR2B/FCGR1B/FCGR1A/FCER1G/MS4A1/FCGR2A/FCGR3A
GO_REGULATION_OF_AXONOGENESIS	GO_REGULATION_OF_AXONOGENESIS	182	-0.484543	-1.67016	3.64e-05	0.000365114	0.000237083	3615	tags=34%, list=19%, signal=28%	SKIL/PTPRO/NEFL/TRAK2/BMPR2/SRF/LIMK1/NRCAM/TUBB2B/ROBO1/SEMA3B/MAP6/RET/BRSK1/MAG/SEMA6D/METRN/ABL1/MACF1/PAK3/SEMA3G/TNR/DSCAM/ARHGAP4/SEMA7A/DBN1/LRRC4C/SEMA6B/ILK/EPHB2/HCLS1/NRP1/WNT7A/TNFRSF12A/SEMA3A/CHN1/PLXND1/OLFM1/NGF/NTRK2/TRPV2/SEMA3D/NTRK3/DPYSL2/SPP1/LRP1/SHOX2/ISLR2/PLXNC1/MAP1B/APOE/ZEB2/NGFR/NTN1/CDH2/THY1/L1CAM/PLXNA4/SLIT2/CXCL12/FN1
GO_SMOOTH_MUSCLE_CELL_DIFFERENTIATION	GO_SMOOTH_MUSCLE_CELL_DIFFERENTIATION	54	-0.633777	-1.90519	3.67e-05	0.000367909	0.000238898	4026	tags=59%, list=21%, signal=47%	KIT/NPNT/FGFR2/ITGA8/EDNRB/SMARCD3/SRF/RAMP2/ACVR1/EREG/SOX9/NFATC2/OLFM2/FGF9/GPER1/BMP4/ENG/SGCB/TMEM204/PDGFB/SOD2/MEF2C/NFATC4/NFATC1/FOXF1/MYOCD/PRDM6/RBPMS2/ZEB1/GATA6/FGF10/COMP
GO_POSITIVE_REGULATION_OF_RECEPTOR_MEDIATED_ENDOCYTOSIS	GO_POSITIVE_REGULATION_OF_RECEPTOR_MEDIATED_ENDOCYTOSIS	50	-0.652503	-1.93213	3.74e-05	0.000373647	0.000242624	1585	tags=28%, list=8%, signal=26%	ANGPT1/SELE/DRD2/CLU/DAB2/VTN/SGIP1/SERPINE1/C3/APELA/CCL19/CCL21/GREM1/SFRP4
GO_FEMALE_PREGNANCY	GO_FEMALE_PREGNANCY	186	-0.492174	-1.69826	3.79e-05	0.000378006	0.000245454	2383	tags=27%, list=12%, signal=24%	LEP/CAPN2/VDR/ETS1/AGT/CLIC5/GJB2/PRDM1/TGFBR2/STC1/PRL/ADCY7/PTGS2/PAM/GIP/LIF/PSG5/PSG4/CRHBP/CTSB/PAPPA/OXT/PGR/CD38/TRO/CORIN/IDO1/PTHLH/PTN/RECK/SYDE1/TCF23/SPP1/IGFBP7/PCSK5/TIMP1/HAVCR2/RGS2/PNOC/MMP7/ADCYAP1/ITGA5/TGFB3/APELA/IGFBP5/MMP9/COL16A1/MMP2/PTGIS/EPYC
GO_REGULATION_OF_NEUTROPHIL_CHEMOTAXIS	GO_REGULATION_OF_NEUTROPHIL_CHEMOTAXIS	28	-0.740167	-1.98537	3.8e-05	0.00037914	0.000246191	1358	tags=57%, list=7%, signal=53%	RAC2/EDN1/BST1/DYSF/CD74/MPP1/C5AR2/LBP/JAM3/THBS4/C5AR1/NCKAP1L/C3AR1/CCL19/SLIT2/CCL21
GO_POSITIVE_REGULATION_OF_MYELOID_CELL_DIFFERENTIATION	GO_POSITIVE_REGULATION_OF_MYELOID_CELL_DIFFERENTIATION	90	-0.569777	-1.80754	3.82e-05	0.000379724	0.00024657	3904	tags=44%, list=20%, signal=36%	JAG1/STAT3/HIF1A/TAL1/ZFP36L1/FES/INPP5D/TNFSF11/SLC9B2/HSPA1A/RUNX1/KITLG/KLF10/STAT1/NOTCH2/IL12B/JUN/IL34/ETS1/GATA1/IFNG/TGFB1/HCLS1/LIF/RAB7B/LEF1/CD74/CD4/CCR1/CSF1/CSF3/EVI2B/TREM2/DCSTAMP/GPR68/NCKAP1L/TYROBP/THPO/INHBA/ROR2
GO_REGULATION_OF_ALPHA_BETA_T_CELL_ACTIVATION	GO_REGULATION_OF_ALPHA_BETA_T_CELL_ACTIVATION	90	-0.569559	-1.80684	3.82e-05	0.000379724	0.00024657	3289	tags=56%, list=17%, signal=46%	TWSG1/RHOA/LGALS9/IL18/RARA/MAPK8IP1/CD81/ITPKB/HLA-E/IRF1/IL4R/RUNX1/ADA/SOCS1/PRKCQ/CD274/IL12B/TBX21/FOXP3/ZNF683/ZAP70/IL27/SMAD7/PRDM1/GLI3/TGFBR2/IFNG/HLX/LOXL3/JAK3/ANXA1/RASAL3/EBI3/RUNX3/IL12RB1/CD80/ZBTB16/CD28/IRF4/LILRB1/CD300A/CD3E/CD86/SASH3/NLRP3/CCR2/PTPRC/NCKAP1L/TNFSF4/CCL19
GO_REGULATION_OF_TRANSPORTER_ACTIVITY	GO_REGULATION_OF_TRANSPORTER_ACTIVITY	267	-0.456171	-1.61346	3.83e-05	0.000379888	0.000246676	3624	tags=37%, list=19%, signal=30%	PDZK1/YWHAH/GRIA1/ACTB/TMSB4X/NEFL/CACNB4/SLMAP/JSRP1/CACNB2/ATP1B2/PKD2/HSPA2/GLRX/PDE4D/KCNE5/APP/GJA1/DLG4/SCN4B/CTSS/CLIC2/SLN/NLGN1/AHNAK/NTSR1/UTRN/CRHR1/SHISA9/JPH3/KCNE1/SNCA/NLGN2/LRRC38/MYO5A/CACNG4/HECW1/HTR3A/PTAFR/NOS1/FXYD5/PRNP/FXYD7/FXYD2/FXYD1/EPHB2/CACNG7/IFNG/STAC2/STAC/LRRC55/CRHBP/RELN/KCNS2/PPARGC1A/DRD2/MEF2C/RASGRF1/STOM/RGN/AKAP6/DMD/DYSF/SCN3B/RGS9/RYR2/GRIN2A/REM1/NETO1…
GO_ACUTE_INFLAMMATORY_RESPONSE	GO_ACUTE_INFLAMMATORY_RESPONSE	106	-0.549846	-1.79277	3.89e-05	0.000385365	0.000250233	3861	tags=49%, list=20%, signal=40%	STAT3/EDNRB/IL1B/PRCP/DNASE1L3/CCR7/ORM1/TNFSF11/SERPINF2/F8/HLA-E/HPR/PTGES/ACVR1/CRP/ADAM8/CEBPB/S100A8/IL6ST/PIK3CG/HAMP/SAA2/ELANE/CD6/PTGS2/F3/IL31RA/FFAR3/VNN1/HP/NUPR1/SAA1/TREM1/SERPINA3/OSM/BTK/OSMR/NLRP3/LBP/ADORA1/FCGR2B/ICAM1/FCER1G/SERPINA1/C3/ADCYAP1/VCAM1/TNFSF4/IL6/PTGER3/CD163/FN1
GO_GROWTH_FACTOR_RECEPTOR_BINDING	GO_GROWTH_FACTOR_RECEPTOR_BINDING	130	-0.523533	-1.75595	3.95e-05	0.000391317	0.000254097	2615	tags=28%, list=13%, signal=25%	EREG/IL12B/FGF18/CSF2/VEGFB/IL6ST/PTPRJ/FGF9/LYN/PDGFA/CDH5/VEGFC/PDGFB/IL12RB1/FYN/FGF2/IL1R1/IL11/CD300LF/ITGB3/CSF3/FGF1/ECM1/IL10/FLRT2/PDGFC/FGF16/MS4A1/PDGFRA/ITGA5/IL6/FGF5/PDGFRB/FGF10/EFEMP1/FGF7/GREM1
GO_NEGATIVE_REGULATION_OF_MYELOID_LEUKOCYTE_DIFFERENTIATION	GO_NEGATIVE_REGULATION_OF_MYELOID_LEUKOCYTE_DIFFERENTIATION	47	-0.657355	-1.9315	4e-05	0.000395338	0.000256709	2483	tags=38%, list=13%, signal=33%	TLR4/GPR55/LYN/CDK6/CCL3/LILRB3/LILRB1/MAFB/LTF/FSTL3/GPR68/LILRB4/LRRC17/C1QC/ADIPOQ/INHBA/FBN1/SFRP1
GO_MITOCHONDRIAL_TRANSLATIONAL_TERMINATION	GO_MITOCHONDRIAL_TRANSLATIONAL_TERMINATION	88	0.47287	1.89431	4.01e-05	0.000395338	0.000256709	9276	tags=81%, list=48%, signal=42%	MRPL53/MTRF1/MRPL38/MRPS25/MRPS17/MRPS36/PTCD3/MRPL1/MRPL42/MRPS28/MRRF/MRPL39/MRPL16/MRPS31/MRPL46/GFM2/MRPL48/MRPS22/MRPS18C/MRPL32/MRPL21/MRPL22/MRPS33/MRPL40/MRPL27/MRPL12/MTRF1L/MRPL30/MRPS21/MRPS30/MRPS26/MRPS15/MRPS9/MRPL3/MRPS12/MRPL47/MRPL24/MRPL4/MRPS18A/MRPL19/MRPL34/MRPS34/MRPL50/MRPL45/MRPS35/MRPL54/MRPL18/MRPL35/GADD45GIP1/MRPL23/MRPL41/ERAL1/MRPL13/MRPS7/MRPL57/MRPS27/MRPS24/CHCHD1…
GO_SITE_OF_POLARIZED_GROWTH	GO_SITE_OF_POLARIZED_GROWTH	175	-0.494336	-1.69497	4.16e-05	0.000409554	0.00026594	3608	tags=31%, list=19%, signal=26%	PTPRO/FSCN1/STMN4/SSH1/NEFL/COBL/TRAK2/ELAVL4/APP/IGF2BP1/ORAI2/ZNF804A/UTRN/GDPD5/SNCA/MYO5A/MYH10/COTL1/DSCAM/ARHGAP4/DBN1/GRM6/PREX1/APBB2/FEZ1/BASP1/CTSZ/STMN2/GPM6A/HCLS1/NRP1/TUBB3/ITGA4/RASGRF1/PCDH9/OLFM1/APBB1/TRPV2/STMN3/LRRK2/UNC5C/LRP1/TENM2/SNAP25/GAP43/MAP1B/PALLD/NGFR/TSHZ3/THY1/BOC/L1CAM/DPYSL3/LAMP5/TIMP2
GO_FLAVONOID_METABOLIC_PROCESS	GO_FLAVONOID_METABOLIC_PROCESS	14	0.801192	2.02549	4.24e-05	0.000416882	0.000270698	1727	tags=71%, list=9%, signal=65%	UGT1A1/UGT1A10/CYP1A1/UGT1A7/SULT1A3/SULT1A1/UGT1A9/UGT1A6/UGT1A3/UGT1A8
GO_DNA_DEPENDENT_ATPASE_ACTIVITY	GO_DNA_DEPENDENT_ATPASE_ACTIVITY	104	0.447673	1.82198	4.26e-05	0.000418425	0.0002717	7105	tags=58%, list=37%, signal=37%	DQX1/MSH5/RAD54B/ERCC6L/XRCC2/POLQ/GTF2H4/DNA2/CHTF18/RTEL1/MSH4/BLM/GTF2H2/PIF1/ZRANB3/BRIP1/GINS4/CDC45/ERCC6/TOP2A/CHD6/TTF2/TOP2B/RAD54L/MCM9/RECQL4/MSH3/RECQL5/RFC5/MCM3/CHD7/RAD51B/CHD5/XRCC3/SMARCAD1/WRN/RAD51/DSCC1/CDK7/HLTF/DDX11/CHD3/IGHMBP2/RBBP4/SMARCA4/GINS2/HELQ/GINS1/CHD1/RFC3/DHX36/RAD50/RAD17/RFC4/NBN/MNAT1/RUVBL2/MSH2/RAD51D/CHD2
GO_PATTERN_RECOGNITION_RECEPTOR_SIGNALING_PATHWAY	GO_PATTERN_RECOGNITION_RECEPTOR_SIGNALING_PATHWAY	187	-0.495178	-1.70929	4.28e-05	0.000420024	0.000272738	3557	tags=32%, list=18%, signal=26%	DDX60/MAPKAPK2/TNIP1/TICAM2/PJA2/LGMN/HSPA1A/S100A9/IFIH1/CYLD/IRF1/CTSS/NLRP6/TLR2/ARRB2/NOD2/CD36/TLR4/S100A8/LYN/IRAK3/TLR10/TLR6/TNIP3/BIRC3/TNFAIP3/RAB7B/CTSB/RSAD2/RFTN1/CTSL/LILRA4/TLR7/PTPN22/CLEC7A/SCIMP/IRF4/LILRA2/TLR1/CD300A/CD300LF/PIK3AP1/TRIL/FCRL3/BTK/FCN1/LBP/CAV1/LY96/HAVCR2/LTF/ITGAM/CLEC4E/MARCO/ITGB2/CD14/TLR8/CTSK/COLEC12
GO_REGULATION_OF_COAGULATION	GO_REGULATION_OF_COAGULATION	82	-0.580178	-1.82818	4.37e-05	0.000428593	0.000278302	2816	tags=46%, list=14%, signal=40%	TFPI/ANXA2/PRKCQ/PLAT/EDN1/CD36/TLR4/ADTRP/NOS3/LYN/PDGFA/TBXA2R/SH2B3/CD34/ANXA5/F3/PROS1/PDGFB/SELP/F7/F2R/PLAUR/VTN/ADAMTS18/CAV1/PLEK/PLAU/SERPINE1/APOE/SERPINE2/FCER1G/PRKG1/PDGFRA/THBS1/SERPING1/PDPN/C1QTNF1/FAP
GO_MOTILE_CILIUM	GO_MOTILE_CILIUM	158	0.39762	1.69813	4.39e-05	0.000429967	0.000279194	4726	tags=41%, list=24%, signal=31%	SPAG17/TEKT5/PACRG/CATSPER2/ROPN1B/TSGA10/CFAP44/RSPH1/PMFBP1/TACR3/CATSPER3/WBP2NL/CFAP52/CFAP43/CCDC181/CATSPER4/SCNN1A/DNAJB13/TSSK4/CATSPERG/RSPH4A/INTU/SORD/SLC9C1/CCDC65/ZBBX/SPAG4/AK7/HAVCR1/DNAH5/RSPH9/OXCT2/DNAH2/IQCD/MNS1/SPATA6/QRICH2/RPGR/IQUB/PGK2/SPEF1/CFAP69/MAK/MAATS1/TSSK1B/FBXL13/TCTE1/DNAH11/CABYR/SLC9B1/DNAH17/ADCY10/SPA17/GAS8/SLC26A3/IFT27/HYAL3/AKAP3/DYNC2LI1/SPAG6/DNAH1/LY…
GO_INTERLEUKIN_2_PRODUCTION	GO_INTERLEUKIN_2_PRODUCTION	64	-0.617911	-1.90914	4.45e-05	0.000434618	0.000282215	2782	tags=45%, list=14%, signal=39%	PDE4D/RUNX1/ABL1/PRKCQ/TBX21/FOXP3/PRNP/CD247/CD34/LAG3/TNFAIP3/ANXA1/GBP1/CD80/CLEC7A/CD28/IRF4/CD3E/CD4/CD86/SLC11A1/SASH3/CCR2/PDE4B/HAVCR2/PTPRC/FCER1G/NAV3/VSIG4
GO_REGULATION_OF_POTASSIUM_ION_TRANSPORT	GO_REGULATION_OF_POTASSIUM_ION_TRANSPORT	99	-0.55581	-1.79184	4.52e-05	0.000440993	0.000286354	2521	tags=32%, list=13%, signal=28%	KCNE1/LRRC38/NOS3/KCNA5/NOS1/DPP6/PRNP/KCNAB2/LRRC55/KCNS2/KCNIP3/DRD2/AKAP6/KCNH2/NETO1/BIN1/KCNIP1/ADORA1/CAV1/TREM2/ACTN2/FLNA/ADRA2A/ANK2/ADCYAP1/KCNA1/KCNMB1/KCNE4/FHL1/RGS4/HTR2A/CASQ2
GO_CARDIAC_MUSCLE_CELL_CONTRACTION	GO_CARDIAC_MUSCLE_CELL_CONTRACTION	68	-0.611776	-1.8941	4.54e-05	0.000442258	0.000287176	3386	tags=50%, list=17%, signal=41%	CACNA1G/CACNB2/DSC2/PDE4D/KCNE5/GJA1/SCN4B/GATA4/KCNJ3/KCNE1/KCNA5/GJC1/STC1/SCN3B/KCNJ5/RYR2/KCNH2/KCND3/BIN1/PDE4B/ADORA1/CAV1/CACNA2D1/GJA5/CACNA1C/SCN1B/KCNJ8/FLNA/ANK2/ATP1A2/SCN2B/KCNE4/SGCD/PLN
GO_SYNAPTIC_TRANSMISSION_GLUTAMATERGIC	GO_SYNAPTIC_TRANSMISSION_GLUTAMATERGIC	101	-0.552996	-1.78999	4.55e-05	0.000442623	0.000287413	2657	tags=31%, list=14%, signal=27%	NLGN1/GRIK5/GRIK3/NLGN2/TNR/GRM6/STXBP1/PTGS2/HTR1B/RELN/DRD2/MEF2C/GRID1/GRIN2A/DGKI/LRRK2/NTRK1/NRXN1/CCR2/ADORA1/CCL2/SHANK1/GRIA3/SERPINE2/TSHZ3/ATP1A2/ADCYAP1/CDH2/P2RX1/ROR2/HTR2A
GO_POSITIVE_REGULATION_OF_BINDING	GO_POSITIVE_REGULATION_OF_BINDING	174	-0.49166	-1.68593	4.59e-05	0.000445627	0.000289363	3654	tags=28%, list=19%, signal=23%	LARP6/ARRB1/ACE/PKD1/RALB/ADD2/APP/TRIM6/B2M/ITGA2/CLIC2/ANXA2/ABL1/PLCL2/GPSM1/PLCL1/BMP4/IFNG/TGFB1/PLK2/PYHIN1/MFNG/NRP1/SPTA1/MEF2C/PLXND1/NGF/CLDN5/IRF4/MMP8/S100A10/LRRK2/PLAUR/VTN/LRP1/CSF3/CAV1/EBF2/MYOCD/APOE/HMGA2/MMP9/DACT1/TWIST1/IGF1/SPON1/HAND2/CTHRC1
GO_AMINOGLYCAN_CATABOLIC_PROCESS	GO_AMINOGLYCAN_CATABOLIC_PROCESS	64	-0.617161	-1.90682	4.6e-05	0.000445746	0.000289441	2512	tags=39%, list=13%, signal=34%	ACAN/CHIT1/ARSB/STAB2/SDC3/TGFB1/GPC4/CD44/CSPG4/FGF2/HSPG2/CEMIP/SDC2/LYVE1/KERA/FMOD/BGN/PRELP/VCAN/LUM/DCN/HPSE2/GPC6/OGN/OMD
GO_POSITIVE_REGULATION_OF_INTERLEUKIN_1_PRODUCTION	GO_POSITIVE_REGULATION_OF_INTERLEUKIN_1_PRODUCTION	56	-0.634183	-1.9054	4.68e-05	0.000453413	0.000294419	4134	tags=55%, list=21%, signal=44%	ORM2/LGALS9/CASP1/GSDMD/PANX1/ORM1/AIM2/APP/IFI16/AZU1/NOD2/TLR4/NLRP2/IFNG/PYHIN1/NLRP12/LPL/CCL3/P2RX7/CLEC7A/EGR1/LILRA2/NLRP7/SAA1/NLRP3/MNDA/HAVCR2/LILRA5/TYROBP/TLR8/CCL19
GO_CELLULAR_RESPONSE_TO_CAMP	GO_CELLULAR_RESPONSE_TO_CAMP	52	-0.639989	-1.91435	4.71e-05	0.000455188	0.000295571	3794	tags=48%, list=20%, signal=39%	HCN1/CPS1/RAP1A/ZFP36L1/PKD2/APP/RAPGEF1/ITPR2/KCNE1/PIK3CG/PCK1/PTAFR/PDE2A/STC1/SLC8A3/CRHBP/SLC8A1/AQP1/AKAP6/NOX4/AQP9/PENK/IGFBP5/WT1/ADIPOQ
GO_EMBRYONIC_ORGAN_DEVELOPMENT	GO_EMBRYONIC_ORGAN_DEVELOPMENT	430	-0.414064	-1.4915	4.79e-05	0.000462729	0.000300468	2953	tags=26%, list=15%, signal=22%	FBN2/ADA/GATA4/SOX17/TFEB/KITLG/MSX1/FZD2/SOX18/ACVR1/GDF3/CEBPB/SOX9/NOTCH2/EDN1/RNF112/FRZB/RBP4/PAX5/CSF2/RARB/TBX21/IGF2/FGF9/TEAD2/BMP4/EOMES/TGFBR1/PTK7/PRDM1/CHRNA9/GLI3/TGFBR2/LHX1/PDGFA/EPHB2/GATA1/ENG/TGFB1/HLX/TIFAB/SH2B3/GBX2/NES/VASH1/NKX3-2/OSR2/PCDH12/SOX11/SMO/LIF/SOCS3/GSC/TGFB2/GLI1/PDGFB/MEF2C/WNT11/LEF1/SOBP/NR4A3/TBX20/WNT9B/RYR2/RUNX2/MICAL2/SNAI1/NRK/FOXF1/TCF21/MMP16/STRA6…
GO_REGULATION_OF_SYSTEMIC_ARTERIAL_BLOOD_PRESSURE_MEDIATED_BY_A_CHEMICAL_SIGNAL	GO_REGULATION_OF_SYSTEMIC_ARTERIAL_BLOOD_PRESSURE_MEDIATED_BY_A_CHEMICAL_SIGNAL	49	-0.648925	-1.91898	4.84e-05	0.000466775	0.000303095	3484	tags=61%, list=18%, signal=50%	ACE/SERPINF2/PDE4D/AVPR2/ECE1/RASL10B/EDN1/NOS3/AGT/AVPR1A/ENPEP/SUCNR1/CTSZ/MME/OR51E2/SOD2/CORIN/ADRA1D/ADRA1B/F2R/PCSK5/SLC2A5/GJA5/TPM1/CES1/CMA1/CPA3/AGTR1/ADRB3/CTSG
GO_NEGATIVE_REGULATION_OF_BIOMINERALIZATION	GO_NEGATIVE_REGULATION_OF_BIOMINERALIZATION	26	-0.743365	-1.95512	4.92e-05	0.000473459	0.000307435	2603	tags=50%, list=13%, signal=43%	SOX9/NOS3/GATA1/TGFB1/LTBP3/CCL3/CCR1/SRGN/ECM1/ENPP1/GAS6/ASPN/GREM1
GO_LEUKOCYTE_MEDIATED_CYTOTOXICITY	GO_LEUKOCYTE_MEDIATED_CYTOTOXICITY	104	-0.542509	-1.76454	4.94e-05	0.000475299	0.00030863	4183	tags=54%, list=22%, signal=42%	LYST/KLRC4-KLRK1/LAMP1/LGALS9/IL18/PPP3CB/KIR2DL4/DNASE1L3/CD1A/RASGRP1/PVR/CTSC/KIR3DL1/CD1E/HLA-E/CADM1/CD1C/ARRB2/AZU1/FCGRT/UNC13D/NCR1/IL12B/IL18RAP/RAB27A/CD1D/LEP/HLA-F/CXCL6/STAP1/CD226/ELANE/SERPINB9/SLAMF7/VAV1/GZMM/LAG3/CORO1A/CRTAM/NCR3/PIK3R6/IL12RB1/P2RX7/SH2D1A/LILRB1/PRF1/GZMB/SLAMF6/FCGR2B/HAVCR2/ICAM1/PTPRC/ITGAM/TYROBP/IL7R/CTSG
GO_APPENDAGE_MORPHOGENESIS	GO_APPENDAGE_MORPHOGENESIS	145	-0.517321	-1.74206	5.07e-05	0.000486038	0.000315603	2768	tags=30%, list=14%, signal=26%	MSX1/HOXD13/CYP26B1/SOX9/GNA12/NOTCH2/BMPR1B/RARB/HOXC10/FGF9/BMP4/GLI3/MYH3/OSR2/SOX11/TGFB2/WNT7A/LEF1/ZBTB16/FMN1/RUNX2/AFF3/RECK/TBX5/PCSK5/SHOX2/TBX4/GJA5/CACNA1C/NOG/GDF5/CHST11/FGFR1/GLI2/PKDCC/TWIST1/FGF10/ROR2/HAND2/PRRX1/RSPO2/GREM1/SFRP2
GO_POSITIVE_REGULATION_OF_OSTEOBLAST_DIFFERENTIATION	GO_POSITIVE_REGULATION_OF_OSTEOBLAST_DIFFERENTIATION	55	-0.614517	-1.84429	5.07e-05	0.000486038	0.000315603	2683	tags=44%, list=14%, signal=38%	ACVR1/CEBPB/NPPC/BMPR1B/IL6ST/BMP4/GLI3/ILK/PRKD1/SOX11/BMP6/MEF2C/IFITM1/RUNX2/PDLIM7/LTF/HGF/TMEM119/IL6/DDR2/FAM20C/IGF1/CTHRC1/SFRP2
GO_AORTIC_VALVE_DEVELOPMENT	GO_AORTIC_VALVE_DEVELOPMENT	32	-0.705087	-1.94864	5.08e-05	0.000486478	0.00031589	3124	tags=66%, list=16%, signal=55%	JAG1/DLL4/BMPR2/ROBO1/GATA4/SOX9/NOS3/BMP4/TGFB1/SNAI2/NFATC1/TBX20/SLIT3/TNFRSF1B/HEYL/SNAI1/ELN/SLIT2/TWIST1/GATA5/EMILIN1
GO_POSITIVE_REGULATION_OF_ORGAN_GROWTH	GO_POSITIVE_REGULATION_OF_ORGAN_GROWTH	48	-0.651962	-1.92214	5.11e-05	0.000488628	0.000317285	2576	tags=40%, list=13%, signal=34%	EDN1/HAMP/FGF9/BASP1/HLX/SMO/GLI1/MEF2C/TBX20/AKAP6/FGF2/TBX5/SASH3/ZFPM2/GATA6/FGFR1/IGF1/WT1/WNT2
GO_NEGATIVE_REGULATION_OF_CELL_DEVELOPMENT	GO_NEGATIVE_REGULATION_OF_CELL_DEVELOPMENT	311	-0.441822	-1.57205	5.14e-05	0.000490919	0.000318773	3117	tags=27%, list=16%, signal=23%	SOX8/SEMA3B/ASAP1/TMEM98/FBLN1/B2M/SYT4/MAG/SEMA6D/NLGN1/PTPRG/NPR2/NPPC/SOX9/BRINP1/FRZB/KLK8/SEMA3G/CORO1C/DENND5A/TNR/ARHGAP4/SEMA7A/NR2F1/CNTN4/CRMP1/LPAR1/STAP1/SEMA6B/GLI3/EPHB2/CTSZ/PLK2/CX3CL1/STMN2/NRG1/OSTN/SOX11/NRP1/GBP1/ZNF365/PITX3/WNT7A/NFATC4/CD38/DTX1/SEMA3A/STX1B/PTHLH/DAAM2/PTN/LILRB1/SEMA3D/RGMA/S1PR3/NTRK3/LRRK2/DIXDC1/SPP1/LRP1/LTF/NOG/RGS2/APOE/NGFR/PMP22/PAEP/LGALS1/ADCYAP…
GO_KERATAN_SULFATE_CATABOLIC_PROCESS	GO_KERATAN_SULFATE_CATABOLIC_PROCESS	12	-0.871236	-1.96452	5.16e-05	0.000492156	0.000319576	426	tags=67%, list=2%, signal=65%	HEXB/ACAN/KERA/FMOD/PRELP/LUM/OGN/OMD
GO_RNA_METHYLTRANSFERASE_ACTIVITY	GO_RNA_METHYLTRANSFERASE_ACTIVITY	58	0.535584	1.96227	5.18e-05	0.00049271	0.000319936	7331	tags=71%, list=38%, signal=44%	FBLL1/TRMT10A/FDXACB1/NSUN6/TRMT13/BCDIN3D/TRMT10C/TRMT10B/TFB1M/TRMT11/THUMPD2/ZCCHC4/NSUN3/METTL3/TRMT1/METTL15/LCMT2/TRMT2A/TFB2M/TARBP1/TRMT2B/MRM1/METTL2A/TRMT44/TRMT61B/RRNAD1/WDR4/HENMT1/METTL6/EMG1/FBL/ALKBH8/METTL2B/NOP2/METTL8/TRMT5/NSUN4/TRMT1L/TRDMT1/TGS1/THUMPD3
GO_REGULATION_OF_ACTIN_FILAMENT_BUNDLE_ASSEMBLY	GO_REGULATION_OF_ACTIN_FILAMENT_BUNDLE_ASSEMBLY	88	-0.57372	-1.8196	5.19e-05	0.000493267	0.000320298	3399	tags=41%, list=17%, signal=34%	SERPINF2/FHOD1/LIMK1/RDX/RGCC/ARHGEF15/ABL1/ARHGEF10/ARHGAP28/RHOC/EVL/TMEFF2/LPAR1/TGFBR1/PHLDB2/SORBS3/CX3CL1/CORO2B/DLC1/NRP1/S1PR1/MYOC/SYNPO/WNT11/SH3PXD2B/GPR65/WAS/S100A10/PLEK/NOX4/TPM1/SHANK1/FLNA/SYNPO2/TGFB3/SFRP1
GO_POSITIVE_REGULATION_OF_SPROUTING_ANGIOGENESIS	GO_POSITIVE_REGULATION_OF_SPROUTING_ANGIOGENESIS	38	-0.695439	-1.97486	5.38e-05	0.00051064	0.000331579	3515	tags=63%, list=18%, signal=52%	DLL1/KDR/JAK1/BMPER/ABL1/MAP3K3/SRPX2/PPP1R16B/PLK2/HMOX1/PTGS2/ANXA1/HDAC9/NRP1/FGF2/RHOJ/AKT3/FOXC2/APLNR/FGF1/IL10/ITGA5/APELA/AGTR1
GO_FATTY_ACID_DERIVATIVE_METABOLIC_PROCESS	GO_FATTY_ACID_DERIVATIVE_METABOLIC_PROCESS	158	0.394438	1.68454	5.39e-05	0.000511177	0.000331927	2444	tags=31%, list=13%, signal=27%	HMGCS2/CYP4F2/CYP2C18/CYP4F8/CYP4F11/HPGD/CYP4F3/GSTA1/CYP4F12/CYP2C9/PLA2G3/CYP4F22/GGT2/ACSBG1/ALOX15/CYP1A1/ALOX12/AKR1C2/PLA2G10/CYP2D6/GGT6/PLA2G4B/PLA2G4F/AKR1C3/BDH1/ALOX12B/AKR1C1/ACSBG2/FABP5/THEM5/FAAH2/CYP2J2/CYP2C8/EDN2/CYP4A11/ELOVL6/SLC27A5/FAAH/CBR4/PON1/CYP2B6/FASN/CYP1A2/PTGR2/MGST2/HSD17B8/OXCT2/CYP2C19/DGAT2
GO_NEGATIVE_REGULATION_OF_TRANSMEMBRANE_TRANSPORT	GO_NEGATIVE_REGULATION_OF_TRANSMEMBRANE_TRANSPORT	114	-0.535312	-1.76355	5.41e-05	0.000512344	0.000332685	3323	tags=32%, list=17%, signal=26%	PKD2/KCNE5/IRS2/PEA15/CLIC2/SLN/NTSR1/CRHR1/KCNE1/LEP/HECW1/HAMP/EPHB2/OSTN/PRKCB/DRD2/DYSF/REM1/KCNH2/PID1/BIN1/CAV1/ACTN2/RGS2/ENPP1/ADRA2A/ATP1A2/THBS1/RRAD/GEM/KCNE4/RGS4/MMP9/TWIST1/CASQ2/PLN
GO_SENSORY_SYSTEM_DEVELOPMENT	GO_SENSORY_SYSTEM_DEVELOPMENT	363	-0.42699	-1.52822	5.42e-05	0.000512448	0.000332753	2674	tags=27%, list=14%, signal=24%	RET/FBN2/CRYBA4/PRSS56/RAX/ARHGEF15/ATP2B4/GDF3/NINJ1/SOX9/NOTCH2/BMPR1B/LAMC3/RBP4/CDON/JUN/MYH10/RARB/MAB21L2/DSCAM/FGF9/TUB/MYOM1/GRM6/BMP4/TGFBR1/PRDM1/RORB/GLI3/TGFBR2/LHX1/EPHB2/FASLG/BFSP2/NES/OSR2/SOX11/GPM6A/P2RY12/NRP1/ACVRL1/NKD1/TGFB2/BMP6/PITX3/WNT7A/RD3/CRYBB1/SH3PXD2B/SEMA3A/LAMB2/WNT9B/RHOJ/NTRK2/PTN/PRPH2/MAF/TMOD1/COL4A1/FOXP2/MITF/NTRK3/STRA6/FOXC2/CLIC4/ADAMTS18/WNT5B/MFAP2/CA…
GO_INTEGRIN_ACTIVATION	GO_INTEGRIN_ACTIVATION	24	-0.751931	-1.94812	5.58e-05	0.000526322	0.000341761	3225	tags=67%, list=17%, signal=56%	FBLIM1/PIEZO1/CDH17/TLN1/CX3CL1/P2RY12/SELP/FERMT3/PLEK/JAM3/FERMT2/MZB1/CXCL13/COL16A1/CXCL12/FN1
GO_RESPONSE_TO_CAMP	GO_RESPONSE_TO_CAMP	96	-0.556905	-1.79169	5.59e-05	0.000526975	0.000342186	3794	tags=42%, list=20%, signal=34%	HCN1/CPS1/RAP1A/ZFP36L1/THBD/AREG/PKD2/APP/RAPGEF1/ITPR2/STAT1/KCNE1/JUN/PIK3CG/PCK1/PTAFR/PER1/PDE2A/STC1/SLC8A3/CNGA3/TEK/CRHBP/DUSP1/OXT/SLC8A1/AQP1/AKAP6/MMP19/NOX4/AQP9/CDO1/SPARC/PENK/IGFBP5/PTPRN/WT1/PLA2G5/ADIPOQ/COL1A1
GO_CONTRACTILE_ACTIN_FILAMENT_BUNDLE_ASSEMBLY	GO_CONTRACTILE_ACTIN_FILAMENT_BUNDLE_ASSEMBLY	91	-0.560156	-1.78395	5.7e-05	0.000536855	0.000348601	3399	tags=38%, list=17%, signal=32%	SERPINF2/FHOD1/SRF/LIMK1/RGCC/ARHGEF15/ABL1/ARHGEF10/ARHGAP28/RHOC/EVL/TMEFF2/FAM171A1/LPAR1/TGFBR1/PHLDB2/ZYX/SORBS3/CORO2B/DLC1/NRP1/S1PR1/MYOC/ITGB5/WNT11/SH3PXD2B/GPR65/WAS/S100A10/NOX4/TPM1/SORBS1/ELN/TGFB3/SFRP1
GO_MHC_PROTEIN_COMPLEX_BINDING	GO_MHC_PROTEIN_COMPLEX_BINDING	25	-0.758266	-1.98407	5.94e-05	0.000558659	0.000362759	2268	tags=52%, list=12%, signal=46%	KLRC2/HLA-DMA/CD8A/HLA-DOB/KLRD1/CD74/LILRB1/HLA-DOA/HLA-DMB/HLA-DRA/HLA-DRB1/LILRB2/MS4A1
GO_APOPTOTIC_CELL_CLEARANCE	GO_APOPTOTIC_CELL_CLEARANCE	46	-0.664143	-1.94958	5.98e-05	0.000561722	0.000364748	3530	tags=59%, list=18%, signal=48%	XKR5/TXNDC5/MEGF10/RHOG/RHOBTB3/FCN2/RAC2/CD36/ITGAV/XKR4/CD300LF/C2/LRP1/ITGB3/FCN1/TREM2/MFGE8/CCL2/TYROBP/MARCO/C3/THBS1/GAS6/AXL/C4A/TGM2/C4B
GO_WNT_PROTEIN_BINDING	GO_WNT_PROTEIN_BINDING	33	-0.719066	-2.00035	6.03e-05	0.000565081	0.000366929	2760	tags=52%, list=14%, signal=44%	WLS/FZD2/FRZB/FZD7/FZD8/FZD1/SFRP5/TRABD2B/RECK/NID1/ROR1/ROR2/SFRP1/CTHRC1/APCDD1L/SFRP4/SFRP2
GO_LEUKOCYTE_TETHERING_OR_ROLLING	GO_LEUKOCYTE_TETHERING_OR_ROLLING	26	-0.740481	-1.94754	6.11e-05	0.000572334	0.000371639	2383	tags=73%, list=12%, signal=64%	CX3CR1/ADD2/CCL25/LEP/PTAFR/ITGB1/SELL/ELANE/SPN/GCNT1/SELE/ITGA4/SELP/JAM2/CCR2/SELPLG/VCAM1/CXCL12/CCL21
GO_POSITIVE_REGULATION_OF_ION_TRANSMEMBRANE_TRANSPORT	GO_POSITIVE_REGULATION_OF_ION_TRANSMEMBRANE_TRANSPORT	148	-0.511113	-1.72196	6.16e-05	0.000575822	0.000373904	3411	tags=40%, list=18%, signal=33%	IL13/CACNB2/ATP1B2/PKD2/HSPA2/GLRX/KCNE5/TRPC1/CTSS/GJC2/ABL1/NTSR1/KCNE1/SNCA/LRRC38/CACNG4/HTR3A/GPER1/BDKRB1/AGT/PTAFR/NOS1/RAMP3/F2RL3/FXYD1/EPHB2/IFNG/STAC2/STAC/CX3CL1/LRRC55/RELN/RGN/AKAP6/DMD/P2RX7/RGS9/RYR2/KCNH2/CXCL11/F2R/CD19/CEMIP/CXCL10/P2RY6/CCR2/CACNA2D1/FGF14/TREM2/ACTN2/APLNR/CCL2/FLNA/ANK2/CXCL9/KCNA1/KCNMB1/THY1/JPH2
GO_INTRINSIC_COMPONENT_OF_SYNAPTIC_MEMBRANE	GO_INTRINSIC_COMPONENT_OF_SYNAPTIC_MEMBRANE	163	-0.498616	-1.70129	6.2e-05	0.000577924	0.000375269	3112	tags=36%, list=16%, signal=30%	PCDH8/KCND2/ADAM23/SLC16A3/NLGN1/PCDH17/ATP2B4/SHISA9/GRIK5/KCNJ3/SCN2A/CHRM3/NLGN2/CACNG4/HTR3A/CHRNA6/LRRC4C/ITGB1/CHRNA9/EPHB2/SLC8A3/CACNG7/SLC6A9/GPC4/GPM6A/NRP1/HTR1B/SYT6/GABRB2/DRD2/SLC8A1/GRID1/KCNA2/GRIN2A/KCNA3/NETO1/KCND3/NTRK3/CHRNA1/NRXN1/SYT11/ADORA1/SLITRK2/NTNG2/NTNG1/SHISA6/LRFN5/CLSTN2/SLITRK3/KCNA1/CDH2/NRP2/CHRM2/FXYD6/P2RX1/CNTN1/CADM3/HTR2A
GO_POSITIVE_REGULATION_OF_SYNAPTIC_TRANSMISSION_GLUTAMATERGIC	GO_POSITIVE_REGULATION_OF_SYNAPTIC_TRANSMISSION_GLUTAMATERGIC	25	-0.757697	-1.98259	6.2e-05	0.000577924	0.000375269	2832	tags=56%, list=15%, signal=48%	NLGN1/NLGN2/TNR/STXBP1/PTGS2/RELN/NTRK1/NRXN1/CCR2/CCL2/SHANK1/TSHZ3/ADCYAP1/ROR2
GO_POSITIVE_REGULATION_OF_FIBROBLAST_PROLIFERATION	GO_POSITIVE_REGULATION_OF_FIBROBLAST_PROLIFERATION	49	-0.644303	-1.90531	6.21e-05	0.000578343	0.000375541	2786	tags=39%, list=14%, signal=33%	ANXA2/EREG/JUN/AGT/CDK6/PDGFA/PDGFB/AQP1/CD74/PDGFC/PDGFRA/GAS6/SPHK1/PDGFRB/DDR2/IGF1/FGF10/WNT2/FN1
GO_NEGATIVE_REGULATION_OF_EPITHELIAL_CELL_PROLIFERATION	GO_NEGATIVE_REGULATION_OF_EPITHELIAL_CELL_PROLIFERATION	120	-0.534304	-1.77286	6.26e-05	0.00058199	0.000377909	3182	tags=36%, list=16%, signal=30%	GJA1/ROBO1/MAGED1/NLRC3/B2M/RGCC/WFDC1/STAT1/EREG/SOX9/VDR/TNMD/BMP4/CDK6/TGFBR1/PRL/TGFB1/CAV2/SNAI2/VASH1/CDKN2B/ACVRL1/RUNX3/TGFB2/MEF2C/RGN/PTN/NUPR1/KLF9/CAV1/CCL2/CD109/GDF5/SCG2/APOE/NGFR/LIMS2/THBS1/SPARC/SERPINF1/SFRP1/SULF1/SFRP2
GO_EXOGENOUS_PROTEIN_BINDING	GO_EXOGENOUS_PROTEIN_BINDING	71	-0.605796	-1.89136	6.27e-05	0.000582114	0.000377989	2200	tags=48%, list=11%, signal=43%	ITGB6/GPR15/CLDN6/PVR/HSPA1A/CLEC4M/HYAL2/ITGA2/ITGB1/CLDN9/ITGAV/TNFRSF4/ITGB5/CD80/SLAMF1/CD4/CXCR4/CD86/CCR5/CLEC5A/ITGB3/ICAM1/SELPLG/CR2/DPP4/ANPEP/CR1/ITGA5/CLEC4G/MRC1/AXL/CD209/NCAM1/HTR2A
GO_RESPONSE_TO_KETONE	GO_RESPONSE_TO_KETONE	195	-0.481015	-1.66548	6.32e-05	0.000586075	0.000380561	2576	tags=25%, list=13%, signal=22%	EDN1/MAP4K1/CATSPER1/NR3C1/PCK1/PTAFR/AVPR1A/GJB2/TBXA2R/TGFB1/TGFB2/DUSP1/OXT/CD38/AQP1/KLF2/SLIT3/ADCY5/MSN/F7/GNG2/PTN/PTGER2/FOXP2/NPAS4/NTRK3/SPP1/KLF9/IGFBP7/P2RY6/CAV1/ADCY2/FBXO32/ICAM1/MAOB/PTGDR/CYBB/THBS1/TNFSF4/TGFB3/CCL19/SERPINF1/PTGFR/SLIT2/TNC/SFRP1/FIBIN/PLN/CCL21
GO_ACTIN_FILAMENT_POLYMERIZATION	GO_ACTIN_FILAMENT_POLYMERIZATION	164	-0.490571	-1.67797	6.48e-05	0.000599515	0.000389289	3675	tags=31%, list=19%, signal=25%	CDC42EP2/FCHSD2/SPTAN1/TMSB4X/ARHGAP18/COBL/CCR7/SNX9/ADD2/PLEKHG2/RDX/KANK3/ARPC1B/ESAM/ARHGAP28/GMFG/PAK3/NPHS1/CAPG/EVL/CDC42EP3/COTL1/DBN1/FAM107A/CDC42EP1/PREX1/HCLS1/FHOD3/CORO1A/GSN/SPTA1/IQGAP2/WAS/FMN1/TMOD1/BIN1/CCL24/CSF3/ICAM1/HCK/AIF1/NCKAP1L/CCL26/MAGEL2/MYADM/ELN/SLIT2/CCL11/LMOD1/KANK4/CCL21
GO_ROOF_OF_MOUTH_DEVELOPMENT	GO_ROOF_OF_MOUTH_DEVELOPMENT	89	-0.564442	-1.79002	6.49e-05	0.000599556	0.000389316	2964	tags=40%, list=15%, signal=34%	ARID5B/MMP25/MSX1/FZD2/CSRNP1/WFIKKN2/TGFBR1/PRDM16/GLI3/TGFBR2/EPHB2/SNAI2/LOXL3/OSR2/SOX11/FZD1/TGFB2/WNT7A/MEF2C/WNT11/LEF1/WNT9B/CLDN5/SNAI1/TCF21/PDGFRA/LRRC32/PKDCC/TGFB3/MSC/TWIST1/INHBA/MEOX2/HAND2/BNC2/PRRX1
GO_REGULATION_OF_MEMBRANE_POTENTIAL	GO_REGULATION_OF_MEMBRANE_POTENTIAL	412	-0.417725	-1.49993	6.56e-05	0.000605976	0.000393484	3600	tags=33%, list=19%, signal=27%	SLC29A1/YWHAH/GRIA1/NPY2R/NLGN4X/SSH1/CHRNB3/KCNMB4/POPDC3/CACNB4/KCNK6/SLMAP/IGSF9B/CACNA1G/CACNB2/PYCR1/KDR/DSC2/ATP1B2/KCNK12/BOK/GLRX/KCNQ3/KCNK17/KCNE5/NRCAM/APP/GJA1/DLG4/RNF122/KCND2/SCN4B/PIEZO1/S1PR2/ARRB2/NLGN1/ABL1/NTSR1/GRIK5/GRIK3/KCNJ3/EDN1/GABRA2/SCN2A/KCNE1/JUN/CD36/GLRB/SNCA/NLGN2/CACNG4/KCNA5/HTR3A/GJC1/CHRNA6/GPER1/SMAD7/KCNK13/CHRNA9/FXYD1/CNR2/CACNA1E/CBLN1/IFI6/GABRP/CLDN19/…
GO_POSITIVE_REGULATION_OF_CYTOKINE_PRODUCTION_INVOLVED_IN_IMMUNE_RESPONSE	GO_POSITIVE_REGULATION_OF_CYTOKINE_PRODUCTION_INVOLVED_IN_IMMUNE_RESPONSE	55	-0.609978	-1.83067	6.59e-05	0.000607929	0.000394753	4021	tags=55%, list=21%, signal=43%	IL18/IL18R1/CD81/IL1B/KIR2DL4/DDX58/HLA-E/TRIM6/B2M/CLNK/NOD2/CD36/TLR4/SEMA7A/HLA-F/GPRC5B/CD226/RSAD2/FFAR3/NR4A3/IL1R1/SCIMP/CD74/LILRB1/SASH3/NLRP3/FCER1G/TNFSF4/IL6/SPON2
GO_ANION_TRANSMEMBRANE_TRANSPORTER_ACTIVITY	GO_ANION_TRANSMEMBRANE_TRANSPORTER_ACTIVITY	326	0.314638	1.42239	6.61e-05	0.00060816	0.000394902	3764	tags=30%, list=19%, signal=25%	CLCA4/GLRA3/SLC44A4/SLC7A4/SLC9A2/GABRA3/SLCO1A2/GABRQ/SLC4A9/SLC26A5/SLC10A1/SLC16A8/SLCO6A1/SLC52A1/SLC5A12/SLC16A9/NMUR2/SLC26A8/SLC6A11/SLC26A1/SLC9A3/SLC10A5/SLC4A4/ABCC11/SLC26A7/GABRE/SLC9A4/SLC13A4/SLC25A41/FXYD3/SLC34A2/SLC3A1/SLC7A11/SLC7A9/GABRR1/SLC6A4/SLC22A1/SLC23A1/CLCN1/SLC27A2/GPR89B/GABRG3/SLC36A2/ABCG2/SLC27A5/SLC16A14/SLC51A/ABCB11/SLC6A8/ANO9/SLC25A21/SLC6A14/SLC34A1/SLC34A3/…
GO_ADENYLATE_CYCLASE_INHIBITING_G_PROTEIN_COUPLED_RECEPTOR_SIGNALING_PATHWAY	GO_ADENYLATE_CYCLASE_INHIBITING_G_PROTEIN_COUPLED_RECEPTOR_SIGNALING_PATHWAY	86	-0.576181	-1.82335	6.62e-05	0.000608676	0.000395238	3103	tags=44%, list=16%, signal=37%	GNAI2/PSAP/ADCY4/HTR1D/GNAL/GRIK3/EDN1/CHRM3/GNAZ/CHRM4/SSTR2/GRM6/ADCY9/LPAR1/PDE2A/ADCY7/NPR3/P2RY12/HTR1B/S1PR1/FFAR3/DRD2/ADCY5/PALM/S1PR3/AKAP12/GPR176/ADORA1/ADCY2/RGS2/FPR2/FLNA/ADRA2A/MCHR1/RGS1/MARCO/EDNRA/CHRM2
GO_POSITIVE_REGULATION_OF_CELL_ADHESION_MEDIATED_BY_INTEGRIN	GO_POSITIVE_REGULATION_OF_CELL_ADHESION_MEDIATED_BY_INTEGRIN	20	-0.790906	-1.97265	6.63e-05	0.000608987	0.000395439	2993	tags=65%, list=15%, signal=55%	RET/PIEZO1/ADAM9/PODXL/P2RY12/TGFB2/CD3E/FOXC2/CCL5/NCKAP1L/CXCL13/CCL21/SFRP2
GO_ORGANELLAR_RIBOSOME	GO_ORGANELLAR_RIBOSOME	86	0.471146	1.87293	6.76e-05	0.000620101	0.000402656	9486	tags=83%, list=49%, signal=42%	MRPL53/MTG1/MRPL38/MRPS17/NSUN3/MRPS36/MRPL42/MRPS28/MRPL39/MRPL16/MRPS31/MRPL46/MRPL48/MRPS22/MRPS18C/MRPL32/MRPL21/MRPL22/MRPS33/MRPL40/MRPL27/MRPL12/C12orf65/MRPL30/MRPS21/MRPS30/MRPS26/MRPS15/NDUFA7/MRPS9/MRPL3/MPV17L2/MRPS12/MRPL47/MRPL24/MRPL4/MRPS18A/NSUN4/MRPL19/MRPL34/MRPS34/MRPL50/MRPL45/MRPS35/MRPL54/MRPL18/MRPL35/MTG2/MRPL23/MRPL41/MRPL13/MRPS7/MRPL57/MRPS27/MRPS24/CHCHD1/MRPL14/MRPS2…
GO_NEGATIVE_REGULATION_OF_PHAGOCYTOSIS	GO_NEGATIVE_REGULATION_OF_PHAGOCYTOSIS	17	-0.80347	-1.93635	6.81e-05	0.000623441	0.000404825	1358	tags=47%, list=7%, signal=44%	TLR2/DYSF/CD300A/CD300LF/SYT11/SIRPA/FCGR2B/ADIPOQ
GO_MORPHOGENESIS_OF_A_POLARIZED_EPITHELIUM	GO_MORPHOGENESIS_OF_A_POLARIZED_EPITHELIUM	140	-0.508666	-1.70973	7e-05	0.000639612	0.000415325	2090	tags=18%, list=11%, signal=16%	PTK7/GPC4/FZD7/LAMA3/PSMB9/FZD1/NKD1/WNT7A/WNT11/WNT9B/MSN/FOXF1/PRICKLE2/DAB2/PLEKHA4/ROR1/PRICKLE1/LAMA1/DACT1/ROR2/SFRP1/CTHRC1/GPC6/RSPO3/SFRP2
GO_ARTERY_MORPHOGENESIS	GO_ARTERY_MORPHOGENESIS	62	-0.610848	-1.87724	7e-05	0.000639612	0.000415325	2182	tags=40%, list=11%, signal=36%	SMAD7/BMP4/TGFBR1/PRDM1/ENG/ADAMTS9/NRP1/ACVRL1/TGFB2/WNT11/FOXF1/STRA6/FOXC2/LRP1/EYA1/MYOCD/GJA5/NOG/APOE/PDGFRB/MYLK/HAND2/COL3A1/PRRX1/COMP
GO_NEGATIVE_REGULATION_OF_CELL_SUBSTRATE_ADHESION	GO_NEGATIVE_REGULATION_OF_CELL_SUBSTRATE_ADHESION	60	-0.604792	-1.84148	7.18e-05	0.000655008	0.000425323	2568	tags=48%, list=13%, signal=42%	RHOA/PTEN/JAG1/FZD4/PTPRO/AJAP1/CDKN2A/FBLN1/MAP4K4/CORO1C/FAM107A/PHLDB2/FZD7/CX3CL1/CORO2B/DLC1/GBP1/ACVRL1/MYOC/MMP12/LRP1/MMP14/APOD/SERPINE1/LGALS1/THBS1/SPOCK1/COL1A1/POSTN
GO_NEGATIVE_REGULATION_OF_LEUKOCYTE_APOPTOTIC_PROCESS	GO_NEGATIVE_REGULATION_OF_LEUKOCYTE_APOPTOTIC_PROCESS	47	-0.649354	-1.90799	7.28e-05	0.000662996	0.00043051	3906	tags=60%, list=20%, signal=48%	FOXP1/SLC46A2/HIF1A/ITPKB/CCR7/IRS2/ADA/KITLG/PRKCQ/NOD2/BMP4/PTCRA/TSC22D3/JAK3/HCLS1/CD27/IDO1/CD74/LILRB1/CCR5/CCL5/FCER1G/GAS6/IL7R/AXL/CCL19/CXCL12/CCL21
GO_OVULATION_CYCLE	GO_OVULATION_CYCLE	68	-0.604762	-1.87238	7.35e-05	0.000668075	0.000433808	2615	tags=38%, list=13%, signal=33%	ARRB2/EREG/BMPR1B/LEP/NOS3/ETS1/ADAMTS1/PAM/TGFB2/HAS2/PGR/SLIT3/EGR1/PTN/MMP19/RETN/MMP7/PTX3/PDGFRA/AXL/TGFB3/SERPINF1/PTPRN/SLIT2/INHBA/HAS1
GO_RNA_SPLICING_VIA_TRANSESTERIFICATION_REACTIONS	GO_RNA_SPLICING_VIA_TRANSESTERIFICATION_REACTIONS	338	0.306344	1.39431	7.41e-05	0.000672661	0.000436785	8897	tags=56%, list=46%, signal=31%	RBM11/ESRP2/SLC39A5/SMN1/RNPC3/CELF3/CELF5/SRPK3/PRPF40B/CELF4/WDR83/PABPC1/RBFOX1/SRRM4/LUC7L3/MYOD1/USP49/DDX39B/PRPF39/SRSF6/MBNL3/U2SURP/SMN2/GPATCH1/SRPK1/METTL3/TIA1/SREK1/C1QBP/WDR77/COIL/LUC7L/SNRPA1/SNRPF/GEMIN8/RBM15/PNN/PPIL3/GCFC2/SRSF11/RBM4/ZCCHC8/DDX17/GEMIN7/SNRNP25/RBM25/TRA2A/DDX20/CWC25/HNRNPA1/CSTF3/SNRNP48/LSM7/SFPQ/PABPN1/LSM4/POLR2H/FAM172A/SNRNP70/CHERP/SRSF5/MPHOSPH10/DHX…
GO_LUMENAL_SIDE_OF_ENDOPLASMIC_RETICULUM_MEMBRANE	GO_LUMENAL_SIDE_OF_ENDOPLASMIC_RETICULUM_MEMBRANE	23	-0.756611	-1.95016	7.53e-05	0.000682748	0.000443335	2235	tags=57%, list=11%, signal=50%	PKD2/HLA-E/HLA-F/HLA-DQB2/CD74/HLA-DQA2/HLA-DRB5/HLA-DRA/HLA-DRB1/HLA-DQB1/HLA-DPB1/HLA-DPA1/HLA-DQA1
GO_POSITIVE_REGULATION_OF_MUSCLE_CELL_DIFFERENTIATION	GO_POSITIVE_REGULATION_OF_MUSCLE_CELL_DIFFERENTIATION	83	-0.571448	-1.8038	7.59e-05	0.000687559	0.000446459	2881	tags=40%, list=15%, signal=34%	IL4R/EHD1/ARRB2/ABL1/CYP26B1/EDN1/CDON/TNFSF14/CAPN2/HAMP/NFATC2/OLFM2/GPER1/BMP4/ENG/TGFB1/NRG1/SOD2/MEF2C/AKAP6/EHD2/CCL8/CDH15/MMP14/SHOX2/MYOCD/CD53/RBM24/CXCL9/CDH2/BOC/IGF1/GREM1
GO_MEMBRANE_PROTEIN_ECTODOMAIN_PROTEOLYSIS	GO_MEMBRANE_PROTEIN_ECTODOMAIN_PROTEOLYSIS	41	-0.661064	-1.89208	7.65e-05	0.00069171	0.000449154	3299	tags=54%, list=17%, signal=45%	TIMP4/FURIN/TNF/BACE2/IL1B/SH3D19/SNX9/MYH9/ADAM9/PRKCQ/ADAM8/BACE1/IFNG/P2RX7/TNFRSF1B/TIMP3/TIMP1/APOE/IL10/ADRA2A/ADAM19/TIMP2
GO_CD4_POSITIVE_ALPHA_BETA_T_CELL_ACTIVATION	GO_CD4_POSITIVE_ALPHA_BETA_T_CELL_ACTIVATION	90	-0.560236	-1.77727	7.68e-05	0.000693444	0.000450281	4049	tags=52%, list=21%, signal=42%	LGALS9/IL18/BCL3/IL18R1/RARA/FOXP1/STAT3/CD81/PAX1/TMEM98/IL4R/RUNX1/RELB/SOCS1/RORA/PRKCQ/CD274/IL12B/TBX21/FOXP3/IL27/SMAD7/TGFBR2/IFNG/HLX/LOXL3/JAK3/ANXA1/SPN/RUNX3/RSAD2/IL12RB1/LEF1/FUT7/CD80/IRF4/LY9/CD86/SASH3/SLAMF6/NLRP3/GPR183/NCKAP1L/TNFSF4/PLA2G2D/IL6/CCL19
GO_REGULATION_OF_RECEPTOR_SIGNALING_PATHWAY_VIA_STAT	GO_REGULATION_OF_RECEPTOR_SIGNALING_PATHWAY_VIA_STAT	135	-0.518702	-1.73912	7.77e-05	0.000700064	0.000454579	4044	tags=38%, list=21%, signal=30%	CRLF1/KIT/SOCS2/IL18/BCL3/LEPROT/STAT3/GH1/IL13/IFNL1/CD40/CLCF1/TNFRSF18/RET/SOCS1/IL12B/CSF2/IL6ST/LEP/AGT/IL27RA/LYN/PRL/IFNG/IL22RA2/SH2B3/IL24/JAK3/PTPRT/HCLS1/LIF/SOCS3/CRLF2/IL31RA/FLT3/GHR/FYN/PECAM1/CD300A/F2R/OSM/CAV1/IL10RA/CCL5/PTPRC/IL10/CYP1B1/IL7R/CSF1R/IL6/IGF1
GO_POSITIVE_REGULATION_OF_REACTIVE_OXYGEN_SPECIES_METABOLIC_PROCESS	GO_POSITIVE_REGULATION_OF_REACTIVE_OXYGEN_SPECIES_METABOLIC_PROCESS	92	-0.554959	-1.76647	7.77e-05	0.000700064	0.000454579	2659	tags=37%, list=14%, signal=32%	CRP/DDAH2/EDN1/CD36/SNCA/TLR4/RAB27A/LEP/AGT/TGFBR2/IFNG/TGFB1/TLR6/PTGS2/TMEM106A/CD177/PDGFB/RGN/KLF2/CLEC7A/MMP8/CLU/PID1/NOX4/ICAM1/ITGAM/AIF1/FPR2/TYROBP/PTX3/ITGB2/THBS1/PDGFRB/AGTR1
GO_VASCULOGENESIS	GO_VASCULOGENESIS	77	-0.581232	-1.82256	7.81e-05	0.000702259	0.000456005	3864	tags=51%, list=20%, signal=41%	RASIP1/FZD4/RAP1A/ZFP36L1/CCM2/YAP1/QKI/KDR/MYO1E/RAMP2/SOX17/SOX18/SPRED1/ACKR3/EGFL7/GJC1/TEAD2/TGFBR2/ENG/TGFB1/CD34/ITGAV/SMO/HAS2/WNT7A/TBX20/NTRK2/TIE1/FOXF1/TBX5/CAV1/HEG1/MYOCD/TMEM100/APLNR/ZFPM2/PDGFRB/APELA/WT1
GO_CELL_CELL_ADHESION_MEDIATED_BY_INTEGRIN	GO_CELL_CELL_ADHESION_MEDIATED_BY_INTEGRIN	16	-0.817327	-1.96151	7.84e-05	0.000704484	0.000457449	2939	tags=75%, list=15%, signal=64%	PIEZO1/ADA/ADAM9/PODXL/ITGB1/ITGA4/FERMT3/CD3E/CCL5/DPP4/CXCL13/ITGA5
GO_REGULATION_OF_T_HELPER_1_TYPE_IMMUNE_RESPONSE	GO_REGULATION_OF_T_HELPER_1_TYPE_IMMUNE_RESPONSE	26	-0.735887	-1.93546	7.91e-05	0.000709784	0.000460891	2518	tags=77%, list=13%, signal=67%	IL18/IL18R1/IL1B/IL4R/IL12B/IL1RL1/IL27RA/IL27/HLX/JAK3/ANXA1/IL12RB1/CD80/IL1R1/IL33/SLC11A1/CCR2/HAVCR2/TNFSF4/CCL19
GO_REGULATION_OF_IMMUNOGLOBULIN_PRODUCTION	GO_REGULATION_OF_IMMUNOGLOBULIN_PRODUCTION	58	-0.612448	-1.85465	8.16e-05	0.000731587	0.000475048	3552	tags=43%, list=18%, signal=35%	IL13RA2/IL13/HLA-E/CD40/CLCF1/IL4R/PKN1/CD40LG/RBP4/TBX21/FOXP3/IL27RA/TGFB1/TNFRSF4/CD28/IL33/FCRL3/CD22/SASH3/FCGR2B/PTPRC/IL10/MZB1/TNFSF4/IL6
GO_NEGATIVE_REGULATION_OF_HEMOPOIESIS	GO_NEGATIVE_REGULATION_OF_HEMOPOIESIS	136	-0.505755	-1.69746	8.27e-05	0.000740147	0.000480607	4005	tags=41%, list=21%, signal=33%	UBASH3B/MEIS2/ZFP36/RARA/MEIS1/TAL1/ZFP36L1/ITPKB/INPP5D/DLL1/IFNL1/IRF1/IL4R/RUNX1/KLF13/MIXL1/SOCS1/TLR4/GPR55/TBX21/FOXP3/SMAD7/LYN/BMP4/CDK6/GLI3/HLX/LOXL3/LAG3/JAK3/ANXA1/GPR171/RUNX3/CTLA4/CCL3/DTX1/LILRB3/ZBTB16/CD74/LILRB1/FCGR2B/MAFB/LTF/FGL2/FSTL3/GPR68/TMEM176A/TMEM176B/LILRB4/LRRC17/TNFSF4/C1QC/ADIPOQ/INHBA/FBN1/SFRP1
GO_POSITIVE_REGULATION_OF_MACROPHAGE_ACTIVATION	GO_POSITIVE_REGULATION_OF_MACROPHAGE_ACTIVATION	22	-0.752138	-1.92153	8.37e-05	0.000748253	0.00048587	3411	tags=73%, list=18%, signal=60%	IL13/CTSC/IL4R/TLR4/IL1RL1/STAP1/TLR6/CCL3/IL33/MMP8/LRRK2/LBP/HAVCR2/TREM2/IL10/THBS1
GO_RIBONUCLEOPROTEIN_COMPLEX_SUBUNIT_ORGANIZATION	GO_RIBONUCLEOPROTEIN_COMPLEX_SUBUNIT_ORGANIZATION	183	0.372368	1.628	8.41e-05	0.000751028	0.000487672	8687	tags=61%, list=45%, signal=34%	SMN1/CELF3/PPAN/CELF5/PIH1D2/SRPK3/CELF4/EIF3CL/LUC7L3/DDX39B/PRPF39/SRSF6/SMN2/RPL3L/SRPK1/PWP2/NLE1/WDR77/NAF1/COIL/NUFIP1/LUC7L/EIF3C/SNRPF/RPL6/GEMIN8/GCFC2/RPL24/GEMIN7/RPL3/RPLP0/DDX20/RPL10L/RPL23A/RPS28/RPL38/RPS15/LSM4/DDX28/TARBP2/SRSF5/ATR/ZFAND1/RRS1/BRIX1/RPSA/TAF9/MDN1/CPSF6/SRSF10/SRSF1/RPS14/HSP90AA1/YTHDC1/NOP2/AGO4/GEMIN6/RPL13A/GEMIN4/SHQ1/CLNS1A/EIF3E/RBMX/SNRPD2/SNRPE/SF3B1/R…
GO_QUINONE_METABOLIC_PROCESS	GO_QUINONE_METABOLIC_PROCESS	30	0.652895	2.04461	8.45e-05	0.00075356	0.000489316	3366	tags=47%, list=17%, signal=39%	CYP4F2/CYP4F11/AKR1B10/AKR1C2/AKR1C3/ADH4/AKR1C1/COQ3/CBR4/PDSS1/COQ7/COQ6/AKR1C4/HMGCR
GO_PROTEIN_MATURATION	GO_PROTEIN_MATURATION	267	-0.44724	-1.58187	8.64e-05	0.000769562	0.000499707	2188	tags=24%, list=11%, signal=21%	GLG1/LGMN/IL1R2/MYH9/TMEM98/IFI16/ECE1/CTSS/TSPAN5/CPE/PCSK7/ANXA2/PLAT/ADAM8/TSHB/CPM/CLEC3B/PRNP/ENPEP/GLI3/SCG5/NKD2/CTSZ/BIRC3/MME/SERPINH1/ADAMTS3/CPZ/F3/GSN/CORIN/P2RX7/NGF/GRIN2A/F7/BAG2/NLRP7/LRRK2/BIRC7/MMP16/CCBE1/MMP14/PCSK5/CST7/PLAU/SRGN/PCSK1/KLK6/SERPINE1/SERPINE2/THBS1/C1R/CES1/CMA1/CPA3/CPXM2/SPON1/CTSG/ADAMTS2/CPXM1/AEBP1/GAS1/COMP
GO_POSITIVE_REGULATION_OF_LEUKOCYTE_MEDIATED_IMMUNITY	GO_POSITIVE_REGULATION_OF_LEUKOCYTE_MEDIATED_IMMUNITY	125	-0.524143	-1.74606	8.83e-05	0.000785189	0.000509854	4373	tags=50%, list=22%, signal=39%	CD1B/TNF/MICB/KLRC4-KLRK1/LAMP1/IL18/GAB2/IL18R1/CD81/IL1B/KIR2DL4/CD1A/DDX58/RASGRP1/PVR/IL13/CD1E/HLA-E/CD40/FGR/CLCF1/IL4R/CADM1/CD1C/B2M/CLNK/FCGRT/NOD2/IL12B/IL18RAP/CD1D/TBX21/FOXP3/HLA-F/PTAFR/CD226/TGFB1/STXBP1/VAV1/LAG3/CD177/RSAD2/LTA/CRTAM/NCR3/IL12RB1/P2RX7/SH2D1A/CD28/IL1R1/SCIMP/BTK/SASH3/SLAMF6/NLRP3/FCER2/PTPRC/ITGAM/FCER1G/C3/ITGB2/TNFSF4/IL6
GO_NEGATIVE_REGULATION_OF_CALCIUM_ION_TRANSPORT	GO_NEGATIVE_REGULATION_OF_CALCIUM_ION_TRANSPORT	62	-0.607091	-1.8657	8.86e-05	0.000786966	0.000511008	2853	tags=37%, list=15%, signal=32%	CLIC2/SLN/NTSR1/CRHR1/NOS3/NOS1/STC1/PTGS2/DRD2/DYSF/REM1/LILRB1/CD33/GNAO1/BIN1/ICAM1/LILRB2/ADRA2A/ATP1A2/RRAD/GEM/CASQ2/PLN
GO_CARDIAC_SEPTUM_DEVELOPMENT	GO_CARDIAC_SEPTUM_DEVELOPMENT	107	-0.533031	-1.73521	8.93e-05	0.000792036	0.0005143	2745	tags=39%, list=14%, signal=34%	SALL1/ROBO1/GATA4/FZD2/ACVR1/NOTCH2/MYH10/NOS3/RARB/SMAD7/BMP4/PDE2A/TGFBR1/PTK7/PRDM1/TGFBR2/ENG/PARVA/SOX11/FZD1/NRP1/SMO/TGFB2/LTBP1/WNT11/TBX20/PLXND1/SLIT3/HEYL/ADAMTS6/STRA6/TBX5/PCSK5/HEG1/GJA5/NOG/ZFPM2/GATA6/ANK2/NRP2/SLIT2/HAND1
GO_POSITIVE_REGULATION_OF_LIPASE_ACTIVITY	GO_POSITIVE_REGULATION_OF_LIPASE_ACTIVITY	71	-0.599629	-1.87211	8.96e-05	0.000793479	0.000515237	2475	tags=41%, list=13%, signal=36%	APOC2/RHOC/HTR2B/GPR55/AGT/PTAFR/LPAR1/AVPR1A/NMUR1/PLCB2/P2RY12/SELE/FGF2/GPIHBP1/NTRK2/RASGRP4/NTRK3/ITK/P2RY6/CCL5/C5AR1/EDNRA/PDGFRA/ADCYAP1R1/FGFR1/PDGFRB/AGTR1/PLA2G5/HTR2A
GO_NEURON_MIGRATION	GO_NEURON_MIGRATION	155	-0.489877	-1.66427	9.11e-05	0.000805301	0.000522913	2421	tags=25%, list=12%, signal=22%	MYH10/TUBB2A/MATN2/NAV1/APBB2/LHX1/CX3CL1/NRG1/GPM6A/NRP1/RELN/DRD2/MEF2C/SEMA3A/TBX20/FYN/NTRK2/MDGA1/NTRK3/CXCR4/NDN/CCR4/MAP1B/FLNA/DCLK1/FLRT2/PRKG1/GAS6/AXL/NTN1/TNN/FGFR1/NRP2/SPOCK1/TWIST1/CXCL12/CAMK2A/COL3A1
GO_OUTFLOW_TRACT_MORPHOGENESIS	GO_OUTFLOW_TRACT_MORPHOGENESIS	77	-0.579578	-1.81737	9.12e-05	0.000805301	0.000522913	2891	tags=43%, list=15%, signal=37%	PITX2/ROBO1/SOX17/FZD2/SOX18/JUN/RARB/BMP4/TGFBR2/ILK/ENG/PARVA/SOX11/FZD1/NRP1/TGFB2/MEF2C/WNT11/TBX20/PLXND1/CLDN5/HEYL/FOXC2/EYA1/GJA5/NOG/ZFPM2/GATA6/NRP2/ELN/TWIST1/HAND2/SFRP2
GO_NEGATIVE_REGULATION_OF_INTRACELLULAR_TRANSPORT	GO_NEGATIVE_REGULATION_OF_INTRACELLULAR_TRANSPORT	59	-0.612199	-1.857	9.22e-05	0.000813179	0.000528029	2521	tags=46%, list=13%, signal=40%	UBE2J1/OS9/ERLEC1/LGALS9/MDFIC/SP100/BAG3/PCSK9/ABCA2/IL13RA2/KCNE1/CD36/ARHGAP1/ANGPT1/HMOX1/PKIG/RAB23/FOXF1/DERL3/CD300A/LRRK2/APOD/MAP1B/CD84/CRYAB/ADIPOQ/PLN
GO_NEGATIVE_REGULATION_OF_INTERLEUKIN_12_PRODUCTION	GO_NEGATIVE_REGULATION_OF_INTERLEUKIN_12_PRODUCTION	16	-0.811921	-1.94854	9.27e-05	0.000816998	0.000530509	2094	tags=81%, list=11%, signal=73%	ARRB2/IRAK3/ACP5/JAK3/TIGIT/MEFV/LILRB1/SLAMF1/LILRA5/CMKLR1/IL10/THBS1/TLR8
GO_CELLULAR_COMPONENT_ASSEMBLY_INVOLVED_IN_MORPHOGENESIS	GO_CELLULAR_COMPONENT_ASSEMBLY_INVOLVED_IN_MORPHOGENESIS	107	-0.532421	-1.73322	9.34e-05	0.000821807	0.000533632	3012	tags=33%, list=15%, signal=28%	SPINK2/TLR2/AKAP13/MYL2/EDN1/KLHL41/MYH10/MYOM1/ITGB1/ILK/MYH3/PHLDB2/FHOD3/ANKRD1/CNTNAP1/MYOM3/MYOZ2/MEF2C/PHLDB1/CFL2/EPB41L3/CSRP1/TMOD1/TENM4/ACTN2/TPM1/PMP22/ANK2/PDGFRA/PGM5/PDGFRB/LMOD1/MYH11/CASQ2/ACTC1
GO_ARACHIDONIC_ACID_MONOOXYGENASE_ACTIVITY	GO_ARACHIDONIC_ACID_MONOOXYGENASE_ACTIVITY	16	0.761877	1.99062	9.36e-05	0.000821809	0.000533633	2433	tags=62%, list=13%, signal=55%	CYP4F2/CYP2C18/CYP4F12/CYP2C9/CYP1A1/CYP2J2/CYP2C8/CYP4A11/CYP2B6/CYP2C19
GO_REGULATION_OF_NITRIC_OXIDE_BIOSYNTHETIC_PROCESS	GO_REGULATION_OF_NITRIC_OXIDE_BIOSYNTHETIC_PROCESS	57	-0.620054	-1.87464	9.37e-05	0.000821809	0.000533633	2784	tags=42%, list=14%, signal=36%	ATP2B4/DDAH2/EDN1/CD36/TLR4/AGT/IFNG/TLR6/CD34/ACP5/PTGS2/RGN/KLF2/CLEC7A/MMP8/CLU/CAV1/SIRPA/ICAM1/AIF1/IL10/PTX3/ITGB2/PTGIS
GO_SYNAPSE_ASSEMBLY	GO_SYNAPSE_ASSEMBLY	168	-0.490452	-1.6781	9.38e-05	0.000821809	0.000533633	3300	tags=34%, list=17%, signal=28%	LRRTM2/LINGO2/PCDHB4/PCDHB3/TPBG/NRCAM/ADD2/EPHB1/APP/TLR2/NLGN1/IL1RAPL1/PCDH17/PDLIM5/GABRA2/LRRN3/SNCA/NLGN2/SRPX2/PCDHB5/DSCAM/EPHB2/CBLN1/GPC4/NRG1/GPM6A/FZD1/WNT7A/SPOCK2/GABRB2/OXT/DRD2/MEF2C/PLXND1/NTRK2/MDGA1/NPAS4/NTRK3/NTRK1/NRXN1/SLITRK2/GAP43/NTNG2/MAP1B/SHANK1/LRFN5/SLITRK4/FLRT2/NRXN2/CLSTN2/SLITRK3/NTN1/CDH2/PTPRD/THBS2/GPC6/SYNDIG1
GO_POSITIVE_REGULATION_OF_NEUTROPHIL_MIGRATION	GO_POSITIVE_REGULATION_OF_NEUTROPHIL_MIGRATION	28	-0.725463	-1.94593	9.52e-05	0.000833437	0.000541183	2667	tags=57%, list=14%, signal=49%	RAC2/ADAM8/EDN1/CD99L2/CD99/XG/DYSF/IL1R1/CD74/LBP/THBS4/C5AR1/NCKAP1L/C3AR1/CCL19/CCL21
GO_REGULATION_OF_B_CELL_RECEPTOR_SIGNALING_PATHWAY	GO_REGULATION_OF_B_CELL_RECEPTOR_SIGNALING_PATHWAY	26	-0.732416	-1.92633	9.54e-05	0.000833437	0.000541183	3026	tags=65%, list=16%, signal=55%	RUNX1/LPXN/PLCL2/PAX5/LYN/STAP1/PRKCB/GCSAML/PTPN22/CMTM3/CD300A/CD19/BLK/FCRL3/CD22/NFAM1/FCGR2B
GO_POSITIVE_REGULATION_OF_EPITHELIAL_CELL_APOPTOTIC_PROCESS	GO_POSITIVE_REGULATION_OF_EPITHELIAL_CELL_APOPTOTIC_PROCESS	32	-0.693992	-1.91798	9.55e-05	0.000833437	0.000541183	3116	tags=47%, list=16%, signal=39%	CD40/RGCC/ARRB2/CD40LG/GPER1/FASLG/PPARGC1A/GSN/ITGA4/CCL2/COL18A1/THBS1/IL6/CD248/SFRP4
GO_DETECTION_OF_BIOTIC_STIMULUS	GO_DETECTION_OF_BIOTIC_STIMULUS	30	-0.717229	-1.95496	9.65e-05	0.000841013	0.000546103	2555	tags=60%, list=13%, signal=52%	TLR2/NOD2/TLR4/CD1D/PTPRJ/TLR6/SMO/CRTAM/CLEC7A/TLR1/NLRP3/LBP/LY96/TREM2/SRPX/C4B/SSC5D/FAP
GO_NEGATIVE_REGULATION_OF_CHONDROCYTE_DIFFERENTIATION	GO_NEGATIVE_REGULATION_OF_CHONDROCYTE_DIFFERENTIATION	19	-0.787514	-1.95575	9.69e-05	0.000843289	0.000547581	2603	tags=74%, list=13%, signal=64%	SOX9/ADAMTS7/RARB/BMP4/TGFBR1/SNAI2/LTBP3/NKX3-2/PTHLH/GDF5/GLI2/EFEMP1/ADAMTS12/GREM1
GO_REGULATION_OF_EPITHELIAL_CELL_APOPTOTIC_PROCESS	GO_REGULATION_OF_EPITHELIAL_CELL_APOPTOTIC_PROCESS	76	-0.579851	-1.8137	9.76e-05	0.000849022	0.000551303	3411	tags=45%, list=18%, signal=37%	ANGPTL4/SORT1/NDNF/ZFP36/ZFP36L1/IL13/KDR/BOK/CD40/RAMP2/RGCC/ARRB2/ABL1/CD40LG/GPER1/ANGPT1/FASLG/HMOX1/TNFAIP3/TEK/PPARGC1A/GSN/ITGA4/NUPR1/ICAM1/CCL2/SCG2/SERPINE1/COL18A1/THBS1/GAS6/IL6/CD248/SFRP4
GO_NEGATIVE_REGULATION_OF_CELLULAR_RESPONSE_TO_TRANSFORMING_GROWTH_FACTOR_BETA_STIMULUS	GO_NEGATIVE_REGULATION_OF_CELLULAR_RESPONSE_TO_TRANSFORMING_GROWTH_FACTOR_BETA_STIMULUS	74	-0.579349	-1.81639	9.8e-05	0.000850719	0.000552405	2415	tags=32%, list=12%, signal=29%	WFIKKN2/NRROS/SMAD7/TGFBR1/PRDM16/LDLRAD4/TGFBR2/TGFB1/CAV2/HTRA4/LTBP1/VEPH1/CAV1/CD109/VASN/CHST11/TGFB1I1/PMEPA1/HTRA1/TGFB3/FBN1/ASPN/EMILIN1/HTRA3
GO_REGULATION_OF_MACROPHAGE_MIGRATION	GO_REGULATION_OF_MACROPHAGE_MIGRATION	36	-0.69086	-1.94839	9.91e-05	0.00085913	0.000557867	2097	tags=44%, list=11%, signal=40%	STAP1/CX3CL1/P2RY12/CCL3/CD200/CSF1/MMP14/CCL5/TREM2/CMKLR1/C5AR1/SLAMF8/THBS1/C3AR1/RARRES2/EMILIN1
GO_NEGATIVE_REGULATION_OF_BONE_REMODELING	GO_NEGATIVE_REGULATION_OF_BONE_REMODELING	15	-0.810199	-1.91477	9.93e-05	0.000859702	0.000558239	2208	tags=53%, list=11%, signal=47%	TNFRSF11B/TNFAIP3/CD38/P2RX7/TMEM119/IL6/SFRP1/GREM1
GO_REGULATION_OF_B_CELL_PROLIFERATION	GO_REGULATION_OF_B_CELL_PROLIFERATION	61	-0.606911	-1.85892	9.97e-05	0.000862598	0.000560119	3520	tags=51%, list=18%, signal=42%	INPP5D/IL13/IRS2/CD40/CLCF1/ADA/PKN1/TLR4/BST1/NFATC2/LYN/TNFRSF4/CTLA4/MEF2C/CD38/CD74/CD300A/TNFSF13B/FCRL3/BTK/CD22/TNFRSF13B/SASH3/FCGR2B/MNDA/GPR183/PTPRC/IL10/NCKAP1L/TYROBP/MZB1
GO_POSITIVE_REGULATION_OF_INTERLEUKIN_8_PRODUCTION	GO_POSITIVE_REGULATION_OF_INTERLEUKIN_8_PRODUCTION	49	-0.637337	-1.88471	0.000100356	0.000866957	0.000562949	3233	tags=49%, list=17%, signal=41%	IL17D/LGALS9/IL1B/DDX58/HSPA1A/HYAL2/CD244/TLR2/NOD2/TLR4/ELANE/AFAP1L2/TLR7/CLEC7A/CD74/TLR1/CD2/F2R/FCN1/LBP/SERPINE1/CD14/TLR8/ADIPOQ
GO_NEURON_SPINE	GO_NEURON_SPINE	167	-0.480766	-1.6468	0.000100776	0.000869468	0.00056458	4330	tags=41%, list=22%, signal=32%	CLSTN1/KCNN2/GRIA2/PRKAR2B/PALMD/RHOA/PTEN/NR1D1/ITSN1/MPP2/BAIAP2/P2RX4/SRGAP2/PTPRO/ARRB1/GRIA1/ARF4/MX1/APP/ASAP1/DLG4/KCND2/IGF2BP1/ARRB2/NLGN1/ZNF804A/NTSR1/NEURL1/CTTNBP2/MYL7/MYH10/ANKS1B/RGS10/GPER1/ITGB1/APBA2/LPAR1/NOS1/SLC8A3/DNM1/GPM6A/CNN3/SYNPO/DRD2/SLC8A1/DOCK10/GRIN2A/DGKI/APBB1/NTRK2/CD3E/LZTS1/TENM2/PDE4B/PDLIM4/SYT11/ADORA1/FCGR2B/PSD/ACTN2/LAMA2/MAP1B/SHANK1/NGFR/ATP1A2/CRYAB/…
GO_STEM_CELL_DIFFERENTIATION	GO_STEM_CELL_DIFFERENTIATION	247	-0.447889	-1.57381	0.000102159	0.000880272	0.000571595	3117	tags=29%, list=16%, signal=24%	SOX8/SEMA3B/TRIM6/RUNX1/RET/GATA4/SP7/SOX17/KITLG/SEMA6D/ABL1/MSX1/LMO1/SOX18/SOX5/ACVR1/SOX9/EDN1/FRZB/HTR2B/SEMA3G/CORO1C/SEMA7A/TEAD2/BMP4/EOMES/CDK6/SEMA6B/MEOX1/GATA1/SNAI2/LTBP3/GBX2/PSMB9/NRG1/SOX11/GPM6A/FZD1/NRP1/SMO/LIF/GSC/TGFB2/WNT7A/MEF2C/SEMA3A/RUNX2/PTN/LBH/SEMA3D/GDNF/TBX5/FOXC2/OSM/BCHE/MYOCD/A2M/PTPRC/GATA6/PRICKLE1/RBM24/ZEB2/EDNRA/PDGFRA/HMGA2/NRP2/TWIST1/HAND2/SFRP1/FN1/GREM1
GO_PRESYNAPTIC_MEMBRANE	GO_PRESYNAPTIC_MEMBRANE	155	-0.487775	-1.65713	0.000102596	0.000882903	0.000573304	3112	tags=32%, list=16%, signal=27%	PCDH8/ERC1/ADAM23/CLTB/STX11/PCDH17/ATP2B4/GRIK5/GRIK3/KCNJ3/SCN2A/CHRM3/NLGN2/HTR3A/CHRNA6/GPER1/PDE2A/EPHB2/SLC6A9/STXBP1/GPC4/DNM1/GPM6A/HTR1B/CNTNAP1/IL31RA/DRD2/STX2/KCNA2/GRIN2A/STX1B/DGKI/APBB1/KCTD12/KCNA3/NRXN1/SYT11/ADORA1/SNAP25/NTNG2/NTNG1/IGSF21/KCNA1/CDH2/CHRM2/FXYD6/P2RX1/CNTN1/CADM3/HTR2A
GO_APPENDAGE_DEVELOPMENT	GO_APPENDAGE_DEVELOPMENT	175	-0.485019	-1.66302	0.000103624	0.000889476	0.000577572	3213	tags=30%, list=17%, signal=25%	PITX2/SALL1/HOXA11/ECE1/FBN2/RAX/MSX1/HOXD13/CYP26B1/SOX9/GNA12/NOTCH2/BMPR1B/RARB/HOXC10/FGF9/BMP4/GLI3/MYH3/OSR2/PAM/SOX11/TGFB2/WNT7A/LEF1/ZBTB16/FMN1/RUNX2/AFF3/RECK/TBX5/PCSK5/SHOX2/TBX4/GJA5/CACNA1C/NOG/GDF5/CHST11/FGFR1/GLI2/PKDCC/TWIST1/FGF10/ROR2/MEOX2/HAND2/PRRX1/RSPO2/GREM1/COMP/SFRP2
GO_REGULATION_OF_REACTIVE_OXYGEN_SPECIES_METABOLIC_PROCESS	GO_REGULATION_OF_REACTIVE_OXYGEN_SPECIES_METABOLIC_PROCESS	171	-0.487632	-1.67128	0.000103624	0.000889476	0.000577572	2667	tags=29%, list=14%, signal=25%	RAC2/CRP/DDAH2/EDN1/SLC18A2/CD36/SNCA/TLR4/RAB27A/LEP/BST1/AGT/TGFBR2/IFNG/TGFB1/TLR6/CD34/ACP5/PTGS2/TMEM106A/CD177/PDGFB/RGN/KLF2/FYN/CLEC7A/ABCD2/HP/MMP8/CLU/PID1/CAV1/SIRPA/NOX4/ICAM1/ITGAM/AIF1/FPR2/IL10/TYROBP/PTX3/FBLN5/ITGB2/THBS1/CYP1B1/CRYAB/PDGFRB/AGTR1/MMP3/PTGIS
GO_NEGATIVE_REGULATION_OF_CALCIUM_ION_TRANSMEMBRANE_TRANSPORT	GO_NEGATIVE_REGULATION_OF_CALCIUM_ION_TRANSMEMBRANE_TRANSPORT	41	-0.656958	-1.88033	0.000104319	0.000894298	0.000580703	2853	tags=34%, list=15%, signal=29%	CLIC2/SLN/NTSR1/CRHR1/DRD2/DYSF/REM1/BIN1/ADRA2A/ATP1A2/RRAD/GEM/CASQ2/PLN
GO_TUMOR_NECROSIS_FACTOR_BIOSYNTHETIC_PROCESS	GO_TUMOR_NECROSIS_FACTOR_BIOSYNTHETIC_PROCESS	30	-0.71529	-1.94967	0.000109899	0.000940839	0.000610924	4000	tags=67%, list=21%, signal=53%	BCL3/ERRFI1/MAPKAPK2/CX3CR1/APP/AZU1/TLR4/IFNG/SPN/CLEC7A/TLR1/LILRB1/AKAP12/TNFRSF8/LBP/CCR2/IL10/TYROBP/CYBB/THBS1
GO_CELLULAR_RESPONSE_TO_AMYLOID_BETA	GO_CELLULAR_RESPONSE_TO_AMYLOID_BETA	37	-0.680301	-1.92171	0.000110028	0.000940839	0.000610924	3237	tags=51%, list=17%, signal=43%	LGMN/APP/GJA1/CD36/TLR4/BACE1/PRNP/TLR6/ITGA4/FYN/LRP1/FCGR2B/CACNA2D1/TREM2/ICAM1/FPR2/NGFR/VCAM1/IGF1
GO_MYOFIBRIL_ASSEMBLY	GO_MYOFIBRIL_ASSEMBLY	66	-0.589076	-1.82533	0.000110255	0.000941584	0.000611408	2779	tags=38%, list=14%, signal=33%	AKAP13/MYL2/EDN1/KLHL41/MYH10/MYOM1/ITGB1/MYH3/FHOD3/ANKRD1/MYOM3/MYOZ2/MEF2C/CFL2/CSRP1/TMOD1/ACTN2/TPM1/PDGFRA/PGM5/PDGFRB/LMOD1/MYH11/CASQ2/ACTC1
GO_GROWTH_PLATE_CARTILAGE_CHONDROCYTE_DIFFERENTIATION	GO_GROWTH_PLATE_CARTILAGE_CHONDROCYTE_DIFFERENTIATION	23	-0.750319	-1.93394	0.000110722	0.000944369	0.000613216	2778	tags=61%, list=14%, signal=52%	VWA1/NPPC/MATN2/TGFBR2/COL7A1/MATN3/SCARA3/VIT/COL14A1/COL12A1/ANXA6/COL6A1/COL6A2/COL6A3
GO_REGULATION_OF_RAS_PROTEIN_SIGNAL_TRANSDUCTION	GO_REGULATION_OF_RAS_PROTEIN_SIGNAL_TRANSDUCTION	231	-0.463345	-1.61843	0.000111199	0.000947234	0.000615076	3601	tags=33%, list=19%, signal=27%	TRIO/ITPKB/ARRB1/RASGRP1/FGD6/ABCA1/ARHGEF3/ARHGEF4/IRS2/PLEKHG2/RAPGEF1/ABL2/ROBO1/KALRN/RDX/ARHGEF6/KCTD10/GPR4/PLEKHG4B/KITLG/SPRY1/ARHGEF15/ABL1/AKAP13/IQSEC3/ARHGEF10/NOTCH2/MAP4K4/FGD2/GPR55/ARHGEF40/FGD5/CYTH3/ITGB1/LPAR1/LYN/PREX1/F2RL3/P2RY8/EPHB2/MAPRE2/VAV1/DLC1/NRG1/RASAL3/NRP1/ARHGEF17/GPR174/TGFB2/MYOC/RASGRF1/GPR17/GPR65/NGF/DGKI/RASGRF2/P2RY10/RASGRP4/F2R/KANK2/STMN3/F2RL2/ARHGEF2…
GO_EPITHELIAL_CELL_APOPTOTIC_PROCESS	GO_EPITHELIAL_CELL_APOPTOTIC_PROCESS	99	-0.543175	-1.75111	0.000113058	0.000961851	0.000624568	3486	tags=34%, list=18%, signal=28%	BMPR2/IL13/KDR/BOK/CD40/RAMP2/RGCC/ARRB2/ABL1/CD40LG/PIK3CG/GPER1/TGFBR2/ANGPT1/FASLG/HMOX1/TNFAIP3/TEK/PPARGC1A/GSN/ITGA4/RYR2/NUPR1/ICAM1/CCL2/SCG2/SERPINE1/COL18A1/IL10/THBS1/GAS6/IL6/CD248/SFRP4
GO_POSITIVE_REGULATION_OF_BLOOD_VESSEL_ENDOTHELIAL_CELL_MIGRATION	GO_POSITIVE_REGULATION_OF_BLOOD_VESSEL_ENDOTHELIAL_CELL_MIGRATION	51	-0.636361	-1.89458	0.000114435	0.000970059	0.000629897	3765	tags=59%, list=19%, signal=48%	HIF1A/P2RX4/TMSB4X/KDR/STAT5A/CD40/ABL1/MAP3K3/FGF18/SRPX2/NOS3/ETS1/ANGPT1/TGFB1/AMOTL1/PLK2/HMOX1/PRKD1/PTGS2/ANXA1/HDAC9/VEGFC/NRP1/PDGFB/FGF2/RHOJ/AKT3/FOXC2/THBS1/FGFR1
GO_MODIFICATION_OF_MORPHOLOGY_OR_PHYSIOLOGY_OF_OTHER_ORGANISM	GO_MODIFICATION_OF_MORPHOLOGY_OR_PHYSIOLOGY_OF_OTHER_ORGANISM	160	-0.494555	-1.68636	0.000114436	0.000970059	0.000629897	2307	tags=22%, list=12%, signal=19%	AZU1/ANXA2/JUN/HAMP/GNLY/CXCL6/ELANE/SERPINB9/IFNG/TGFB1/CAV2/ITGAV/CCL3/STOM/AQP1/LEF1/P2RX7/CLEC7A/CCL4/CD4/NTRK3/PRF1/CCL8/FCER2/CCL5/LTF/MPEG1/LYZ/CCL13/APOE/PTX3/CSF1R/CD209/HMGA2/CTSG
GO_POSITIVE_REGULATION_OF_AXON_EXTENSION	GO_POSITIVE_REGULATION_OF_AXON_EXTENSION	44	-0.661526	-1.92436	0.000114456	0.000970059	0.000629897	2265	tags=45%, list=12%, signal=40%	BMPR2/SRF/LIMK1/MACF1/DSCAM/SEMA7A/DBN1/ILK/HCLS1/NRP1/TNFRSF12A/TRPV2/NTRK3/LRP1/ISLR2/MAP1B/NTN1/L1CAM/CXCL12/FN1
GO_POSITIVE_REGULATION_OF_HEART_GROWTH	GO_POSITIVE_REGULATION_OF_HEART_GROWTH	37	-0.679544	-1.91957	0.000114847	0.000971087	0.000630565	2576	tags=43%, list=13%, signal=38%	EDN1/HAMP/FGF9/BASP1/GLI1/MEF2C/TBX20/AKAP6/FGF2/TBX5/ZFPM2/GATA6/FGFR1/IGF1/WT1/WNT2
GO_DIGESTIVE_SYSTEM_DEVELOPMENT	GO_DIGESTIVE_SYSTEM_DEVELOPMENT	142	-0.504136	-1.69825	0.000114866	0.000971087	0.000630565	2993	tags=35%, list=15%, signal=29%	RET/ADA/GATA4/SOX17/MIXL1/WLS/HOXD13/RARB/IGF2/FGF9/BMP4/FOXL1/PRDM1/GLI3/TGFBR2/HLX/NKX3-2/SOX11/SMO/GIP/TGFB2/GLI1/SFRP5/WNT11/FAT4/FOXF1/TCF21/STRA6/PCSK5/SHOX2/HRH2/MYOCD/RBPMS2/DCHS1/GATA6/PDGFC/SCT/PDGFRA/GLI2/PKDCC/TGFB3/CLMP/DACT1/FGF10/RARRES2/GATA5/SFRP1/COL3A1/SFRP2
GO_REGULATION_OF_GASTRULATION	GO_REGULATION_OF_GASTRULATION	36	-0.687454	-1.93879	0.000116785	0.000986074	0.000640296	2013	tags=33%, list=10%, signal=30%	LHX1/PHLDB2/FZD7/PHLDB1/TENM4/IL10/MYADM/FGFR1/ADIPOQ/COL5A2/COL5A1/SFRP2
GO_REGULATION_OF_PROTEIN_POLYMERIZATION	GO_REGULATION_OF_PROTEIN_POLYMERIZATION	202	-0.47161	-1.63646	0.000118503	0.00099932	0.000648898	3902	tags=32%, list=20%, signal=26%	SPIRE1/BAIAP2/ARL2/PINK1/CDC42EP2/FES/FCHSD2/SPTAN1/TMSB4X/ARHGAP18/CCR7/SNX9/HSPA1A/ADD2/PLEKHG2/RDX/SLC39A12/KANK3/TPPP3/ANKRD53/ARPC1B/ABL1/ESAM/ARHGAP28/GMFG/PAK3/NPHS1/SNCA/CAPG/EVL/CDC42EP3/COTL1/DBN1/CDC42EP1/PREX1/CDH5/STMN2/HCLS1/FHOD3/CORO1A/GSN/SPTA1/IQGAP2/WAS/FMN1/TMOD1/BIN1/CCL24/CSF3/ICAM1/HCK/MAP1B/CLIP3/NCKAP1L/CCL26/MAGEL2/MYADM/NAV3/ELN/SLIT2/CCL11/LMOD1/KANK4/CCL21
GO_REGULATION_OF_CELL_KILLING	GO_REGULATION_OF_CELL_KILLING	92	-0.550512	-1.75232	0.00011905	0.00100153	0.000650331	4180	tags=59%, list=22%, signal=46%	CD55/CD1B/MICB/KLRC4-KLRK1/LAMP1/LGALS9/PPP3CB/KIR2DL4/DNASE1L3/CD1A/KRT6A/CR1L/RASGRP1/PVR/IL13/CD1E/HLA-E/CADM1/CD1C/ARRB2/FCGRT/CD59/NCR1/IL12B/IL18RAP/CD1D/LEP/HLA-F/CXCL6/STAP1/CD226/SERPINB9/IFNG/VAV1/LAG3/CFH/CRTAM/NCR3/PIK3R6/IL12RB1/P2RX7/CLEC7A/SH2D1A/LILRB1/PRF1/SLAMF6/FCER2/FCGR2B/HAVCR2/ICAM1/PTPRC/ITGAM/TYROBP/IL7R
GO_CILIUM_OR_FLAGELLUM_DEPENDENT_CELL_MOTILITY	GO_CILIUM_OR_FLAGELLUM_DEPENDENT_CELL_MOTILITY	108	0.424768	1.72694	0.000119212	0.00100153	0.000650331	3658	tags=38%, list=19%, signal=31%	PLA2G3/TEKT5/CACNA1I/CATSPER2/ROPN1B/SLC26A8/DNAH3/ATP1A4/CFAP44/TAC4/CCDC39/TACR3/CATSPER3/CFAP43/CATSPER4/SEMG1/CELF3/RSPH4A/RFX3/SEMG2/SORD/SLC9C1/CCDC65/DNAH5/RSPH9/DNAH2/EFHC1/QRICH2/DNAI1/PGK2/GAS2L2/DNAH7/CFAP69/TCTE1/DNAH11/GAPDHS/ARMC2/SLC9B1/DNAH17/TTC21A/LRRC6
GO_ICOSANOID_METABOLIC_PROCESS	GO_ICOSANOID_METABOLIC_PROCESS	108	0.425202	1.72871	0.000119212	0.00100153	0.000650331	1377	tags=29%, list=7%, signal=27%	CYP4F2/CYP2C18/CYP4F8/CYP4F11/HPGD/CYP4F3/GSTA1/CYP4F12/CYP2C9/PLA2G3/CYP4F22/GGT2/ALOX15/CYP1A1/ALOX12/AKR1C2/PLA2G10/CYP2D6/GGT6/PLA2G4B/PLA2G4F/AKR1C3/ALOX12B/AKR1C1/FABP5/FAAH2/CYP2J2/CYP2C8/EDN2/CYP4A11/FAAH
GO_CHONDROCYTE_DIFFERENTIATION_INVOLVED_IN_ENDOCHONDRAL_BONE_MORPHOGENESIS	GO_CHONDROCYTE_DIFFERENTIATION_INVOLVED_IN_ENDOCHONDRAL_BONE_MORPHOGENESIS	29	-0.710377	-1.93047	0.000121644	0.00102069	0.000662773	2778	tags=59%, list=14%, signal=50%	VWA1/NPPC/SOX9/MATN2/AXIN2/TGFBR2/COL7A1/SERPINH1/MATN3/SCARA3/VIT/COL14A1/COL12A1/ANXA6/COL6A1/COL6A2/COL6A3
GO_COTRANSLATIONAL_PROTEIN_TARGETING_TO_MEMBRANE	GO_COTRANSLATIONAL_PROTEIN_TARGETING_TO_MEMBRANE	98	0.445663	1.78817	0.000122295	0.00102487	0.000665485	7765	tags=69%, list=40%, signal=42%	RPS4Y1/RPS6/ARL6IP1/RPS18/RPL32/RPL19/SEC61A2/RPL4/RPL23/RPS7/RPL18/RPL6/RPL24/RPL36A/RPL30/RPL3/RPL34/RPL14/RPLP0/RPL23A/RPS28/RPL29/RPL39/RPL38/RPS15/RPL36/RPS24/RPL35A/RPL37/RPL8/RPS2/RPS8/RPS21/RPS11/RPL17/RPSA/RPS3/RPS14/RPL9/RPL15/RPL13A/RPL31/RPS17/RPS15A/RPL22/RPS4X/RPL18A/RPL27/RPS19/RPL7/RPL28/RPL11/RPS23/RPL37A/RPS25/SRP9/RPS26/RPL27A/UBA52/SRP19/RPS5/RPL5/RPL10A/RPS16/RPL7A/RPS20/RPL2…
GO_REGULATION_OF_RENAL_SYSTEM_PROCESS	GO_REGULATION_OF_RENAL_SYSTEM_PROCESS	35	-0.687282	-1.92282	0.000124472	0.00104181	0.000676488	3854	tags=69%, list=20%, signal=55%	EDNRB/SPX/NPPB/PTPRO/GJA1/AVPR2/GNAI2/EDN1/AGT/AVPR1A/STC1/NPR1/CORO2B/OR51E2/PDGFB/OXT/DRD2/CORIN/F2R/ADORA1/GJA5/GAS6/AGTR1/ADIPOQ
GO_LEARNING	GO_LEARNING	140	-0.501078	-1.68422	0.000124957	0.00104457	0.00067828	4162	tags=44%, list=21%, signal=35%	SLC6A1/CCK/FOXB1/GRM5/KIT/CNTN2/MEIS2/PPP3CB/OPRL1/SORCS3/HIF1A/PPT1/NLGN4X/DBH/ARF4/SRF/LGMN/APP/DLG4/KALRN/BRSK1/TLR2/NTSR1/CNTNAP2/NPTX2/LRRN4/JPH3/JUN/HRH1/TNR/AGT/ITGB1/TACR2/EPHB2/SLC8A3/ATXN1/PTGS2/PDE1B/RELN/SYNPO/DRD2/FYN/CLDN5/GRIN2A/DGKI/NTRK2/PTN/SLC24A2/FOXP2/NPAS4/NETO1/STRA6/HRH2/NRXN1/GPR88/SYT11/BCHE/SNAP25/SHANK1/NRXN2/ATP1A2/MAP1A
GO_PEPTIDE_RECEPTOR_ACTIVITY	GO_PEPTIDE_RECEPTOR_ACTIVITY	149	-0.502295	-1.69638	0.000125537	0.00104812	0.000680584	3954	tags=48%, list=20%, signal=38%	HCRTR2/OPRL1/EDNRB/SORCS3/GALR1/GAL/MC2R/AGTRAP/NPY2R/CX3CR1/CCR7/RXFP3/TACR1/AVPR2/RAMP2/CYSLTR1/OGFRL1/NLRP6/NPBWR1/GRPR/NPFFR1/NTSR1/CRHR1/NPR2/ACKR3/XCR1/CXCR6/ACKR2/CCR6/CALCRL/SSTR2/BDKRB1/BDKRB2/AVPR1A/TACR2/NMUR1/RAMP3/F2RL3/CYSLTR2/NPR1/NPR3/VIPR2/CXCR5/CXCR1/TSHR/SSTR3/GPR17/CCR8/GPR84/CXCR3/F2R/F2RL2/SORCS1/CCR1/CXCR4/CCR5/CCR4/PTH1R/CCR2/GLP2R/APLNR/CMKLR1/FPR2/MCHR1/EDNRA/ADCYAP1R1/F…
GO_SYNCYTIUM_FORMATION	GO_SYNCYTIUM_FORMATION	53	-0.637578	-1.91729	0.000125717	0.00104831	0.000680712	3150	tags=47%, list=16%, signal=40%	MYH9/IL4R/EHD1/ADAM9/PTGFRN/CDON/NPHS1/TNFSF14/SH3PXD2A/CAPN2/NFATC2/NOS1/ERVFRD-1/EHD2/PLEKHO1/CCL8/CXCL10/CACNA1H/TREM2/CD109/CD53/DCSTAMP/TYROBP/CXCL9/ADAM12
GO_CARDIAC_MUSCLE_TISSUE_MORPHOGENESIS	GO_CARDIAC_MUSCLE_TISSUE_MORPHOGENESIS	64	-0.597391	-1.84574	0.000126369	0.00105245	0.000683396	2221	tags=34%, list=11%, signal=31%	MYOM1/SMAD7/TGFBR1/ENG/TGFB1/NRG1/S1PR1/TGFB2/ANKRD1/MYOM3/TBX20/RYR2/FOXC2/HEG1/NOG/TPM1/ZFPM2/MYL3/WNT2/HAND1/COL11A1/ACTC1
GO_CLATHRIN_COATED_ENDOCYTIC_VESICLE	GO_CLATHRIN_COATED_ENDOCYTIC_VESICLE	57	-0.612897	-1.853	0.000127244	0.00105842	0.000687275	1649	tags=32%, list=8%, signal=29%	HLA-DQB2/CTLA4/CD74/HLA-DQA2/CEMIP/TYRP1/HLA-DRB5/HLA-DRA/HLA-DRB1/HLA-DQB1/HLA-DPB1/SGIP1/HLA-DPA1/FCGR1B/FCGR1A/APOE/HLA-DQA1/ROR2
GO_MEMBRANE_INVAGINATION	GO_MEMBRANE_INVAGINATION	68	-0.59352	-1.83757	0.000129835	0.00107864	0.000700403	3530	tags=51%, list=18%, signal=42%	XKR5/ABCA1/MEGF10/RHOG/SNX9/RHOBTB3/MYH9/ITGA2/ARHGAP25/RAC2/CD36/IGLL1/ELMO1/STAP1/GSN/XKR4/GULP1/BIN2/CD300A/SYT11/FCGR2B/TREM2/MFGE8/RAB31/ITGAM/AIF1/FCGR1A/NCKAP1L/FCER1G/MARCO/C3/MSR1/ITGB2/THBS1/IGLL5
GO_ENDOCARDIAL_CUSHION_DEVELOPMENT	GO_ENDOCARDIAL_CUSHION_DEVELOPMENT	45	-0.628363	-1.83545	0.000129995	0.00107864	0.000700404	3124	tags=53%, list=16%, signal=45%	ROBO1/GATA4/MSX1/ACVR1/SOX9/NOS3/BMP4/TGFBR1/TGFBR2/ENG/SNAI2/ACVRL1/TGFB2/TBX20/HEYL/SNAI1/FOXF1/TBX5/TMEM100/DCHS1/NOG/RBM24/TWIST1/GATA5
GO_NUCLEOTIDE_EXCISION_REPAIR	GO_NUCLEOTIDE_EXCISION_REPAIR	109	0.423627	1.72885	0.000130722	0.00108333	0.000703448	8505	tags=56%, list=44%, signal=32%	NEIL1/UVSSA/GTF2H4/RAD52/NEIL3/GTF2H2/BRIP1/GTF2H2C/USP45/RPA4/ERCC6/ERCC8/RFC5/FAN1/POLE/LIG1/CDK7/BRCA2/SLX4/POLR2H/LIG3/HUS1B/HUS1/LIG4/EP300/PNKP/RFC3/AQR/ZNF830/RFC4/POLR2J/MNAT1/COPS5/BIVM/POLL/POLR2B/XPA/GTF2H5/RNF111/NTHL1/HMGN1/ERCC4/UBA52/UBB/ERCC5/CCNH/POLR2K/ATXN3/POLR2A/USP7/POLD1/SLC30A9/COPS2/RBBP8/RPS27A/POLD2/GTF2H3/TP53/XAB2/RBX1/POLR2D
GO_ANTIGEN_PROCESSING_AND_PRESENTATION_OF_PEPTIDE_OR_POLYSACCHARIDE_ANTIGEN_VIA_MHC_CLASS_II	GO_ANTIGEN_PROCESSING_AND_PRESENTATION_OF_PEPTIDE_OR_POLYSACCHARIDE_ANTIGEN_VIA_MHC_CLASS_II	99	-0.540686	-1.74308	0.000132479	0.00109654	0.000712026	4550	tags=40%, list=23%, signal=31%	CTSV/AP2B1/CTSD/ACTR1A/SEC31A/CAPZA2/DCTN1/CAPZB/KIFAP3/AP2A2/KIF3C/OSBPL1A/LGMN/CTSS/IFI30/CTSF/AP1S2/SEC23A/SEC24D/HLA-DMA/HLA-DOB/LAG3/HLA-DQB2/KIF26A/CTSL/CD74/HLA-DQA2/HLA-DOA/HLA-DMB/HLA-DRB5/HLA-DRA/HLA-DRB1/FCGR2B/HLA-DQB1/HLA-DPB1/TREM2/HLA-DPA1/HLA-DQA1/FCER1G/THBS1
GO_NEGATIVE_REGULATION_OF_ION_TRANSMEMBRANE_TRANSPORT	GO_NEGATIVE_REGULATION_OF_ION_TRANSMEMBRANE_TRANSPORT	94	-0.543181	-1.74089	0.000133053	0.00109994	0.000714233	2853	tags=29%, list=15%, signal=25%	CLIC2/SLN/NTSR1/CRHR1/KCNE1/HECW1/HAMP/EPHB2/DRD2/DYSF/REM1/KCNH2/BIN1/CAV1/ACTN2/RGS2/ADRA2A/ATP1A2/THBS1/RRAD/GEM/KCNE4/RGS4/MMP9/TWIST1/CASQ2/PLN
GO_POSITIVE_REGULATION_OF_ALPHA_BETA_T_CELL_ACTIVATION	GO_POSITIVE_REGULATION_OF_ALPHA_BETA_T_CELL_ACTIVATION	60	-0.592225	-1.80322	0.00013378	0.0011045	0.000717199	4103	tags=60%, list=21%, signal=47%	RHOA/LGALS9/IL18/RARA/CD81/ITPKB/HLA-E/IL4R/RUNX1/ADA/SOCS1/PRKCQ/IL12B/FOXP3/ZAP70/GLI3/TGFBR2/IFNG/HLX/ANXA1/RASAL3/EBI3/RUNX3/IL12RB1/CD80/ZBTB16/CD28/CD3E/CD86/SASH3/NLRP3/CCR2/PTPRC/NCKAP1L/TNFSF4/CCL19
GO_CELL_CELL_CONTACT_ZONE	GO_CELL_CELL_CONTACT_ZONE	67	-0.592717	-1.83435	0.000133934	0.0011045	0.000717199	3374	tags=43%, list=17%, signal=36%	FHOD1/AJAP1/DSC2/GJA1/SCN4B/AHNAK/SCN2A/VCL/KCNA5/HAMP/GJC1/ITGB1/FXYD1/VAMP5/SLC8A1/AKAP6/PCDH9/PECAM1/JAM2/ACTN1/JAM3/GJA5/SCN1B/ANK2/ATP1A2/MYH1/CDH2/PGM5/DES
GO_NEGATIVE_REGULATION_OF_CYSTEINE_TYPE_ENDOPEPTIDASE_ACTIVITY	GO_NEGATIVE_REGULATION_OF_CYSTEINE_TYPE_ENDOPEPTIDASE_ACTIVITY	89	-0.552173	-1.75111	0.000143309	0.00118037	0.00076646	2487	tags=26%, list=13%, signal=23%	SNCA/TNFSF14/SERPINB9/CD44/BIRC3/IFI6/PTGS2/CD27/AQP1/LEF1/NGF/BIRC7/PLAUR/CST7/LTF/NGFR/HGF/DPEP1/THBS1/GAS6/CRYAB/MMP9/SFRP2
GO_SARCOPLASM	GO_SARCOPLASM	78	-0.57102	-1.79139	0.000144414	0.00118767	0.000771201	3160	tags=36%, list=16%, signal=30%	TMEM109/ITPR1/ATP2A3/ITPR2/SLN/RASD1/JPH3/KLHL41/HABP4/NOS1/SLC8A3/SRL/CALU/GSN/MEF2C/AKAP6/RYR2/SLC2A4/CACNA2D1/THBS4/MRVI1/THBS1/SPOCK1/JPH2/FLNC/CASQ2/SGCD/PLN
GO_BLOOD_MICROPARTICLE	GO_BLOOD_MICROPARTICLE	111	-0.528806	-1.73106	0.000144549	0.00118767	0.000771201	3568	tags=38%, list=18%, signal=31%	ACTB/CFHR1/ORM1/SERPINF2/ZBTB38/HSPA2/HSPA1A/A1BG/HPR/ITIH1/FCN2/HBD/CFB/AGT/ENG/TGFB1/CFH/ANXA5/PROS1/GSN/STOM/HP/MSN/CPN2/CLU/SERPINA3/VTN/BCHE/A2M/APOE/C3/SERPING1/C1R/C1QC/C4A/C1QB/F13A1/C1S/C4B/FN1/ACTG2/ACTC1
GO_NEGATIVE_REGULATION_OF_RESPONSE_TO_WOUNDING	GO_NEGATIVE_REGULATION_OF_RESPONSE_TO_WOUNDING	87	-0.556645	-1.76422	0.000144749	0.00118786	0.000771327	2816	tags=44%, list=14%, signal=38%	SERPINF2/AJAP1/SERPINB2/GJA1/TFPI/ANXA2/WFDC1/PLAT/EDN1/KLK8/ADTRP/NOS3/TNR/PDGFA/PHLDB2/SH2B3/CD34/ANXA5/PROS1/PDGFB/FGF2/RGMA/PLAUR/VTN/SPP1/ADAMTS18/PLAU/CD109/SIGLEC10/SERPINE1/APOE/SERPINE2/PRKG1/PDGFRA/THBS1/SERPING1/C1QTNF1/FAP
GO_GLIAL_CELL_DEVELOPMENT	GO_GLIAL_CELL_DEVELOPMENT	109	-0.526061	-1.71615	0.000145939	0.00119616	0.000776717	2936	tags=34%, list=15%, signal=29%	TLR2/LGI4/MAG/ARHGEF10/LAMC3/TLR4/S100A8/NRROS/PRDM8/LPAR1/LYN/CDK6/ILK/IFNG/NRG1/SOX11/SMO/CNTNAP1/GSN/MYOC/LAMB2/NTRK2/TENM4/CLU/NTRK3/LRP1/TREM2/ROR1/PLP1/TSPAN2/FPR2/C5AR1/VIM/C1QA/IL6/MXRA8/ROR2
GO_POTASSIUM_ION_TRANSPORT	GO_POTASSIUM_ION_TRANSPORT	234	-0.45169	-1.58224	0.000146145	0.0011964	0.000776868	2589	tags=27%, list=13%, signal=24%	KCNJ3/KCNE1/SLC9A9/KCNN3/LRRC38/SLC12A8/NOS3/KCNJ6/KCNA5/SLC24A4/KCNK13/NOS1/DPP6/PRNP/FXYD2/KCNAB2/FXYD1/SLC1A3/KCNT2/LRRC55/KCNG2/P2RY12/KCNS2/KCNIP3/DRD2/AQP1/AKAP6/KCNA2/KCNJ5/KCNH2/KCNA3/SLC24A2/NETO1/KCND3/NALCN/BIN1/KCNIP1/KCNK2/ADORA1/CAV1/KCNB1/TREM2/SNAP25/ACTN2/GJA5/KCNQ5/KCNK3/ABCC9/KCNJ8/FLNA/SLC24A3/ADRA2A/ANK2/ATP1A2/KCNMA1/ADCYAP1/KCNA1/KCNMB1/KCNE4/FHL1/RGS4/KCNJ12/HTR2A/CASQ2
GO_REGULATION_OF_CD4_POSITIVE_ALPHA_BETA_T_CELL_DIFFERENTIATION	GO_REGULATION_OF_CD4_POSITIVE_ALPHA_BETA_T_CELL_DIFFERENTIATION	46	-0.651028	-1.91108	0.000147852	0.0012089	0.000784984	3072	tags=50%, list=16%, signal=42%	IL4R/RUNX1/SOCS1/IL12B/TBX21/FOXP3/IL27/SMAD7/IFNG/HLX/LOXL3/JAK3/ANXA1/RUNX3/IL12RB1/CD80/IRF4/CD86/SASH3/NLRP3/NCKAP1L/TNFSF4/CCL19
GO_REGULATION_OF_DNA_BINDING_TRANSCRIPTION_FACTOR_ACTIVITY	GO_REGULATION_OF_DNA_BINDING_TRANSCRIPTION_FACTOR_ACTIVITY	410	-0.411283	-1.47676	0.000148115	0.00120958	0.000785427	3884	tags=28%, list=20%, signal=23%	SP100/STAT3/IL1B/FLOT1/NLRC4/FZD4/PINK1/PPP2R5B/NFKB2/DDX58/IL1RAP/ARRB1/TMSB4X/CX3CR1/PKD1/TNFSF11/AIM2/SRF/ZIC2/PKD2/MDFI/MAPK11/HSPA1A/CDKN2A/S100A9/CYLD/APP/CD40/ERC1/NLRC3/ARID5B/TLR2/RGCC/ARRB2/BHLHE40/FZD2/PRKCQ/ADAM8/FOXS1/EDA2R/CD40LG/TRAF1/EDN1/NOD2/JUN/CD36/IL18RAP/TLR4/S100A8/EPHA5/NLRP2/NLRC5/FOXP3/ANXA3/AGT/SMAD7/BEX1/EOMES/IRAK3/PRNP/HMOX1/CX3CL1/PRKD1/TLR6/NLRP12/TNFAIP3/PRKCB/TNF…
GO_POSITIVE_REGULATION_OF_MYELOID_LEUKOCYTE_DIFFERENTIATION	GO_POSITIVE_REGULATION_OF_MYELOID_LEUKOCYTE_DIFFERENTIATION	56	-0.618907	-1.8595	0.000150712	0.00122929	0.000798225	3679	tags=46%, list=19%, signal=38%	ZFP36L1/FES/TNFSF11/SLC9B2/RUNX1/KITLG/KLF10/NOTCH2/IL12B/JUN/IL34/IFNG/TGFB1/HCLS1/LIF/LEF1/CD74/CD4/CCR1/CSF1/EVI2B/TREM2/DCSTAMP/GPR68/TYROBP/ROR2
GO_REGULATION_OF_MUSCLE_ADAPTATION	GO_REGULATION_OF_MUSCLE_ADAPTATION	83	-0.561729	-1.77312	0.000152563	0.00124288	0.000807051	2784	tags=30%, list=14%, signal=26%	ATP2B4/UTRN/PDE5A/EDN1/IL6ST/NOS3/HAMP/AGT/TRPC3/PPARGC1A/NR4A3/AKAP6/TNFRSF1B/TRIM63/FBXO32/RGS2/AIF1/PI16/LMCD1/RGS4/IGFBP5/SGCA/IGF1/HAND2/GATA5
GO_POSITIVE_REGULATION_OF_RECEPTOR_SIGNALING_PATHWAY_VIA_STAT	GO_POSITIVE_REGULATION_OF_RECEPTOR_SIGNALING_PATHWAY_VIA_STAT	89	-0.551078	-1.74763	0.000157769	0.00128373	0.000833579	3448	tags=42%, list=18%, signal=34%	GH1/IL13/IFNL1/CD40/CLCF1/TNFRSF18/SOCS1/IL12B/CSF2/IL6ST/LEP/AGT/IL27RA/LYN/PRL/IFNG/IL24/HCLS1/LIF/SOCS3/CRLF2/IL31RA/FLT3/GHR/FYN/PECAM1/CD300A/F2R/OSM/IL10RA/CCL5/IL10/CYP1B1/IL7R/CSF1R/IL6/IGF1
GO_SKELETAL_MUSCLE_ORGAN_DEVELOPMENT	GO_SKELETAL_MUSCLE_ORGAN_DEVELOPMENT	160	-0.489393	-1.66876	0.000158843	0.00129091	0.000838239	2737	tags=30%, list=14%, signal=26%	ANKRD2/HIVEP3/CYP26B1/NEURL1/PAX5/CDON/KLHL41/NPHS1/TLL2/MYOM1/EOMES/SVIL/TGFB1/BASP1/CAV2/HLX/HDAC9/SOX11/SMO/VAMP5/ANKRD1/MYOZ2/MEF2C/HLF/CFL2/COL19A1/EGR1/HEYL/ASB2/NUPR1/BVES/FOXP2/S100B/TCF21/POPDC2/STRA6/CHRNA1/SHOX2/CAV1/MYOCD/EGR2/RBM24/ELN/MSC/TWIST1/WT1/MEOX2/DCN
GO_SISTER_CHROMATID_SEGREGATION	GO_SISTER_CHROMATID_SEGREGATION	172	0.375539	1.62	0.000162181	0.00131645	0.000854822	8648	tags=64%, list=44%, signal=36%	MAPK15/SMC1B/CHMP4C/PTTG2/CENPK/TTK/CHMP4A/TTN/GEN1/CENPE/ESCO2/KIF18A/KIF4B/KIF18B/NUF2/ESPL1/SPAG5/MAP10/BUB1B/TOP2A/KIF14/TOP2B/AURKC/CENPC/RAB11A/ESCO1/KNSTRN/PSRC1/USP44/XRCC3/MAD2L1/FBXO5/SMC4/NCAPG/ANAPC4/TUBG2/AKAP8L/NUSAP1/DSCC1/NEK2/AKAP8/AURKB/MAU2/TACC3/DDX11/RMI2/NCAPH/CCNB1/TEX14/ANAPC15/SFPQ/MIS12/KIF22/STAG3/NCAPD3/CDC6/POGZ/RRS1/BUB1/ZNF207/MSTO1/TUBG1/CDC26/ZWINT/INCENP/PTTG1/PI…
GO_RESPONSE_TO_ORGANOPHOSPHORUS	GO_RESPONSE_TO_ORGANOPHOSPHORUS	135	-0.506413	-1.69792	0.000166608	0.0013506	0.000877	3837	tags=40%, list=20%, signal=32%	IL1B/HCN1/P2RX4/CPS1/RAP1A/ZFP36L1/THBD/PANX1/SSH1/AREG/PKD2/APP/RAPGEF1/ITPR2/STAT1/KCNE1/JUN/PIK3CG/PCK1/PTAFR/SELL/LPAR1/PER1/PDE2A/STC1/SLC8A3/CNGA3/TRPC3/PTGS2/TEK/P2RY12/CRHBP/DUSP1/OXT/SLC8A1/AQP1/PDE3A/AKAP6/P2RX7/MMP19/P2RY6/NOX4/ABCC9/AQP9/CDO1/SPARC/PENK/IGFBP5/PTPRN/P2RX1/WT1/PLA2G5/ADIPOQ/COL1A1
GO_MITOCHONDRIAL_RNA_METABOLIC_PROCESS	GO_MITOCHONDRIAL_RNA_METABOLIC_PROCESS	42	0.575445	1.94896	0.000166791	0.0013506	0.000877	7097	tags=86%, list=37%, signal=55%	PPARGC1B/TRMT10A/SARS2/TEFM/MTERF2/CHCHD10/MTERF1/SLC25A33/FASTKD1/TRMT10C/TRMT10B/TFB2M/TRIT1/WARS2/MTERF3/YARS2/GRSF1/EARS2/TRNT1/POLRMT/FASTKD5/MRPL12/TFAM/TRMT61B/TARS2/DARS2/LRPPRC/AARS2/TBRG4/SLIRP/CDK5RAP1/PNPT1/PUS1/TRMT5/MTO1/PDE12
GO_REACTIVE_NITROGEN_SPECIES_METABOLIC_PROCESS	GO_REACTIVE_NITROGEN_SPECIES_METABOLIC_PROCESS	75	-0.573196	-1.79716	0.000168386	0.00136188	0.000884322	2936	tags=48%, list=15%, signal=41%	IL1B/SLC7A2/P2RX4/CPS1/CX3CR1/PKD2/TLR2/ATP2B4/RORA/DDAH2/EDN1/CD36/TLR4/NOS3/AGT/NOS1/IFNG/TLR6/CD34/ACP5/PTGS2/TMEM106A/RGN/KLF2/CLEC7A/MMP8/CLU/CAV1/SIRPA/ICAM1/AIF1/IL10/PTX3/ITGB2/CYP1B1/PTGIS
GO_LYMPHOCYTE_HOMEOSTASIS	GO_LYMPHOCYTE_HOMEOSTASIS	60	-0.587428	-1.78861	0.000168621	0.00136214	0.000884494	2937	tags=57%, list=15%, signal=48%	PPP2R3C/BCL2/LGALS9/PPP3CB/SLC46A2/HIF1A/SKIL/SPNS2/SLC40A1/ADA/ABL1/LMO1/PKN1/TNFSF14/FOXP3/LYN/TSC22D3/TNFAIP3/JAK3/CORO1A/GPR174/GAPT/SPTA1/MEF2C/P2RX7/DOCK10/SIT1/CD74/TNFSF13B/DOCK11/TNFRSF13B/TNFRSF17/IL2RA/NCKAP1L
GO_DEMETHYLATION	GO_DEMETHYLATION	68	0.497894	1.89289	0.000169013	0.00136367	0.000885484	5277	tags=46%, list=27%, signal=33%	CYP2C9/CYP3A5/CYP1A1/CYP2D6/CYP3A7/HR/CYP2C8/GATA3/CYP3A43/CYP1A2/KDM5D/ALKBH2/TET3/CYP51A1/MMACHC/HSF4/PHF8/CYP3A4/TDG/TET2/KDM4D/APOBEC2/KDM8/UTY/JARID2/TET1/APOBEC3F/KDM4B/ALKBH4/APOBEC3D/KDM4C
GO_ANGIOGENESIS_INVOLVED_IN_WOUND_HEALING	GO_ANGIOGENESIS_INVOLVED_IN_WOUND_HEALING	21	-0.766311	-1.93263	0.000173919	0.00140157	0.000910096	4027	tags=76%, list=21%, signal=60%	NDNF/GPX1/PRCP/HPSE/SRF/GPR4/ETS1/CX3CL1/CD34/TNFAIP3/MCAM/CXCR4/FOXC2/ITGB3/SERPINE1/SMOC2
GO_RESPONSE_TO_PURINE_CONTAINING_COMPOUND	GO_RESPONSE_TO_PURINE_CONTAINING_COMPOUND	150	-0.494886	-1.67333	0.000174481	0.00140441	0.000911941	2637	tags=28%, list=14%, signal=24%	STAT1/KCNE1/JUN/PIK3CG/PCK1/PTAFR/SELL/PER1/PDE2A/STC1/SLC8A3/CNGA3/TRPC3/PTGS2/TEK/P2RY12/CRHBP/PPARGC1A/DUSP1/OXT/SLC8A1/AQP1/PDE3A/AKAP6/P2RX7/RYR2/MMP19/P2RY6/NOX4/ABCC9/AQP9/CDO1/SPARC/PENK/IGFBP5/PTPRN/P2RX1/WT1/PLA2G5/ADIPOQ/COL1A1/CASQ2
GO_MEMBRANE_PROTEIN_PROTEOLYSIS	GO_MEMBRANE_PROTEIN_PROTEOLYSIS	58	-0.60024	-1.81769	0.00017635	0.00141776	0.000920609	3299	tags=34%, list=17%, signal=29%	SH3D19/SNX9/MYH9/RET/ADAM9/PRKCQ/ADAM8/BACE1/IFNG/TGFB1/P2RX7/TNFRSF1B/TIMP3/TIMP1/APOE/IL10/NGFR/ADRA2A/ADAM19/TIMP2
GO_CELLULAR_RESPONSE_TO_PEPTIDE	GO_CELLULAR_RESPONSE_TO_PEPTIDE	368	-0.413017	-1.47828	0.000176832	0.00141994	0.000922021	4086	tags=30%, list=21%, signal=24%	PTEN/CCND3/GRM5/SOCS2/LEPROT/IGF1R/CASP4/BAIAP2/STAT3/RPE65/ERRFI1/IL1B/PCSK9/GCK/CPS1/ZFP36L1/AGTRAP/LPIN2/ATP6V0D1/GH1/FOXO1/GPR21/PTPRE/ATP6V0A4/CYP11A1/LGMN/STAT5A/IRS2/APP/GJA1/ATP6V1B2/INHBB/GNAI2/BCAR1/ADCY4/SOCS1/LDOC1/KLF10/CRHR1/PRKCQ/STAT1/EDN1/NOD2/CD36/TLR4/MGARP/MYO5A/LEP/IGF2/PDK4/PCK1/GPER1/AGT/NR4A1/ADCY9/LYN/GJB2/BACE1/PRNP/PRL/CAV2/ATP6V0D2/ADCY7/TLR6/PRKCB/LPL/JAK3/HDAC9/ANXA5…
GO_POSITIVE_REGULATION_OF_PROTEIN_TYROSINE_KINASE_ACTIVITY	GO_POSITIVE_REGULATION_OF_PROTEIN_TYROSINE_KINASE_ACTIVITY	54	-0.611673	-1.83874	0.000181992	0.00145963	0.000947795	2682	tags=44%, list=14%, signal=38%	NEURL1/EREG/NEDD9/CASS4/AGT/GPRC5B/STAP1/PRNP/AFAP1L2/NRG1/RELN/PDGFB/FYN/NTRK2/NCF1/ADORA1/NOX4/CCL5/LILRA5/FCGR1A/ADRA2A/GAS6/CSF1R/GREM1
GO_DNA_TEMPLATED_TRANSCRIPTION_ELONGATION	GO_DNA_TEMPLATED_TRANSCRIPTION_ELONGATION	106	0.421511	1.71584	0.000182347	0.00146073	0.000948511	8595	tags=52%, list=44%, signal=29%	SHH/CCNT2/GTF2H4/TEFM/ELL3/BTBD18/GTF2H2/TAF1A/DDX39B/ERCC6/NELFA/RECQL5/POLR1B/POLR1C/NELFCD/EAF2/ZNF326/CDK7/EZH2/THOC1/POLR2H/CCNK/TAF1D/TAF1B/LEO1/SCAF8/TBP/CD3EAP/CCNT1/RNF168/ZNRD1/TAF1C/POU4F1/TSFM/POLR2J/MNAT1/NCBP2/POLR2B/GTF2H5/HMGN1/ELP2/WDR43/CCNH/POLR2K/CDK13/POLR2A/CTR9/RTF1/EAPP/WDR61/GTF2H3/CDK12/POLR2D/LDB1/PBRM1
GO_REGULATION_OF_SYNAPSE_ASSEMBLY	GO_REGULATION_OF_SYNAPSE_ASSEMBLY	99	-0.536195	-1.7286	0.000182623	0.0014612	0.000948816	3300	tags=38%, list=17%, signal=32%	LRRTM2/LINGO2/TPBG/EPHB1/APP/TLR2/NLGN1/IL1RAPL1/PDLIM5/LRRN3/SNCA/NLGN2/SRPX2/EPHB2/CBLN1/GPC4/FZD1/WNT7A/OXT/MEF2C/NTRK2/MDGA1/NTRK3/NTRK1/NRXN1/SLITRK2/GAP43/NTNG2/LRFN5/SLITRK4/FLRT2/CLSTN2/SLITRK3/NTN1/PTPRD/THBS2/GPC6/SYNDIG1
GO_IMMUNOLOGICAL_SYNAPSE	GO_IMMUNOLOGICAL_SYNAPSE	35	-0.678036	-1.89696	0.000184769	0.00147661	0.000958824	3150	tags=51%, list=16%, signal=43%	MYH9/DUSP3/PRKCQ/LCK/PTPRJ/ZAP70/CD6/CORO1A/CD28/SCIMP/CD3E/GZMA/RHOH/CD37/GZMB/HAVCR2/ICAM1/CD53
GO_INTERLEUKIN_17_PRODUCTION	GO_INTERLEUKIN_17_PRODUCTION	32	-0.679902	-1.87904	0.000185236	0.00147783	0.000959616	2824	tags=56%, list=15%, signal=48%	CCL1/PRKCQ/NOD2/IL12B/TLR4/FOXP3/IL27RA/PRNP/IFNG/TGFB1/RFTN1/LY9/OSM/SLAMF6/NCKAP1L/TNFSF4/SPHK1/IL6
GO_REGULATION_OF_SMOOTH_MUSCLE_CONTRACTION	GO_REGULATION_OF_SMOOTH_MUSCLE_CONTRACTION	61	-0.597042	-1.82869	0.000185361	0.00147783	0.000959616	2995	tags=62%, list=15%, signal=53%	KCNB2/RHOA/KIT/NPNT/ADRA1A/SPX/NPY2R/SRF/TACR1/DAPK3/DOCK4/ADA/ITGA2/EDN1/CHRM3/PROK2/CALCRL/GPER1/PTAFR/TACR2/TBXA2R/PTGS2/OXT/ADRA1D/ADRA1B/F2R/ADORA1/CAV1/MYOCD/RGS2/ADRA2A/ATP1A2/PRKG1/KCNMA1/SPHK1/CHRM2/P2RX1/CNN1
GO_HOMEOSTASIS_OF_NUMBER_OF_CELLS	GO_HOMEOSTASIS_OF_NUMBER_OF_CELLS	236	-0.456191	-1.59572	0.000186453	0.00148477	0.000964123	4049	tags=35%, list=21%, signal=28%	LGALS9/KIT/ZFP36/PPP3CB/STAT3/SLC46A2/HIF1A/TAL1/ZFP36L1/SKIL/ITPKB/SPNS2/INPP5D/DYRK3/CCR7/SRF/HSPA1A/CYLD/ILDR2/THRA/SLC40A1/ADA/LIPA/KLF13/RASSF2/KITLG/ABL1/LMO1/PKN1/STAT1/SOX9/TNFSF14/NOS3/FOXP3/ETS1/CXCL6/LYN/BMP4/CDK6/GATA1/TSC22D3/HMOX1/SH2B3/TNFAIP3/JAK3/ANXA1/HCLS1/SMO/PIK3CD/CORO1A/GPR174/GAPT/SPTA1/FLT3/MEF2C/KLF2/P2RX7/DOCK10/IKZF1/SIT1/CD74/F2R/TNFSF13B/DOCK11/CSF1/CCR4/TNFRSF13B/SA…
GO_MUSCLE_ADAPTATION	GO_MUSCLE_ADAPTATION	106	-0.526149	-1.71551	0.00018708	0.00148801	0.000966222	2784	tags=29%, list=14%, signal=25%	ATP2B4/UTRN/PDE5A/EDN1/IL6ST/NOS3/HAMP/AGT/HMOX1/TRPC3/PPARGC1A/GSN/MYOC/MYOZ2/MEF2C/NR4A3/AKAP6/TNFRSF1B/TRIM63/FBXO32/RGS2/AIF1/GATA6/PI16/LMCD1/RGS4/IGFBP5/SGCA/IGF1/HAND2/GATA5
GO_NEGATIVE_REGULATION_OF_LEUKOCYTE_CHEMOTAXIS	GO_NEGATIVE_REGULATION_OF_LEUKOCYTE_CHEMOTAXIS	17	-0.781034	-1.88228	0.000191255	0.00151941	0.000986615	2097	tags=53%, list=11%, signal=47%	STAP1/DUSP1/PADI2/C5AR2/NBL1/CCL2/SLAMF8/SLIT2/GREM1
GO_EMBRYONIC_APPENDAGE_MORPHOGENESIS	GO_EMBRYONIC_APPENDAGE_MORPHOGENESIS	123	-0.513678	-1.70406	0.000191773	0.00152173	0.000988123	3189	tags=33%, list=16%, signal=27%	SALL1/HOXA11/ECE1/FBN2/MSX1/HOXD13/CYP26B1/GNA12/NOTCH2/RARB/HOXC10/FGF9/BMP4/GLI3/MYH3/OSR2/TGFB2/WNT7A/LEF1/ZBTB16/RUNX2/AFF3/RECK/TBX5/SHOX2/TBX4/GJA5/CACNA1C/NOG/GDF5/CHST11/FGFR1/GLI2/TWIST1/ROR2/HAND2/PRRX1/RSPO2/GREM1/SFRP2
GO_HOMOTYPIC_CELL_CELL_ADHESION	GO_HOMOTYPIC_CELL_CELL_ADHESION	80	-0.562582	-1.77402	0.000192998	0.00152965	0.000993261	3576	tags=46%, list=18%, signal=38%	ZNF703/ACTB/MYL12A/TNFSF11/MEGF10/DSC2/MYH9/RDX/PRKCQ/VCL/PIK3CG/TLN1/LYN/TSPAN32/ILK/GATA1/STXBP1/SH2B3/P2RY12/CD99/XG/CSRP1/FERMT3/ITGB3/ADAMTS18/PLEK/CCL5/FLNA/SERPINE2/PRKG1/LGALS1/PDGFRA/GAS6/PDPN/C1QTNF1/MYL9/COMP
GO_REGULATION_OF_INTERLEUKIN_1_SECRETION	GO_REGULATION_OF_INTERLEUKIN_1_SECRETION	51	-0.624451	-1.85913	0.000193444	0.00153138	0.000994384	4134	tags=57%, list=21%, signal=45%	ORM2/CARD16/LGALS9/CASP1/FOXP1/SERPINB1/PML/GSDMD/PANX1/CCR7/ORM1/AIM2/IL1R2/NOD2/TLR4/NLRP2/NLRP12/TNFAIP3/LPL/CCL3/P2RX7/LILRA2/NLRP7/SAA1/NLRP3/LILRA5/GAS6/TLR8/CCL19
GO_POSITIVE_REGULATION_OF_SYNAPTIC_TRANSMISSION	GO_POSITIVE_REGULATION_OF_SYNAPTIC_TRANSMISSION	161	-0.490819	-1.67502	0.000193772	0.00153217	0.000994896	4472	tags=50%, list=23%, signal=39%	UNC13A/ADORA2A/VAMP2/LRRTM1/TNF/DRD4/CLSTN1/NPTN/CUX2/RIMS1/GRIN2B/SYT12/PTEN/EGFR/MPP2/KMO/ADRA1A/BAIAP2/FLOT1/PINK1/SSH1/CX3CR1/IGSF9B/CACNB2/LRRTM2/LGMN/APP/DLG4/ARRB2/NLGN1/ABL1/NTSR1/LGI1/SNCA/NLGN2/TNR/GPER1/FAM107A/TACR2/PRNP/CYP46A1/EPHB2/SLC8A3/SLC1A3/STXBP1/PLK2/MME/PTGS2/GIP/RELN/WNT7A/OXT/DRD2/NFATC4/GRIN2A/STX1B/NTRK2/PTN/SLC24A2/NETO1/S100B/NTRK1/RETN/NRXN1/CCR2/ADORA1/SNAP25/LAMA2/…
GO_HETEROTYPIC_CELL_CELL_ADHESION	GO_HETEROTYPIC_CELL_CELL_ADHESION	61	-0.596326	-1.8265	0.000194403	0.00153535	0.000996964	2467	tags=38%, list=13%, signal=33%	CD1D/LCK/ITGB1/PARVA/CD44/ITGAV/ITGA4/CD200/CD2/ITGB3/SIRPA/ITGAX/ITGA7/JAM3/PTPRC/LILRB2/IL10/ITGB2/MYADM/VCAM1/ITGA5/THY1/ADIPOQ
GO_SUBSTRATE_DEPENDENT_CELL_MIGRATION	GO_SUBSTRATE_DEPENDENT_CELL_MIGRATION	27	-0.723561	-1.92777	0.000195175	0.00153963	0.000999745	3124	tags=63%, list=16%, signal=53%	ROBO1/ITGA2/ADAM8/MYH10/SNAI2/VEGFC/FMNL1/P2RY12/NRP1/TNFRSF12A/SEMA3A/PTPRC/NTN1/NRP2/SLIT2/ITGA11/FN1
GO_DOPAMINE_RECEPTOR_SIGNALING_PATHWAY	GO_DOPAMINE_RECEPTOR_SIGNALING_PATHWAY	45	-0.620641	-1.81289	0.000196343	0.00154704	0.00100455	2833	tags=29%, list=15%, signal=25%	ARRB2/GNA14/GNAL/CAV2/DRD2/RGS9/ADCY5/GNG2/PALM/LRRK2/GNAO1/FLNA/RGS4
GO_HEPARAN_SULFATE_PROTEOGLYCAN_BINDING	GO_HEPARAN_SULFATE_PROTEOGLYCAN_BINDING	16	-0.799676	-1.91915	0.000197274	0.00155255	0.00100813	2895	tags=69%, list=15%, signal=59%	ITGA2/AZU1/FST/LPL/CFH/LRP1/PTPRC/APOE/PLA2G2D/HPSE2/COMP
GO_REGULATION_OF_ALPHA_BETA_T_CELL_DIFFERENTIATION	GO_REGULATION_OF_ALPHA_BETA_T_CELL_DIFFERENTIATION	62	-0.591617	-1.81814	0.000199109	0.00156335	0.00101515	3072	tags=48%, list=16%, signal=41%	IL4R/RUNX1/ADA/SOCS1/IL12B/TBX21/FOXP3/ZNF683/ZAP70/IL27/SMAD7/PRDM1/GLI3/TGFBR2/IFNG/HLX/LOXL3/JAK3/ANXA1/RUNX3/IL12RB1/CD80/ZBTB16/IRF4/CD86/SASH3/NLRP3/NCKAP1L/TNFSF4/CCL19
GO_CELLULAR_RESPONSE_TO_CADMIUM_ION	GO_CELLULAR_RESPONSE_TO_CADMIUM_ION	36	-0.675835	-1.90602	0.000199111	0.00156335	0.00101515	1921	tags=36%, list=10%, signal=33%	JUN/HMOX1/MT1G/MT1H/GSN/MT1X/NCF1/MT1E/MT1A/MT1M/CYBB/MT2A/MMP9
GO_VASCULAR_ENDOTHELIAL_GROWTH_FACTOR_PRODUCTION	GO_VASCULAR_ENDOTHELIAL_GROWTH_FACTOR_PRODUCTION	32	-0.678005	-1.87379	0.000201923	0.00158358	0.00102828	2901	tags=50%, list=15%, signal=43%	GATA4/FLT4/RORA/IL6ST/TGFB1/PTGS2/ADAMTS3/CCBE1/CCR2/C5AR1/C3/C3AR1/CYP1B1/SULF2/IL6/SULF1
GO_REGULATION_OF_EMBRYONIC_DEVELOPMENT	GO_REGULATION_OF_EMBRYONIC_DEVELOPMENT	123	-0.513305	-1.70282	0.000202354	0.00158511	0.00102927	2161	tags=24%, list=11%, signal=22%	BMP4/PTK7/LHX1/PHLDB2/GATA1/FZD7/LAMA3/FZD1/NKD1/PHLDB1/SNAI1/NRK/TENM4/GDNF/LAMA2/LAMA4/IL10/CDX1/TBX18/LAMA1/MYADM/FGFR1/IGF1/WNT2/ADIPOQ/COL5A2/SFRP1/COL5A1/SULF1/SFRP2
GO_RENAL_SYSTEM_VASCULATURE_DEVELOPMENT	GO_RENAL_SYSTEM_VASCULATURE_DEVELOPMENT	27	-0.722747	-1.9256	0.000205538	0.00160817	0.00104425	3480	tags=70%, list=18%, signal=58%	PDGFD/PKD2/GPR4/NOTCH2/BMP4/ANGPT1/CD34/TEK/NRP1/PDGFB/EGR1/PECAM1/TCF21/SERPINB7/FOXC2/PDGFRA/PDGFRB/WT1/ACTA2
GO_POSITIVE_REGULATION_OF_SIGNALING_RECEPTOR_ACTIVITY	GO_POSITIVE_REGULATION_OF_SIGNALING_RECEPTOR_ACTIVITY	33	-0.698675	-1.94363	0.000207075	0.00161832	0.00105084	2682	tags=45%, list=14%, signal=39%	NEURL1/EREG/CACNG4/ITGB1/EPHB2/IFNG/NRP1/RELN/RGS9/NCF1/CCR2/ADORA1/CCL2/ADRA2A/GREM1
GO_REGULATION_OF_EXTRINSIC_APOPTOTIC_SIGNALING_PATHWAY_IN_ABSENCE_OF_LIGAND	GO_REGULATION_OF_EXTRINSIC_APOPTOTIC_SIGNALING_PATHWAY_IN_ABSENCE_OF_LIGAND	46	-0.644758	-1.89267	0.000207862	0.0016221	0.00105329	3837	tags=43%, list=20%, signal=35%	IL1B/MCL1/EYA2/HSPA1A/DAPK3/RET/UNC5B/CSF2/GATA1/SNAI2/CX3CL1/IFI6/EYA4/FYN/GDNF/EYA1/FGFR1/SRPX/FGF10/INHBA
GO_C_C_CHEMOKINE_BINDING	GO_C_C_CHEMOKINE_BINDING	24	-0.728082	-1.88633	0.000208042	0.0016221	0.00105329	2660	tags=71%, list=14%, signal=61%	CX3CR1/CCR7/ACKR3/XCR1/CXCR6/ACKR2/CCR6/CXCR5/CXCR1/CCR8/CXCR3/CCR1/CXCR4/CCR5/CCR4/CCR2/ACKR1
GO_NEURON_DEATH	GO_NEURON_DEATH	340	-0.422422	-1.50775	0.000209441	0.00163111	0.00105915	4356	tags=37%, list=22%, signal=29%	DRAXIN/TNF/NLRP1/EPHA7/HDAC4/PTPRZ1/CNTFR/HYOU1/EFNB2/AGAP2/BCL2/GRIN2B/RAB29/RHOA/NSMF/CHGA/FOXB1/HSPA5/ITSN1/PICALM/CRLF1/NDNF/KMO/NAIP/STAT3/MCL1/PINK1/PCSK9/HIF1A/NTF3/CD200R1/PPT1/ARRB1/SSH1/NEFL/CX3CR1/MT1F/SNCB/IL13/BOK/DDIT4/LGMN/EPHB1/APP/CLCF1/MAG/UNC5B/ARRB2/ABL1/GRIK5/ADAM8/CEBPB/CHL1/SCN2A/JUN/PAK3/SNCA/TLR4/CAPN2/HLA-F/BACE1/PRNP/ANGPT1/ILK/FASLG/IFNG/CTSZ/STXBP1/HMOX1/CX3CL1/TLR6/C…
GO_NEGATIVE_REGULATION_OF_VASCULAR_SMOOTH_MUSCLE_CELL_PROLIFERATION	GO_NEGATIVE_REGULATION_OF_VASCULAR_SMOOTH_MUSCLE_CELL_PROLIFERATION	18	-0.778986	-1.9155	0.000211079	0.00164197	0.0010662	2224	tags=61%, list=11%, signal=54%	GPER1/HMOX1/SOD2/MEF2C/MYOCD/TPM1/IL10/PRKG1/TGFB3/ADIPOQ/CNN1
GO_ACTIVATION_OF_INNATE_IMMUNE_RESPONSE	GO_ACTIVATION_OF_INNATE_IMMUNE_RESPONSE	304	-0.433612	-1.53877	0.000213589	0.00165957	0.00107763	3557	tags=26%, list=18%, signal=22%	DDX60/MAPKAPK2/TNIP1/TICAM2/PJA2/AIM2/PSMA8/LGMN/HSPA1A/S100A9/IFIH1/CYLD/IRF1/IFI16/CTSS/NLRP6/TLR2/ARRB2/RELB/CLEC6A/NOD2/PAK3/CD36/TLR4/S100A8/CLEC4C/MUC12/LYN/IRAK3/TLR10/PYHIN1/TLR6/TNIP3/BIRC3/TNFAIP3/PSMB9/CLEC4A/ICAM3/RAB7B/CTSB/RSAD2/RFTN1/CTSL/LILRA4/TLR7/PTPN22/FYN/CLEC7A/SCIMP/IRF4/LILRA2/TLR1/CD300A/CD300LF/PIK3AP1/TRIL/FCRL3/BTK/CLEC10A/MUC16/FCN1/LBP/CAV1/LY96/MNDA/HAVCR2/LTF/HCK/C…
GO_RNA_EXPORT_FROM_NUCLEUS	GO_RNA_EXPORT_FROM_NUCLEUS	134	0.39966	1.65641	0.000214327	0.00166338	0.0010801	9912	tags=74%, list=51%, signal=36%	SARNP/ZNF593/NUP35/DDX39B/THOC3/SRSF6/C12orf50/AKAP8L/NXF3/SRSF11/NMD3/THOC2/HNRNPA1/THOC1/NUP210/RPS15/PABPN1/NUP50/LTV1/SRSF5/SRSF2/SRRM1/RRS1/NRDE2/POM121/CPSF6/SRSF1/YTHDC1/U2AF1L4/DDX39A/SMG1/NUP43/NUP88/NUP107/UPF3B/RBM27/EIF4E/U2AF2/RBM26/UPF1/NOL6/HNRNPA2B1/SEH1L/EIF5A/SLBP/SRSF3/SRSF7/POM121C/NPM1/NUP37/NCBP2/MAGOHB/AAAS/TSC1/NDC1/EIF6/ABCE1/CDC40/CHTOP/MAGOH/RIOK2/RAE1/NUP205/NUP85/SMG5…
GO_DNA_DEPENDENT_DNA_REPLICATION	GO_DNA_DEPENDENT_DNA_REPLICATION	140	0.384691	1.61084	0.000216242	0.00167632	0.0010885	6786	tags=57%, list=35%, signal=37%	E2F8/MCMDC2/EME2/ATAD5/EME1/ORC6/CCNE2/POLQ/TICRR/DNA2/CHTF18/RTEL1/FANCM/POLG2/GEN1/POLE2/BLM/CDC7/ZRANB3/E2F7/GINS4/RPA4/DACH1/TIPIN/CDC45/CCNE1/TONSL/DBF4B/RPAIN/DBF4/CHEK2/SETMAR/MCM9/RECQL4/MMS22L/MSH3/RECQL5/RFC5/GINS3/POLN/MCM3/POLE/ORC2/FBXO5/ORC4/WRN/GMNN/RAD51/DSCC1/LIG1/DDX11/BRCA2/THOC1/POLB/ORC3/PRIMPOL/LIG3/CDC6/BCL6/ORC1/BAZ1A/ETAA1/GINS2/DNAJA3/GINS1/PNKP/TIMELESS/RFC3/WDR18/SSBP1…
GO_POSITIVE_REGULATION_OF_RESPONSE_TO_CYTOKINE_STIMULUS	GO_POSITIVE_REGULATION_OF_RESPONSE_TO_CYTOKINE_STIMULUS	56	-0.61265	-1.8407	0.000216806	0.00167875	0.00109008	4348	tags=48%, list=22%, signal=38%	TRIM44/AGPAT1/PARP9/IRF7/CASP4/CASP1/HIF1A/DDX58/TICAM2/HSPA1A/IFIH1/TRIM6/C1QTNF4/TLR2/EDN1/TLR4/NLRC5/MMP12/IL1R1/CD74/CD300LF/ZBP1/CXCR4/CSF1/TREM2/GAS6/AXL
GO_CELLULAR_RESPONSE_TO_MECHANICAL_STIMULUS	GO_CELLULAR_RESPONSE_TO_MECHANICAL_STIMULUS	78	-0.564455	-1.77079	0.000217327	0.00168085	0.00109144	4517	tags=49%, list=23%, signal=38%	NFKB1/MAPK3/MAP3K14/HDAC4/EGFR/CASP1/IL1B/BAG3/TMEM150C/IL13/GJA1/IRF1/CD40/CNN2/PIEZO1/ITGA2/MAG/SOX9/TLR4/TNFSF14/HABP4/AGT/PDE2A/CASP5/ENG/PTGS2/FAS/PIEZO2/ANKRD1/BMP6/AQP1/WNT11/TLR7/TNFRSF8/MMP7/ATP1A2/TLR8/COL1A1
GO_METANEPHRIC_NEPHRON_DEVELOPMENT	GO_METANEPHRIC_NEPHRON_DEVELOPMENT	41	-0.641774	-1.83687	0.000219272	0.00169394	0.00109994	3482	tags=66%, list=18%, signal=54%	PKD1/PKD2/SALL1/SOX8/IRX1/RET/STAT1/SOX9/BMP4/LHX1/FOXD1/CD34/SMO/LIF/PDGFB/LAMB2/WNT9B/EGR1/FMN1/TCF21/GDNF/KIF26B/PDGFRA/PDGFRB/WT1/ADIPOQ/GREM1
GO_REGULATION_OF_CELL_SIZE	GO_REGULATION_OF_CELL_SIZE	174	-0.472622	-1.62065	0.000220649	0.00170262	0.00110558	3486	tags=30%, list=18%, signal=25%	BMPR2/LRRC8A/SRF/LIMK1/NRCAM/SEMA3B/RDX/RET/MAG/SEMA6D/ABL1/MACF1/SLC12A4/EDN1/SEMA3G/SLC12A8/TNR/DSCAM/ARHGAP4/SEMA7A/DBN1/SEMA6B/ILK/VAV1/HCLS1/NRP1/TNFRSF12A/AQP1/SEMA3A/P2RX7/OLFM1/NGF/MSN/TRPV2/SEMA3D/NTRK3/PRR16/DPYSL2/SPP1/LRP1/PLEK/ISLR2/MAP1B/APOE/KCNMA1/SCT/IL7R/NTN1/L1CAM/PLXNA4/CXCL12/FN1
GO_RELEASE_OF_SEQUESTERED_CALCIUM_ION_INTO_CYTOSOL_BY_ENDOPLASMIC_RETICULUM	GO_RELEASE_OF_SEQUESTERED_CALCIUM_ION_INTO_CYTOSOL_BY_ENDOPLASMIC_RETICULUM	33	-0.696533	-1.93767	0.000223641	0.00172373	0.00111929	1993	tags=36%, list=10%, signal=33%	FASLG/CCL3/SLC8A1/AKAP6/DMD/RYR2/CCR5/CACNA1C/ANK2/ATP1A2/CASQ2/PLN
GO_ANTIGEN_PROCESSING_AND_PRESENTATION_OF_EXOGENOUS_PEPTIDE_ANTIGEN_VIA_MHC_CLASS_I	GO_ANTIGEN_PROCESSING_AND_PRESENTATION_OF_EXOGENOUS_PEPTIDE_ANTIGEN_VIA_MHC_CLASS_I	75	-0.568622	-1.78282	0.000224025	0.00172471	0.00111992	3377	tags=25%, list=17%, signal=21%	TAP2/HLA-E/PSMA8/B2M/IFI30/TAP1/CD36/HLA-F/NCF4/ITGAV/PSMB9/CLEC4A/ITGB5/NCF1/NCF2/FCGR1B/FCGR1A/FCER1G/CYBB
GO_MEIOTIC_CELL_CYCLE	GO_MEIOTIC_CELL_CYCLE	226	0.3305	1.47615	0.000224623	0.00172724	0.00112156	5012	tags=37%, list=26%, signal=28%	OVOL1/TUBB8/MAPK15/SPDYA/SPIRE2/BOLL/SLC26A8/MSH5/TDRD12/SYCP3/RAD54B/RSPH1/SYCE2/CNTD1/SMC1B/TEX19/MCMDC2/EME2/RNF212B/CCNB3/WBP2NL/ANKRD31/EME1/CDC25C/PTTG2/MND1/CCNE2/SYCE3/XRCC2/SYCP2/FKBP6/FBXO43/TTK/WEE2/TEX12/C14orf39/BTBD18/FANCM/FIGNL1/MSH4/PSMC3IP/PRDM9/BRIP1/MNS1/KIF18A/EXD1/FANCD2/REC114/NUF2/ESPL1/PRDM7/CDC25A/CCNE1/BUB1B/TOP2A/TUBGCP4/TAF1L/SYCE1L/METTL3/PLD6/TOP2B/EXO1/AURKC/RAD54L…
GO_CONDENSED_CHROMOSOME_CENTROMERIC_REGION	GO_CONDENSED_CHROMOSOME_CENTROMERIC_REGION	106	0.417152	1.6981	0.000225058	0.00172724	0.00112156	8527	tags=66%, list=44%, signal=37%	CENPV/ERCC6L/CENPK/SS18L1/CENPE/CENPM/SKA1/CENPH/NUF2/SPAG5/SKA3/SPC25/BUB1B/ITGB3BP/AURKC/CENPC/CENPU/HJURP/SPC24/KNSTRN/KNTC1/MAD2L1/ORC2/NCAPG/ZNF276/NEK2/AURKB/CCNB1/TEX14/MIS12/ZWILCH/CENPW/NCAPD3/PHF6/BUB1/ZNF207/KANSL1/DYNLT3/AURKA/ZWINT/NUP43/CENPA/INCENP/CENPO/NUP107/SPDL1/NDC80/PINX1/SEH1L/MIS18BP1/PMF1/AHCTF1/RANGAP1/NUDCD2/NUP37/GPATCH11/REC8/CENPF/CBX3/CLASP2/CDT1/DSN1/FBXO28/NUP85/S…
GO_REGULATION_OF_WNT_SIGNALING_PATHWAY_PLANAR_CELL_POLARITY_PATHWAY	GO_REGULATION_OF_WNT_SIGNALING_PATHWAY_PLANAR_CELL_POLARITY_PATHWAY	15	-0.794687	-1.87811	0.000225124	0.00172724	0.00112156	1607	tags=47%, list=8%, signal=43%	NKD1/DAB2/PLEKHA4/DACT1/SFRP1/RSPO3/SFRP2
GO_MAIN_AXON	GO_MAIN_AXON	66	-0.577791	-1.79037	0.000227549	0.00174385	0.00113235	3278	tags=45%, list=17%, signal=38%	KCNQ3/NRCAM/APP/CD40/DLG4/GJC2/MAG/CNTNAP2/SCN2A/NAV1/KCNAB2/CNGA3/DNM1/CRHBP/CNTNAP1/MYOC/EPB41L3/KCNA2/TNFRSF1B/APBB1/ERMN/BIN1/ADORA1/MAP1B/SCN1B/ANK2/MAP1A/KCNA1/SPOCK1/THY1
GO_VASCULAR_ASSOCIATED_SMOOTH_MUSCLE_CELL_MIGRATION	GO_VASCULAR_ASSOCIATED_SMOOTH_MUSCLE_CELL_MIGRATION	22	-0.732803	-1.87214	0.000228328	0.00174782	0.00113493	2228	tags=55%, list=11%, signal=48%	FGF9/AGT/ADAMTS1/PDGFB/MEF2C/NR4A3/LRP1/MYOCD/TPM1/PRKG1/IGFBP5/ADIPOQ
GO_TRANSFORMING_GROWTH_FACTOR_BETA_BINDING	GO_TRANSFORMING_GROWTH_FACTOR_BETA_BINDING	23	-0.736327	-1.89787	0.000229333	0.00175352	0.00113863	3263	tags=83%, list=17%, signal=69%	LTBP4/HYAL2/ACVR1/CD36/WFIKKN2/NRROS/TGFBR1/TGFBR2/ENG/LTBP3/ITGAV/ACVRL1/LTBP1/CD93/CD109/VASN/THBS1/LRRC32/TGFB3
GO_CRANIOFACIAL_SUTURE_MORPHOGENESIS	GO_CRANIOFACIAL_SUTURE_MORPHOGENESIS	17	-0.778366	-1.87585	0.000231326	0.00176546	0.00114638	2161	tags=47%, list=11%, signal=42%	BMP4/GLI3/TIFAB/RAB23/MMP16/MMP14/TGFB3/TWIST1
GO_EXTRACELLULAR_TRANSPORT	GO_EXTRACELLULAR_TRANSPORT	28	0.633544	1.94888	0.000231419	0.00176546	0.00114638	4576	tags=64%, list=24%, signal=49%	SPAG17/CFAP53/CCDC39/KIF27/RFX3/DNAH5/STK36/AQP4/OFD1/DNAH11/CABYR/LRRC6/ADCY10/SPA17/NPHP3/GAS8/CCDC40/DNAH1
GO_NEUTROPHIL_EXTRAVASATION	GO_NEUTROPHIL_EXTRAVASATION	11	-0.85007	-1.87279	0.00023312	0.00177642	0.0011535	2648	tags=82%, list=14%, signal=71%	ADAM8/PIK3CG/CD99L2/PIK3CD/CD177/CD99/XG/PECAM1/IL1R1
GO_TRANSFORMING_GROWTH_FACTOR_BETA_PRODUCTION	GO_TRANSFORMING_GROWTH_FACTOR_BETA_PRODUCTION	37	-0.663666	-1.87471	0.000234056	0.00178153	0.00115682	2319	tags=46%, list=12%, signal=41%	NRROS/FOXP3/LTBP3/CX3CL1/CD34/ITGAV/PTGS2/TGFB2/LTBP1/WNT11/CD200/SERPINB7/GATA6/TYROBP/THBS1/LRRC32/LUM
GO_REGULATION_OF_NEUROTRANSMITTER_LEVELS	GO_REGULATION_OF_NEUROTRANSMITTER_LEVELS	336	-0.41664	-1.48518	0.000238088	0.00181017	0.00117541	3990	tags=38%, list=21%, signal=30%	KMO/MCTP1/DMGDH/ADRA1A/SYNGR3/SYN3/ARL6IP5/IL1B/LIN7A/FLOT1/SLC1A2/SLC7A2/P2RX4/CPS1/RAP1A/SV2A/PTPRN2/NAAA/PPT1/SLC6A2/SLC29A1/RNF180/DBH/PRIMA1/CHRNB3/CX3CR1/KCNMB4/DOC2B/CACNB2/SLC18A1/PKD2/KCNC4/TRH/SLC18A3/GPM6B/BRSK1/STX11/SYT4/ENPP6/TLR2/NLGN1/ATP2B4/NTSR1/RORA/GRIK5/DDAH2/EDN1/GABRA2/SLC18A2/CD36/SNCA/TLR4/SYN1/NOS3/NCS1/ALDH7A1/CHRNA6/GPER1/AGT/SARDH/APBA2/NOS1/TACR2/BACE1/SLC1A7/DPYS/SL…
GO_MYELOID_DENDRITIC_CELL_ACTIVATION	GO_MYELOID_DENDRITIC_CELL_ACTIVATION	28	-0.708918	-1.90155	0.000243165	0.00184668	0.00119912	2814	tags=61%, list=14%, signal=52%	RELB/NOTCH2/CSF2/TSPAN32/TGFBR2/BATF2/BATF3/IRF4/SLAMF1/CD2/UBD/HAVCR2/CLEC4D/DOCK2/SPI1/DCSTAMP/IL10
GO_POSITIVE_REGULATION_OF_T_CELL_MIGRATION	GO_POSITIVE_REGULATION_OF_T_CELL_MIGRATION	30	-0.699304	-1.9061	0.00024449	0.0018529	0.00120316	2648	tags=43%, list=14%, signal=37%	APP/ADAM8/TNFSF14/CD99L2/SPN/ITGA4/CXCL10/CCR2/CCL5/AIF1/CXCL13/CXCL12/CCL21
GO_KINETOCHORE	GO_KINETOCHORE	125	0.406929	1.67286	0.000244535	0.0018529	0.00120316	8527	tags=59%, list=44%, signal=33%	MTBP/CENPV/ERCC6L/CENPK/TTK/SS18L1/CENPE/CENPM/SKA1/KIF18A/CENPI/CENPH/NUF2/SPAG5/CENPQ/SKA3/SPC25/BUB1B/ITGB3BP/CENPC/CENPU/HJURP/SPC24/KNSTRN/KNTC1/MAD2L1/ORC2/ZNF276/NEK2/AURKB/CCNB1/TEX14/MIS12/ZWILCH/KIF22/CENPW/PHF6/BUB1/ZNF207/KANSL1/DYNLT3/ZWINT/NUP43/CENPA/INCENP/CENPO/NUP107/SPDL1/NDC80/PINX1/KAT2B/SEH1L/MIS18BP1/PMF1/AHCTF1/RANGAP1/NUDCD2/NUP37/GPATCH11/REC8/CENPF/DCTN4/CLASP2/CDT1/DSN…
GO_NEGATIVE_REGULATION_OF_B_CELL_ACTIVATION	GO_NEGATIVE_REGULATION_OF_B_CELL_ACTIVATION	32	-0.676264	-1.86898	0.000245311	0.00185668	0.00120562	2273	tags=53%, list=12%, signal=47%	PKN1/FOXP3/LYN/SLA2/TBC1D10C/TNFAIP3/CTLA4/CD300A/SAMSN1/BTK/TNFRSF13B/FCGR2B/MNDA/IL10/TYROBP/INHBA/SFRP1
[truncated: 1,099 more rows]

## Sheet: KEGG
KEGG results of the difference between EMT cluster 1 and cluster 2; EMT Cluster1 vs EMT Cluster2.
[truncated: 68 more rows]

## Sheet: Hallmark
HALLMARK pathways analysis of the difference between EMT cluster 1 and cluster 2; EMT Cluster1 vs EMT Cluster2.
[truncated: 25 more rows]
