# Supplementary material for: An EMT-based risk score thoroughly predicts the clinical prognosis, tumor immune microenvironment and molecular subtypes of bladder cancer
Source: Front Immunol. 2022 Sep 23;13:1000321. doi: 10.3389/fimmu.2022.1000321 (PMC9540509; doi:10.3389/fimmu.2022.1000321)
Supplement: Supplementary Table 7 — 161 DEGs between EMT cluster 1 and cluster 2 using the “limma” R package. [file Table_7.xlsx]

## Sheet: Sheet1
161 DEGs between EMT cluster 1 and cluster 2 using the “limma” R package
Gene	logFC	AveExpr	t	P.Value	adj.P.Val	B
EMILIN1	-3.00438	5.5599	-24.9133	1.35205e-83	2.62798e-79	179.982
ADAMTS2	-2.97561	4.51694	-23.7293	1.61043e-78	1.5651e-74	168.321
CPXM1	-3.15949	3.738	-23.5474	9.78702e-78	6.34101e-74	166.482
CDH11	-2.76935	4.54817	-23.0774	1.04734e-75	5.08931e-72	161.877
FAP	-3.22108	2.82272	-22.8755	7.83617e-75	2.53853e-71	159.751
ADAM12	-2.79285	4.11265	-22.7657	2.34126e-74	6.45259e-71	158.77
FNDC1	-4.42893	2.20928	-22.7531	2.6558e-74	6.45259e-71	158.469
PRRX1	-3.20703	3.70871	-22.7053	4.27776e-74	9.23854e-71	158.147
ZNF469	-2.6501	2.70941	-22.6307	9.01168e-74	1.7516e-70	157.303
SSC5D	-2.86482	2.83207	-22.5012	3.28355e-73	5.31854e-70	156.042
FBN1	-2.7267	5.25758	-22.4798	4.06785e-73	6.08206e-70	155.949
ITGA11	-2.89163	3.86221	-22.3612	1.33089e-72	1.84775e-69	154.74
OLFML3	-2.68325	3.78287	-21.9089	1.23191e-70	1.14022e-67	150.234
COL5A1	-3.09111	7.37896	-21.8476	2.27681e-70	2.01156e-67	149.637
CTSK	-2.69339	5.56675	-21.72	8.17848e-70	6.91153e-67	148.371
PDLIM3	-3.07859	4.12547	-21.5896	3.02321e-69	2.35048e-66	147.063
ADAMTS12	-2.85976	3.02869	-21.5485	4.56782e-69	3.4148e-66	146.593
ISLR	-3.58028	4.83757	-21.2578	8.45314e-68	5.66565e-65	143.756
HTRA3	-3.19082	4.86735	-21.1851	1.75389e-67	1.13635e-64	143.029
AEBP1	-3.31763	7.10112	-20.9412	2.03381e-66	1.19791e-63	140.571
BNC2	-2.81888	1.66989	-20.9539	1.79074e-66	1.08771e-63	140.482
COL6A3	-2.96803	8.1315	-20.9079	2.84385e-66	1.62576e-63	140.234
CTHRC1	-3.00594	4.73354	-20.8969	3.17406e-66	1.72847e-63	140.146
COL3A1	-3.14844	9.89387	-20.8605	4.5779e-66	2.3416e-63	139.761
CCDC80	-3.11304	5.10481	-20.8198	6.8913e-66	3.43452e-63	139.372
COL5A2	-2.70851	6.90728	-20.8155	7.19549e-66	3.49647e-63	139.312
COL1A1	-3.13431	10.7224	-20.7732	1.10059e-65	5.09339e-63	138.887
GPC6	-3.08851	2.26201	-20.7817	1.01078e-65	4.79185e-63	138.874
COL6A2	-2.87256	8.4079	-20.6053	5.95737e-65	2.57319e-62	137.202
SULF1	-3.33768	5.48273	-20.4169	3.96265e-64	1.63877e-61	135.333
GAS1	-3.46799	2.23982	-20.2635	1.85491e-63	7.21078e-61	133.711
COL1A2	-2.95685	9.99867	-19.8924	7.75601e-62	2.84441e-59	130.056
TIMP2	-2.53757	7.1328	-19.8142	1.70425e-61	5.91526e-59	129.273
BGN	-2.52093	7.95597	-19.7797	2.41261e-61	8.227e-59	128.924
SFRP2	-5.47756	4.07911	-19.7004	5.35252e-61	1.76334e-58	128.164
FIBIN	-3.30449	1.25953	-19.7098	4.87384e-61	1.63332e-58	128.06
MMP2	-2.66409	7.93175	-19.5774	1.84663e-60	5.8841e-58	126.895
COLEC12	-3.01704	2.46431	-19.4793	4.95215e-60	1.52786e-57	125.9
COL6A1	-2.61564	8.11202	-19.3935	1.1731e-59	3.56273e-57	125.052
COL8A1	-2.56619	4.60722	-19.3809	1.33219e-59	3.97469e-57	124.965
SGCD	-3.18068	1.0433	-19.265	4.27343e-59	1.22151e-56	123.592
GFPT2	-3.38092	2.31709	-19.1672	1.14177e-58	3.21633e-56	122.781
DCN	-3.05193	6.93255	-19.0646	3.20392e-58	8.77107e-56	121.762
POSTN	-3.96934	6.14224	-18.8386	3.10469e-57	7.94024e-55	119.512
RARRES2	-2.55164	5.01848	-18.7019	1.22482e-56	3.01353e-54	118.162
TAGLN	-2.89492	7.31753	-18.702	1.22411e-56	3.01353e-54	118.129
SFRP4	-5.22018	2.9303	-18.4599	1.3899e-55	3.25488e-53	115.756
LRRC15	-4.47062	1.61839	-18.3021	6.76406e-55	1.49401e-52	114.131
ASPN	-2.95224	2.93839	-18.2585	1.04678e-54	2.28609e-52	113.754
WISP1	-2.74868	2.09296	-18.1269	3.91385e-54	8.26885e-52	112.399
FBLN2	-2.6693	4.98946	-17.9663	1.95211e-53	3.9524e-51	110.821
COL10A1	-4.53263	2.16472	-17.9599	2.08125e-53	4.17043e-51	110.763
VCAN	-2.76517	6.18924	-17.9177	3.17498e-53	6.29716e-51	110.308
SPON1	-2.67952	3.77419	-17.8475	6.40728e-53	1.22096e-50	109.67
ACTA2	-2.6024	7.24415	-17.7717	1.36712e-52	2.53073e-50	108.842
ADAMTS16	-3.23791	0.140849	-17.6074	7.05533e-52	1.23545e-49	107.043
GREM1	-4.14683	3.97203	-17.5635	1.09303e-51	1.8801e-49	106.849
GXYLT2	-2.78177	1.04832	-17.5652	1.07523e-51	1.866e-49	106.729
MYL9	-2.52938	7.26483	-17.5529	1.21562e-51	2.05461e-49	106.664
PODN	-2.54198	3.90357	-17.5149	1.77562e-51	2.97523e-49	106.364
LUM	-2.7831	7.3774	-17.4814	2.48014e-51	4.08529e-49	105.954
CTGF	-2.55667	6.28639	-17.4172	4.70668e-51	7.68771e-49	105.326
COMP	-4.2933	3.35934	-17.292	1.63752e-50	2.56682e-48	104.165
CSDC2	-3.0823	0.43925	-17.123	8.80993e-50	1.32743e-47	102.314
DPT	-4.21536	0.719902	-17.0276	2.27316e-49	3.39873e-47	101.463
KIAA1755	-2.87334	0.842288	-16.9823	3.56517e-49	5.28979e-47	100.974
THBS2	-3.02839	6.38879	-16.9373	5.57623e-49	8.08844e-47	100.57
ARSI	-3.13196	1.54675	-16.8942	8.55235e-49	1.23135e-46	100.187
CNN1	-3.54386	4.30125	-16.8731	1.05387e-48	1.49519e-46	100.004
CPXM2	-2.57606	2.88921	-16.7643	3.1012e-48	4.12863e-46	98.957
FGF7	-3.4226	1.63045	-16.7617	3.18171e-48	4.207e-46	98.8979
NNMT	-2.85424	5.31633	-16.6664	8.17446e-48	1.05223e-45	97.9229
SYNDIG1	-3.35763	-0.375997	-16.5797	1.9284e-47	2.44983e-45	96.9164
TNFAIP6	-2.72998	1.27492	-16.4415	7.55811e-47	9.35714e-45	95.7203
PPAPDC1A	-3.60787	0.158343	-16.3588	1.71078e-46	2.07828e-44	94.8382
KIAA1644	-2.65109	0.34855	-16.1693	1.10722e-45	1.31226e-43	92.9633
MFAP5	-4.09553	1.15285	-16.0983	2.22682e-45	2.57636e-43	92.3963
TWIST2	-2.77071	-0.0302022	-15.9515	9.4175e-45	1.03417e-42	90.8163
LMOD1	-2.79249	3.81998	-15.8236	3.30212e-44	3.46937e-42	89.7241
MFAP4	-2.67625	4.77653	-15.7355	7.81863e-44	8.04078e-42	88.8212
PLN	-3.49041	0.852808	-15.7073	1.03027e-43	1.05397e-41	88.5734
INHBA	-2.60539	4.23239	-15.7042	1.06245e-43	1.08119e-41	88.5428
CHRDL2	-4.03743	1.04492	-15.6943	1.17033e-43	1.18478e-41	88.4691
PLA2G5	-2.53831	-0.443617	-15.6825	1.31316e-43	1.32248e-41	88.1651
TENM3	-3.42733	0.893877	-15.6616	1.61157e-43	1.60636e-41	88.1303
OMD	-3.82212	-2.12492	-15.6202	2.41397e-43	2.36972e-41	87.5411
FN1	-2.99053	9.6542	-15.6087	2.70242e-43	2.63954e-41	87.5194
ROR2	-2.61371	2.56569	-15.5334	5.63502e-43	5.42217e-41	86.939
HSPB7	-3.23797	1.32764	-15.4759	9.87045e-43	9.40451e-41	86.3602
MMP11	-2.96161	5.8578	-15.473	1.01499e-42	9.62356e-41	86.2294
PTGIS	-3.41649	3.06988	-15.3604	3.04064e-42	2.84139e-40	85.2569
FLNC	-3.06631	3.83709	-15.3435	3.58301e-42	3.31633e-40	85.0658
FAM180A	-2.94535	-1.88673	-15.1939	1.53279e-41	1.36665e-39	83.4136
ITGBL1	-2.68459	1.53529	-15.1176	3.21098e-41	2.79873e-39	82.9155
COL11A1	-3.79331	2.85894	-15.0615	5.52627e-41	4.7319e-39	82.3831
CAMK2A	-2.8144	-2.09555	-14.9018	2.58617e-40	2.1574e-38	80.6196
WNT2	-2.5698	1.77328	-14.7942	7.29956e-40	5.93647e-38	79.8299
TNC	-2.77925	5.85166	-14.7999	6.90619e-40	5.66395e-38	79.7366
CILP	-3.68988	1.35764	-14.7765	8.65395e-40	6.9507e-38	79.66
ACTG2	-3.28716	5.58801	-14.7765	8.65307e-40	6.9507e-38	79.5254
PRELP	-2.60095	3.17982	-14.758	1.03437e-39	8.23975e-38	79.4665
CD163	-2.62225	4.0323	-14.4362	2.26563e-38	1.7202e-36	76.3551
RAMP1	-2.52169	2.5731	-14.4274	2.46504e-38	1.86432e-36	76.3406
DIRC1	-2.66854	-4.37217	-14.2224	1.74032e-37	1.25749e-35	74.2696
HAND2	-2.71676	0.00424912	-14.1517	3.40826e-37	2.41775e-35	73.6713
FAM101A	-3.06645	-0.247202	-14.1119	4.97647e-37	3.50462e-35	73.2945
PTGER3	-2.60644	0.326423	-13.9601	2.09637e-36	1.41976e-34	71.8982
APCDD1L	-3.33217	-0.434356	-13.9474	2.36422e-36	1.58753e-34	71.7573
DES	-4.796	4.51116	-13.9306	2.77077e-36	1.85071e-34	71.5741
HTR2A	-2.84634	-3.10504	-13.8164	8.13854e-36	5.29059e-34	70.4324
RSPO3	-3.09888	-0.516825	-13.4666	2.16621e-34	1.30355e-32	67.2966
WBSCR17	-2.692	-0.343472	-13.4055	3.83014e-34	2.26281e-32	66.7308
CHI3L1	-3.10116	4.10806	-13.3474	6.58065e-34	3.85266e-32	66.1429
EPYC	-3.8986	-2.85936	-13.3125	9.10844e-34	5.26907e-32	65.8373
ACTC1	-4.51897	0.561063	-13.0951	6.82614e-33	3.69581e-31	63.9466
GPR133	-2.67878	0.224549	-13.0262	1.28963e-32	6.90536e-31	63.294
OGN	-3.44542	-1.11607	-12.9102	3.75027e-32	1.97011e-30	62.2154
EFEMP1	-2.65185	4.15069	-12.8036	9.9734e-32	5.15566e-30	61.1502
HSPB6	-2.73894	2.12834	-12.6949	2.69225e-31	1.34869e-29	60.2949
PRUNE2	-2.72904	1.75338	-12.6418	4.37011e-31	2.18359e-29	59.8285
KLF17	-2.62109	-4.10267	-12.3723	5.02789e-30	2.35487e-28	57.3717
LEFTY2	-3.32163	-3.19259	-12.3154	8.40137e-30	3.84229e-28	56.8509
KANK4	-3.39953	-1.29142	-12.203	2.30672e-29	1.01899e-27	55.8916
MEOX2	-2.68534	-1.56889	-12.0193	1.19123e-28	5.04443e-27	54.258
XIRP1	-2.82705	-1.45317	-11.9865	1.59522e-28	6.69684e-27	53.9761
GPR1	-2.56827	-0.943208	-11.9273	2.69937e-28	1.12567e-26	53.4634
HPSE2	-3.06509	-0.82001	-11.8467	5.51667e-28	2.2339e-26	52.7732
SFRP1	-2.85973	1.64336	-11.6564	2.95191e-27	1.12945e-25	51.1125
CCL11	-2.56068	1.20314	-11.5322	8.75756e-27	3.26093e-25	50.0568
MYH11	-2.92957	6.1837	-11.5622	6.73669e-27	2.52295e-25	49.9929
RSPO2	-3.22157	-3.03185	-11.4634	1.59533e-26	5.81773e-25	49.4426
CCL21	-3.56919	0.865142	-11.3713	3.55249e-26	1.27398e-24	48.6727
HS3ST3A1	-2.91334	-1.55823	-11.2484	1.02898e-25	3.57787e-24	47.6231
ADRB3	-2.54189	-3.15727	-11.17	2.02036e-25	6.90155e-24	46.947
CASQ2	-3.16425	-0.615335	-10.9208	1.7011e-24	5.47421e-23	44.8777
XPNPEP2	-2.72537	-2.10208	-10.9042	1.9575e-24	6.28892e-23	44.7261
CTSG	-2.71527	-1.19253	-10.7897	5.1607e-24	1.61268e-22	43.7819
SCRG1	-2.82392	-1.91444	-10.7626	6.48457e-24	2.01343e-22	43.5539
WISP2	-2.59729	0.743334	-10.7281	8.67263e-24	2.66303e-22	43.2659
HAS1	-2.63216	-1.48876	-10.7111	1.00086e-23	3.05877e-22	43.1291
CADM3	-2.8177	-1.49109	-10.6405	1.80968e-23	5.41151e-22	42.5493
GUCA1A	-2.61826	-3.20013	-10.4687	7.58933e-23	2.17893e-21	41.1365
C5orf46	-2.76498	-1.52018	-10.3567	1.91801e-22	5.33337e-21	40.2333
PDZRN4	-2.69378	-2.00267	-10.2681	3.97572e-22	1.07777e-20	39.5166
FGF10	-2.50875	-3.30112	-10.183	7.98783e-22	2.08963e-20	38.8309
ASB5	-3.40146	-3.22162	-9.97033	4.49737e-21	1.10373e-19	37.1394
GATA5	-2.74411	-2.29686	-9.87292	9.85443e-21	2.35597e-19	36.3709
CNTN1	-2.52465	1.36785	-9.56046	1.18267e-19	2.61519e-18	33.8595
IGFL2	-2.85658	-0.983234	-9.5489	1.29541e-19	2.84508e-18	33.8441
HAND1	-2.58205	-4.05652	-9.3809	4.82493e-19	1.00302e-17	32.5588
CHRDL1	-2.89076	-0.730213	-9.22522	1.61107e-18	3.21504e-17	31.37
IGLL5	-2.61323	2.69162	-9.13218	3.29152e-18	6.41054e-17	30.4617
PCP4	-3.04196	-0.49583	-8.36764	9.75448e-16	1.51436e-14	25.0883
WT1	-2.53338	-2.62157	-8.16504	4.16759e-15	6.04519e-14	23.7065
C7	-2.50429	1.06494	-8.10553	6.35518e-15	8.97715e-14	23.1788
ADIPOQ	-2.58749	-4.54179	-7.86242	3.48315e-14	4.57137e-13	21.6058
HS6ST3	2.57285	-0.480766	6.14623	1.90901e-09	1.30057e-08	11.0362
BHMT	2.98901	1.17572	5.63512	3.29114e-08	1.80197e-07	8.26585
CLCA4	3.18254	1.77034	5.56189	4.8698e-08	2.59256e-07	7.86149
ANXA10	2.8778	0.312932	5.41272	1.06804e-07	5.37394e-07	7.15735
TOX3	2.58441	1.22189	4.51455	8.34146e-06	2.98533e-05	2.96049
