# Supplementary material for: An EMT-based risk score thoroughly predicts the clinical prognosis, tumor immune microenvironment and molecular subtypes of bladder cancer
Source: Front Immunol. 2022 Sep 23;13:1000321. doi: 10.3389/fimmu.2022.1000321 (PMC9540509; doi:10.3389/fimmu.2022.1000321)
Supplement: Supplementary Table 8 — The univariate prognostic values of the 70 EMT-related genes. [file Table_8.xlsx]

## Sheet: Sheet1
The univariate prognostic values of the 70 EMT-related genes.
Gene	Hazard.Ratio	CI	P.Value
ADAM12	1.007	1.002 - 1.013	0.013
ADAMTS12	1.012	1.004 - 1.021	0.004
ADAMTS16	1.032	1.015 - 1.049	0
ADIPOQ	1.012	1.001 - 1.022	0.033
AEBP1	1	1 - 1.001	0.013
ANXA10	0.998	0.997 - 1	0.016
APCDD1L	1.004	1.001 - 1.007	0.023
ARSI	1.013	1.004 - 1.021	0.003
BGN	1	1 - 1	0.009
CCDC80	1.003	1.001 - 1.005	0.004
CDH11	1.007	1.001 - 1.013	0.02
CNTN1	1.006	1.003 - 1.008	0
COL11A1	1.002	1 - 1.004	0.019
COL1A1	1	1 - 1	0.007
COL1A2	1	1 - 1	0.005
COL3A1	1	1 - 1	0.007
COL5A1	1.001	1 - 1.001	0.003
COL5A2	1.001	1 - 1.002	0.002
COL6A1	1	1 - 1	0.005
COL6A2	1	1 - 1	0.021
COL6A3	1.001	1 - 1.002	0.011
COL8A1	1.007	1.002 - 1.011	0.002
COMP	1	1 - 1.001	0.004
CPXM1	1.001	1 - 1.001	0.005
CPXM2	1.006	1.001 - 1.011	0.027
CTGF	1	1 - 1.001	0.019
CTHRC1	1.001	1 - 1.002	0.016
CTSK	1	1 - 1.001	0.005
DCN	1.001	1 - 1.002	0.007
DPT	1.003	1.001 - 1.004	0.006
EFEMP1	1.001	1 - 1.002	0.013
FAM180A	1.068	1.04 - 1.096	0
FAP	1.012	1.002 - 1.022	0.021
FBN1	1.009	1.004 - 1.014	0.001
FN1	1	1 - 1	0
FNDC1	1.006	1.001 - 1.01	0.01
GAS1	1.005	1.001 - 1.008	0.004
GFPT2	1.007	1.004 - 1.011	0
GPR1	1.014	1 - 1.027	0.042
GUCA1A	1.022	1.005 - 1.04	0.013
GXYLT2	1.027	1.011 - 1.043	0.001
HS3ST3A1	1.022	1.003 - 1.041	0.021
IGFL2	1.003	1.002 - 1.005	0
ISLR	1.001	1 - 1.001	0.011
ITGA11	1.004	1 - 1.007	0.034
ITGBL1	1.028	1.011 - 1.044	0.001
KANK4	1.033	1.017 - 1.049	0
LRRC15	1.004	1 - 1.009	0.042
LUM	1	1 - 1	0.007
MFAP5	1.004	1.001 - 1.006	0.003
OGN	1.009	1.001 - 1.017	0.031
OLFML3	1.002	1 - 1.003	0.032
OMD	1.021	1.001 - 1.042	0.04
PODN	1.004	1.001 - 1.007	0.022
PTGER3	1.048	1.017 - 1.081	0.003
PTGIS	1.002	1 - 1.004	0.047
SFRP2	1	1 - 1	0.041
SFRP4	1.001	1 - 1.001	0.004
SGCD	1.038	1.003 - 1.075	0.033
SYNDIG1	1.02	1.005 - 1.035	0.011
TENM3	1.021	1.006 - 1.036	0.005
TIMP2	1.001	1 - 1.001	0.035
TNC	1.001	1 - 1.002	0.017
TNFAIP6	1.009	1.002 - 1.017	0.016
TOX3	0.994	0.99 - 0.999	0.022
TWIST2	1.008	1.001 - 1.016	0.027
VCAN	1.002	1 - 1.004	0.024
WISP1	1.007	1.002 - 1.012	0.008
WISP2	1.01	1.002 - 1.018	0.014
ZNF469	1.019	1.004 - 1.034	0.014
