# Supplementary material for: An EMT-based risk score thoroughly predicts the clinical prognosis, tumor immune microenvironment and molecular subtypes of bladder cancer
Source: Front Immunol. 2022 Sep 23;13:1000321. doi: 10.3389/fimmu.2022.1000321 (PMC9540509; doi:10.3389/fimmu.2022.1000321)
Supplement: Supplementary Table 9 — The association between EMT risk score and cancer immunity cycles in TCGA-BLCA cohort. [file Table_9.xlsx]

## Sheet: Cancer Immunity Cycles
The association between EMT risk score and cancer immunity cycles in TCGA-BLCA cohort
EMT risk score	Cancer Immunity Cycles	r	p.value	relation
EMT risk score	Release of cancer cell antigens	0.36477	3.95239e-14	1.Positive Relation
EMT risk score	Cancer antigen presentation	-0.0533867	0.284996	2.Negative Relation
EMT risk score	Priming and activation	0.00889535	0.858706	1.Positive Relation
EMT risk score	T cell recruiting	0.177083	0.000354083	1.Positive Relation
EMT risk score	CD8 T cell recruiting	0.184573	0.000194672	1.Positive Relation
EMT risk score	Macrophage recruiting	0.224958	5.10193e-06	1.Positive Relation
EMT risk score	NK cell recruiting	0.182572	0.000228943	1.Positive Relation
EMT risk score	Th1 cell recruiting	0.163986	0.000952599	1.Positive Relation
EMT risk score	Dendritic cell recruiting	0.090294	0.070186	1.Positive Relation
EMT risk score	Monocyte recruiting	-0.0222278	0.656401	2.Negative Relation
EMT risk score	Neutrophil recruiting	0.11596	0.0198852	1.Positive Relation
EMT risk score	Eosinophil recruiting	0.382526	1.77636e-15	1.Positive Relation
EMT risk score	MDSC recruiting	0.00588034	0.90632	1.Positive Relation
EMT risk score	Basophil recruiting	0.346955	7.65166e-13	1.Positive Relation
EMT risk score	Th17 cell recruiting	0.00749827	0.880716	1.Positive Relation
EMT risk score	Th22 cell recruiting	-0.0235428	0.637487	2.Negative Relation
EMT risk score	CD4 T cell recruiting	0.102755	0.0392219	1.Positive Relation
EMT risk score	B cell recruiting	0.00324319	0.94825	1.Positive Relation
EMT risk score	Th2 cell recruiting	-0.131251	0.00833786	2.Negative Relation
EMT risk score	Treg cell recruiting	-0.143794	0.00381921	2.Negative Relation
EMT risk score	Infiltration of immune cells into tumors	0.0290232	0.561274	1.Positive Relation
EMT risk score	Recognition of cancer cells by T cells	-0.140477	0.00472325	2.Negative Relation
EMT risk score	Killing of cancer cells	0.149162	0.00268287	1.Positive Relation
