# Supplementary material for: An EMT-based risk score thoroughly predicts the clinical prognosis, tumor immune microenvironment and molecular subtypes of bladder cancer
Source: Front Immunol. 2022 Sep 23;13:1000321. doi: 10.3389/fimmu.2022.1000321 (PMC9540509; doi:10.3389/fimmu.2022.1000321)
Supplement: Supplementary Table 10 — The association between EMT risk score and cancer immunity cycles in Xiangya cohort. [file Table_10.xlsx]

## Sheet: Cancer Immunity Cycles
The association between EMT risk score and cancer immunity cycles in Xiangya cohort
EMT risk score	Cancer Immunity Cycles	r	p.value	relation
EMT risk score	Step1.Release of cancer cell antigens	0.739636	7.44e-11	1.Positive Relation
EMT risk score	Step2.Cancer antigen presentation	-0.422571	0.00117724	2.Negative Relation
EMT risk score	Step3.Priming and activation	0.0496249	0.71645	1.Positive Relation
EMT risk score	Step4.T cell recruiting	0.411976	0.00160612	1.Positive Relation
EMT risk score	Step4.CD4 T cell recruiting	0.63078	1.88e-07	1.Positive Relation
EMT risk score	Step4.CD8 T cell recruiting	0.327688	0.0136869	1.Positive Relation
EMT risk score	Step4.Th1 cell recruiting	0.266136	0.0474151	1.Positive Relation
EMT risk score	Step4.Dendritic cell recruiting	0.37531	0.00436902	1.Positive Relation
EMT risk score	Step4.Th22 cell recruiting	-0.458533	0.000379373	2.Negative Relation
EMT risk score	Step4.Macrophage recruiting	0.53586	2.08e-05	1.Positive Relation
EMT risk score	Step4.Monocyte recruiting	0.548403	1.21e-05	1.Positive Relation
EMT risk score	Step4.Neutrophil recruiting	0.370068	0.00499601	1.Positive Relation
EMT risk score	Step4.NK cell recruiting	0.25643	0.0564306	1.Positive Relation
EMT risk score	Step4.Eosinophil recruiting	0.523805	3.43e-05	1.Positive Relation
EMT risk score	Step4.Basophil recruiting	0.508826	6.22e-05	1.Positive Relation
EMT risk score	Step4.Th17 cell recruiting	-0.0173961	0.89874	2.Negative Relation
EMT risk score	Step4.B cell recruiting	-0.0222492	0.870705	2.Negative Relation
EMT risk score	Step4.Th2 cell recruiting	-0.127582	0.348736	2.Negative Relation
EMT risk score	Step4.Treg cell recruiting	-0.117945	0.386634	2.Negative Relation
EMT risk score	Step4.MDSC recruiting	-0.359849	0.00644896	2.Negative Relation
EMT risk score	Step5.Infiltration of immune cells into tumors	0.0657234	0.630334	1.Positive Relation
EMT risk score	Step6.Recognition of cancer cells by T cells	0.0279909	0.837744	1.Positive Relation
EMT risk score	Step7.Killing of cancer cells	0.0419009	0.759132	1.Positive Relation
