# Supplementary material for: An EMT-based risk score thoroughly predicts the clinical prognosis, tumor immune microenvironment and molecular subtypes of bladder cancer
Source: Front Immunol. 2022 Sep 23;13:1000321. doi: 10.3389/fimmu.2022.1000321 (PMC9540509; doi:10.3389/fimmu.2022.1000321)
Supplement: Supplementary Table 11 — The association between EMT risk score and immune cells in the TIME in TCGA-BLCA cohort. [file Table_11.xlsx]

## Sheet: ssGSEA
The association between EMT risk score and immune cells in the TIME in TCGA-BLCA cohort.
EMT risk score	Immune Cells	r	p.value	relation
EMT risk score	Activated B cell	0.235359	1.77573e-06	1.Positive Relation
EMT risk score	Activated CD4 T cell	0.216702	1.1387e-05	1.Positive Relation
EMT risk score	Activated CD8 T cell	0.0788608	0.113955	1.Positive Relation
EMT risk score	Activated dendritic cell	0.275783	1.81647e-08	1.Positive Relation
EMT risk score	CD56bright natural killer cell	-0.222039	6.80047e-06	2.Negative Relation
EMT risk score	CD56dim natural killer cell	-0.0799523	0.10902	2.Negative Relation
EMT risk score	Central memory CD4 T cell	0.263616	7.83427e-08	1.Positive Relation
EMT risk score	Central memory CD8 T cell	0.386954	8.88178e-16	1.Positive Relation
EMT risk score	Effector memeory CD4 T cell	0.32885	1.28484e-11	1.Positive Relation
EMT risk score	Effector memeory CD8 T cell	0.209499	2.23782e-05	1.Positive Relation
EMT risk score	Eosinophil	0.0154015	0.757899	1.Positive Relation
EMT risk score	Gamma delta T cell	0.233301	2.19669e-06	1.Positive Relation
EMT risk score	Immature B cell	0.21296	1.62213e-05	1.Positive Relation
EMT risk score	Immature dendritic cell	0.255671	1.95731e-07	1.Positive Relation
EMT risk score	Macrophage	0.252451	2.81264e-07	1.Positive Relation
EMT risk score	Mast cell	0.346979	7.62057e-13	1.Positive Relation
EMT risk score	MDSC	0.300799	7.13554e-10	1.Positive Relation
EMT risk score	Memory B cell	0.298272	1.00398e-09	1.Positive Relation
EMT risk score	Monocyte	-0.186761	0.000162741	2.Negative Relation
EMT risk score	Natural killer cell	0.406792	0	1.Positive Relation
EMT risk score	Natural killer T cell	0.407506	0	1.Positive Relation
EMT risk score	Neutrophil	0.294976	1.55962e-09	1.Positive Relation
EMT risk score	Plasmacytoid dendritic cell	0.370612	1.44329e-14	1.Positive Relation
EMT risk score	Regulatory T cell	0.390182	4.44089e-16	1.Positive Relation
EMT risk score	T follicular helper cell	0.322686	3.22087e-11	1.Positive Relation
EMT risk score	Type 1 T helper cell	0.325608	2.08877e-11	1.Positive Relation
EMT risk score	Type 17 T helper cell	-0.0903953	0.0698707	2.Negative Relation
EMT risk score	Type 2 T helper cell	0.239684	1.12836e-06	1.Positive Relation
