# Supplementary material for: An EMT-based risk score thoroughly predicts the clinical prognosis, tumor immune microenvironment and molecular subtypes of bladder cancer
Source: Front Immunol. 2022 Sep 23;13:1000321. doi: 10.3389/fimmu.2022.1000321 (PMC9540509; doi:10.3389/fimmu.2022.1000321)
Supplement: Supplementary Table 12 — The association between EMT risk score and immune cells in the TIME in Xiangya cohort. [file Table_12.xlsx]

## Sheet: ssGSEA
The association between EMT risk score and immune cells in the TIME in Xiangya cohort
EMT risk score	Immune Cells	r	p.value	relation
EMT risk score	Activated B cell	0.535245	2.13522e-05	1.Positive Relation
EMT risk score	Activated CD4 T cell	0.166954	0.218755	1.Positive Relation
EMT risk score	Activated CD8 T cell	0.118013	0.386357	1.Positive Relation
EMT risk score	Activated dendritic cell	0.408414	0.00177892	1.Positive Relation
EMT risk score	CD56bright natural killer cell	-0.695808	2.63926e-09	2.Negative Relation
EMT risk score	CD56dim natural killer cell	-0.334968	0.0116193	2.Negative Relation
EMT risk score	Central memory CD4 T cell	0.472291	0.000237784	1.Positive Relation
EMT risk score	Central memory CD8 T cell	0.476973	0.000201911	1.Positive Relation
EMT risk score	Effector memeory CD4 T cell	0.616244	4.27827e-07	1.Positive Relation
EMT risk score	Effector memeory CD8 T cell	0.437089	0.000756467	1.Positive Relation
EMT risk score	Eosinophil	0.173687	0.200476	1.Positive Relation
EMT risk score	Gamma delta T cell	0.355816	0.00711685	1.Positive Relation
EMT risk score	Immature B cell	0.502879	7.81886e-05	1.Positive Relation
EMT risk score	Immature dendritic cell	0.260531	0.0524653	1.Positive Relation
EMT risk score	Macrophage	0.553735	9.56157e-06	1.Positive Relation
EMT risk score	Mast cell	0.700866	1.80655e-09	1.Positive Relation
EMT risk score	MDSC	0.507733	6.48955e-05	1.Positive Relation
EMT risk score	Memory B cell	0.396589	0.00247802	1.Positive Relation
EMT risk score	Monocyte	-0.212922	0.115129	2.Negative Relation
EMT risk score	Natural killer cell	0.748612	3.27813e-11	1.Positive Relation
EMT risk score	Natural killer T cell	0.711427	7.97822e-10	1.Positive Relation
EMT risk score	Neutrophil	0.460739	0.000352459	1.Positive Relation
EMT risk score	Plasmacytoid dendritic cell	0.833473	1.55431e-15	1.Positive Relation
EMT risk score	Regulatory T cell	0.726294	2.36972e-10	1.Positive Relation
EMT risk score	T follicular helper cell	0.787676	5.93747e-13	1.Positive Relation
EMT risk score	Type 1 T helper cell	0.645739	7.70714e-08	1.Positive Relation
EMT risk score	Type 17 T helper cell	-0.11251	0.409038	2.Negative Relation
EMT risk score	Type 2 T helper cell	0.443924	0.000610061	1.Positive Relation
