# Supplementary material for: An EMT-based risk score thoroughly predicts the clinical prognosis, tumor immune microenvironment and molecular subtypes of bladder cancer
Source: Front Immunol. 2022 Sep 23;13:1000321. doi: 10.3389/fimmu.2022.1000321 (PMC9540509; doi:10.3389/fimmu.2022.1000321)
Supplement: Supplementary Table 13 — The association between EMT risk score, ICI genes and TIS genes in the TCGA-BLCA cohort. [file Table_13.xlsx]

## Sheet: ICI genes
The association between EMT risk score and ICI genes in the TCGA-BLCA cohort
EMT risk score	ICI genes	r	p.value	relation
EMT risk score	ADORA2A	0.0446672	0.371135	1.Positive Relation
EMT risk score	BTLA	0.151548	0.00228463	1.Positive Relation
EMT risk score	C10orf54	0.0586086	0.24043	1.Positive Relation
EMT risk score	CD200	0.252762	2.71641e-07	1.Positive Relation
EMT risk score	CD200R1	0.103904	0.0370678	1.Positive Relation
EMT risk score	CD274	0.17704	0.000355268	1.Positive Relation
EMT risk score	CD276	0.269065	4.1076e-08	1.Positive Relation
EMT risk score	CD80	0.263955	7.52909e-08	1.Positive Relation
EMT risk score	CD86	0.318765	5.71734e-11	1.Positive Relation
EMT risk score	CEACAM1	-0.159533	0.00131237	2.Negative Relation
EMT risk score	CTLA4	0.173429	0.000470023	1.Positive Relation
EMT risk score	HAVCR2	0.316991	7.39115e-11	1.Positive Relation
EMT risk score	IDO1	0.178339	0.000320814	1.Positive Relation
EMT risk score	KIR3DL1	0.0156324	0.754385	1.Positive Relation
EMT risk score	LAG3	0.203822	3.75048e-05	1.Positive Relation
EMT risk score	LAIR1	0.311504	1.61861e-10	1.Positive Relation
EMT risk score	LGALS3	0.121299	0.0148305	1.Positive Relation
EMT risk score	PDCD1	0.158298	0.00143228	1.Positive Relation
EMT risk score	PVR	0.360851	7.72715e-14	1.Positive Relation
EMT risk score	PVRL2	0.0703729	0.158514	1.Positive Relation
EMT risk score	TIGIT	0.170913	0.000569421	1.Positive Relation
EMT risk score	VTCN1	0.109751	0.0275915	1.Positive Relation

## Sheet: TIS genes
The association between EMT risk score and TIS genes in the TCGA-BLCA cohort.
EMT risk score	TIS genes	r	p.value	relation
EMT risk score	CCL5	0.20784	2.61e-05	1.Positive Relation
EMT risk score	CD27	0.135046	0.00662661	1.Positive Relation
EMT risk score	CD274	0.17704	0.000355268	1.Positive Relation
EMT risk score	CD276	0.269065	4.11e-08	1.Positive Relation
EMT risk score	CD8A	0.14492	0.00354984	1.Positive Relation
EMT risk score	CMKLR1	0.329528	1.16e-11	1.Positive Relation
EMT risk score	CXCL9	0.244338	6.86e-07	1.Positive Relation
EMT risk score	CXCR6	0.131186	0.00836999	1.Positive Relation
EMT risk score	HLA-DQA1	0.225807	4.69e-06	1.Positive Relation
EMT risk score	HLA-DRB1	0.188885	0.000136487	1.Positive Relation
EMT risk score	HLA-E	0.00928843	0.852532	1.Positive Relation
EMT risk score	IDO1	0.178339	0.000320814	1.Positive Relation
EMT risk score	LAG3	0.203822	3.75e-05	1.Positive Relation
EMT risk score	NKG7	0.146774	0.00314367	1.Positive Relation
EMT risk score	PDCD1LG2	0.395485	0	1.Positive Relation
EMT risk score	PSMB10	-0.162323	0.00107467	2.Negative Relation
EMT risk score	STAT1	0.208261	2.51e-05	1.Positive Relation
EMT risk score	TIGIT	0.170913	0.000569421	1.Positive Relation
